# Supplementary material for: Systems Biology Approach to Model the Life Cycle of Trypanosoma cruzi
Source: PLoS One. 2016 Jan 11;11(1):e0146947. doi: 10.1371/journal.pone.0146947 (PMC4709001; doi:10.1371/journal.pone.0146947)
Supplement: S1 Table — Log-norm expression levels corresponding to 8,904 T. cruzi genes, obtained from microarray experiments as indicated in Methods. The gene IDs listed in the first column correspond to our own gene numbering. The second column lists the microarray oligo IDs. The third and the fourth columns list the gene and protein names, respectively. The last four columns correspond to the gene-expression levels in each stage of the parasite’s life cycle: amastigote, epimastigote, metacyclic tryp. and trypomastigote, respectively. (XLSX) [file pone.0146947.s009.xlsx]

## Sheet: Hoja1
Gene ID	Oligo ID	Gene name	Protein name	Gene-expression level
				Amastigote	Epimastigote	Metacyclic tryp.	Trypomastigote
1	QTC00001_A_10	TcCLB.510797.30	hypothetical protein, conserved	-0.7201176003339859	0.4552044098805057	0.0816232528800054	-0.5742695193022421
2	QTC00001_A_13	TcCLB.506493.90	cysteine peptidase, Clan CA, family C2, putative	-0.6624782205181469	0.22893856480134478	0.19613103743439594	-0.4692216967581624
3	QTC00001_A_14	TcCLB.511317.30	regulator of nonsense transcripts UPF1, putative	0.048714768848869404	0.34868961736930343	-0.1976903188426837	-0.620315120725205
4	QTC00001_A_17	TcCLB.506227.240	hypothetical protein, conserved	-0.16428403469495367	0.05383708464396081	0.20101733157957294	-0.5598542957750777
5	QTC00001_A_19	TcCLB.506227.230	N-acetyltransferase complex ARD1 subunit, putative	-0.003532530496212586	0.1259336309519987	-0.05087759620681836	-0.22110994513612214
6	QTC00001_A_20	TcCLB.503919.10	spliced leader RNA PSE-promoter transcription factor, putative	-0.1480160380608431	0.11637572295401773	0.20991227471969479	-0.6350779378443981
7	QTC00001_A_21	TcCLB.506227.220	hypothetical protein, conserved	-0.16495932537982727	0.21455461827500666	0.4018118009542116	-0.9814565487764737
8	QTC00001_A_22	TcCLB.506559.100	multidrug resistance-associated protein, putative	0.13913920194101573	0.11890646929451772	-0.05650098334787762	-0.5008377948164816
9	QTC00001_A_23	TcCLB.510431.160	nucleolar GTP-binding protein 1, putative	-0.009868770128427101	0.2259352109795477	0.2105057568818686	-0.7816453643070361
10	QTC00001_A_24	TcCLB.508795.19	protein kinase, putative (fragment)	0.12624263909488787	0.03606782410383761	0.1729707074332418	-0.7249367930285091
11	QTC00001_A_4	TcCLB.506203.30	SNF2 family protein, SWI/SNF-related matrix-associated actin-dependent regulator of chromatin subfamily-related, putative	0.3119294764510016	-0.1102756235154337	-0.06547995948605391	-0.3932187031348195
12	QTC00001_A_7	TcCLB.508355.70	diacylglycerol acyltransferase, putative	0.12123958820462082	-0.1954948283375869	0.009214265353565454	-0.06982418051033953
13	QTC00001_A_8	TcCLB.508963.40	trans-sialidase (pseudogene), putative	-0.8277441597221608	-0.33464049540398083	0.11906402917567531	0.22001630726884733
14	QTC00001_B_1	TcCLB.510425.19	40S ribosomal protein SA, putative	-0.08421256771108838	0.386149844469953	-0.02958127718998164	-0.6375732167435565
15	QTC00001_B_10	TcCLB.504027.10	hypothetical protein, conserved	-0.19104098874740802	0.12801669671602897	0.3431103377118194	-0.7545279749455561
16	QTC00001_B_13	TcCLB.508357.100	hypothetical protein, conserved	0.008480303611254134	-0.12632777026818798	0.26165825559593653	-0.39113894288520284
17	QTC00001_B_14	TcCLB.508965.14	p-glycoprotein, multidrug resistance protein E, putative (MRPE)	-0.040606114482958866	0.16747361573760697	0.08101374728421172	-0.46840355863232724
18	QTC00001_B_16	TcCLB.506405.140	hypothetical protein, conserved	-0.6478004882930103	0.38720885360124474	-0.20143436898749956	-0.041970167591095564
19	QTC00001_B_17	TcCLB.511491.60	kinesin, putative	-0.3048977032822923	0.21536565075418856	0.35301363239339406	-0.6763680157809965
20	QTC00001_B_18	TcCLB.507005.60	structural maintenance of chromosome (SMC) family protein, putative	-0.023637828401723165	0.28699044024027626	0.06349748886415386	-0.9121282244276779
21	QTC00001_B_20	TcCLB.504191.10	sterol 24-c-methyltransferase, putative	0.1580542989232295	0.3653070661395155	-0.7041411883103786	-0.30641874608378994
22	QTC00001_B_22	TcCLB.505985.9	calpain cysteine peptidase, putative (fragment)	-0.19155551185130226	0.31572545589824996	0.11900131100483907	-0.5916832225964
23	QTC00001_B_6	TcCLB.510101.59	palmitoyl acyltransferase 7, putative	-0.24993242912802896	-0.0006985325454406296	0.3485131168446178	-0.5806879115234739
24	QTC00001_B_7	TcCLB.504057.170	protein kinase, putative	-0.27797885787422083	-0.13883202796098007	0.5130129870980961	-0.6544491818211334
25	QTC00001_B_9	TcCLB.509065.130	hypothetical protein, conserved	0.36542100042045655	-0.2758892421769678	-0.22797283027158818	-0.030209967230552887
26	QTC00001_C_1	TcCLB.509777.70	Calcium ATPase SERCA-like	-0.13461007886407608	0.26023285782022954	-0.028702359541420697	-0.5720037185982144
27	QTC00001_C_11	TcCLB.510741.180	ATP-dependent RNA helicase, putative	0.053591677606790754	0.3232158342101752	-0.06095801598245262	-0.5873384196178488
28	QTC00001_C_12	TcCLB.506777.10	ATP-dependent DEAD/H RNA helicase, putative	-0.4335869768802659	-0.019655325558260772	-0.001304682530524709	0.26589958628938076
29	QTC00001_C_13	TcCLB.510125.10	pumilio/PUF RNA binding protein 6, putative (PUF6)	-0.8543221769644475	-0.3268014244034699	0.726205752522577	-0.6034266392549118
30	QTC00001_C_14	TcCLB.503613.60	acidocalcisomal pyrophosphatase, putative	0.10792938370767623	0.12528062509189342	0.09416374849561955	-0.5367301220798048
31	QTC00001_C_15	TcCLB.509507.10	hypothetical protein, conserved	0.06547262850226199	0.30062399573608073	-0.1257777520922569	-0.4820639163791754
32	QTC00001_C_17	TcCLB.506297.110	ATPase, putative	0.07843196374566648	-0.021835237133681417	-0.12423327527167655	-0.062166231115661615
33	QTC00001_C_18	TcCLB.510221.30	hypothetical protein, conserved	-0.05074331493609543	0.3985650584702726	-0.004350607816174634	-0.8300445527402013
34	QTC00001_C_19	TcCLB.506265.30	mitochondrial DNA polymerase I protein A, putative	0.07698790058672399	0.23666978404304348	-0.17157751342269198	-0.4891070945862362
35	QTC00001_C_20	TcCLB.509039.20	bystin, putative	0.40127537227298343	-0.4468656328694884	-0.422274804014497	0.14916256492736404
36	QTC00001_C_23	TcCLB.510445.50	S-adenosylmethionine synthetase, putative (METK1)	0.14496682417424675	0.32443917943856504	-0.37643691303583976	-0.45419865802597403
37	QTC00001_C_24	TcCLB.509289.10	amastin, putative	-2.3695779744343	0.47772681212798335	0.745818650336345	-3.583386149334162
38	QTC00001_C_4	TcCLB.511731.50	ATP-dependent RNA helicase, putative	0.39815655601203526	-0.6825409352328765	0.018639442871640727	-0.11179689466830443
39	QTC00001_C_6	TcCLB.511731.30	serine/threonine protein phosphatase, putative	-0.017694291080932973	0.026792819677664947	0.32971099578962165	-0.6514935846020437
40	QTC00001_C_7	TcCLB.506895.40	Kinesin-13 1, putative (KIN13-1)	-0.027434458686961354	0.3988586782052361	-0.2311663535237901	-0.5198314085128511
41	QTC00001_C_8	TcCLB.508277.370	mitochondrial DNA topoisomerase II, putative	0.3883841933212137	0.17286279097976906	-0.5082527841224078	-0.5624998495885745
42	QTC00001_D_1	TcCLB.509601.120	hypothetical protein, conserved	0.3055445276600357	0.09701456561104936	-0.47311952390552153	-0.5662251402814452
43	QTC00001_D_11	TcCLB.509671.80	60S ribosomal protein L5, putative	0.062269533272967074	0.3115056107710951	0.03411165644425374	-0.7151118914051574
44	QTC00001_D_16	TcCLB.508461.400	nucleoside diphosphate kinase (NDPK2)	-0.45955352409203204	0.20415482571829946	0.37186397489839634	-0.42952624434898673
45	QTC00001_D_17	TcCLB.507003.60	hypothetical protein, conserved	0.048296141487132994	0.3194685446104039	-0.17431215735389724	-0.6208730951652472
46	QTC00001_D_22	TcCLB.506515.29	trans-sialidase, putative	-0.344474651362342	-0.2817321086399371	0.13070955595908965	0.10889803948402738
47	QTC00001_D_23	TcCLB.505073.30	mu-adaptin 4, putative, adaptor complex AP-4 medium subunit, putative	0.34510220413600895	0.03797042916152762	-0.1246408828873838	-0.606270215883439
48	QTC00001_D_24	TcCLB.511071.130	basal body component, putative	0.1945536516867703	0.036100360628420154	0.04494359332022372	-0.4456780474823745
49	QTC00001_D_4	TcCLB.504797.140	CLC-type chloride channel, putative	-0.19834768468057254	0.1729530907137152	0.23237658160291366	-0.3396598236425048
50	QTC00001_E_10	TcCLB.511807.284	carnitine O-palmitoyltransferase II, putative	-0.15506877261322533	0.38262035623707663	0.00597072017067347	-0.6254529773803111
51	QTC00001_E_13	TcCLB.510889.120	alanine aminotransferase, putative, glutamic--alanine transaminase, putative, glutamic--pyruvic transaminase, putative	-0.07530274927661167	0.34920402878322454	-0.13366910101756344	-0.6261353917985221
52	QTC00001_E_17	TcCLB.508503.60	protein kinase, putative	0.3488375150837408	-0.05276743368077097	-0.2760069593848573	-0.2755157567585919
53	QTC00001_E_19	TcCLB.506937.40	dynein heavy chain, putative	-0.42440766087586623	0.21029083860909437	0.14799205248882788	-0.27512247838831333
54	QTC00001_E_2	TcCLB.511385.30	vacuolar-type proton translocating pyrophosphatase 1, Pyrophosphate-energized vacuolar membrane proton pump (PPase1)	0.0016270907981690101	0.8183637171599236	-1.0759898482435315	-1.2407586162140831
55	QTC00001_E_21	TcCLB.510155.70	heat shock protein 70 (hsp70), putative	0.047146481099297984	0.002363754984094172	-0.046573384042381615	-0.21940325285500886
56	QTC00001_E_23	TcCLB.510155.80	metallo-peptidase, Clan ME, Family M16, mitochondrial-processing peptidase subunit beta, putative (MPPB)	0.24111204975798292	0.16831192413880258	-0.05576826128557694	-0.5848209562552001
57	QTC00001_E_5	TcCLB.507827.10	dispersed gene family protein 1 (DGF-1), putative	-0.27384027225315893	0.2264291093327271	0.2024371236506907	-0.5736561911203306
58	QTC00001_E_8	TcCLB.509611.80	cation-transporting ATPase, putative	-0.10043881023187683	0.24507805066125155	-0.05693839933330944	-0.32692299704785405
59	QTC00001_E_9	TcCLB.509233.180	ATP synthase subunit beta, mitochondrial, putative, ATP synthase F1, beta subunit, putative (ATPB)	0.2835198416256146	0.2790833847723735	-0.7161604842343755	-0.4774666857485928
60	QTC00001_F_11	TcCLB.509219.20	retrotransposon hot spot (RHS) protein, putative	-0.24192025157938993	0.16249387625212441	0.0639631692956667	-0.9023969127071284
61	QTC00001_F_13	TcCLB.506941.60	phospholipid-translocating P-type ATPase (flippase), putative	-0.029338575636408615	0.11914604277823952	-0.21121891703599105	-0.11642885443204798
62	QTC00001_F_15	TcCLB.506577.130	protein phosphatase 2A regulatory subunit, putative	0.10404561568454596	-0.0669341231785273	0.17197006623030378	-0.3928991160974959
63	QTC00001_F_16	TcCLB.507093.210	myosin heavy chain, putative	0.19035828261665674	-0.21118069914174079	0.31951959135974956	-0.6242442786322173
64	QTC00001_F_17	TcCLB.511277.290	aconitase, putative	-0.23318678773300025	0.10623844655381103	0.24833624316519598	-0.4089683643845508
65	QTC00001_F_18	TcCLB.506167.40	proteasome subunit alpha type-1, putative, 20s proteasome subunit, putative (PSA1)	-0.2332233188376559	0.09295048033224522	0.3055094932625542	-0.39166665606076373
66	QTC00001_F_19	TcCLB.509149.60	60S ribosomal protein L19, putative	-0.29334708397830045	0.5005775573982728	0.021805593779303117	-0.67906364684637
67	QTC00001_F_2	TcCLB.506829.10	hypothetical protein, conserved	0.09463396160160242	0.1797241159178554	0.12495248446253097	-0.8597917435600234
68	QTC00001_F_20	TcCLB.506445.110	nucleobase transporter, putative	-0.05525052601600549	0.48487071035515794	-0.1357774079336644	-0.7183806094492534
69	QTC00001_F_21	TcCLB.503617.40	ATPase alpha subunit, putative	-0.3483310574769582	0.6493265758895559	-0.1411024496965035	-0.8094180425195284
70	QTC00001_F_22	TcCLB.506775.80	14-3-3 protein, putative	-0.36997497165618093	0.3011581795346208	0.2213241153313609	-0.5451221928426988
71	QTC00001_F_24	TcCLB.506229.50	nucleoside phosphatase, putative, guanosine diphosphatase, putative	0.15942895930627152	0.004032816214714796	-0.09280993962694757	-0.29408267529588267
72	QTC00001_F_4	TcCLB.506401.320	60S ribosomal protein L7a, putative	-0.18119632513621278	0.43775105528996816	0.10939928426118371	-0.7535430988541961
73	QTC00001_F_7	TcCLB.511491.140	hypothetical protein, conserved	0.1839809340070262	-0.1262948731547106	-0.07377096550351715	-0.19425446299786397
74	QTC00001_G_1	TcCLB.507233.10	trans-sialidase, Group III, putative	-0.9153896945436472	-0.7248100355632482	-0.1644058261121259	0.7283683515328603
75	QTC00001_G_10	TcCLB.505163.80	oligosaccharyl transferase subunit, putative	0.13738635343359074	0.20058292146877507	-0.20603881611705832	-0.41329517632329527
76	QTC00001_G_12	TcCLB.511211.20	Coatomer subunit gamma (COPG)	0.32841851793333626	-0.14109616594730548	-0.020848343810397556	-0.5325248181718025
77	QTC00001_G_13	TcCLB.508831.4	dynein heavy chain, putative	-0.2672581199200429	0.06512529134671598	0.19419230510447774	-0.3614926436979396
78	QTC00001_G_14	TcCLB.510669.20	Gim5A protein, putative, glycosomal membrane protein, putative	-0.06093874927980388	0.671270317492073	-0.6079628337992143	-0.7568609595484217
79	QTC00001_G_15	TcCLB.510595.20	hypothetical protein, conserved	0.09952126547001654	-0.05456495963243133	0.01936424018053416	-0.4669754130928145
80	QTC00001_G_17	TcCLB.510595.10	hypothetical protein	0.1912876980281805	0.03810139776247784	0.12027080906824676	-0.6903732837513178
81	QTC00001_G_18	TcCLB.507943.40	histone H4, putative	-0.45394801667940404	0.5113202534511913	-0.0193019546744946	-0.735695649969898
82	QTC00001_G_19	TcCLB.508993.10	cytidine triphosphate synthase, putative	0.04052822351001572	0.33548695258383815	-0.14553898694699655	-0.39387096618547207
83	QTC00001_G_2	TcCLB.508595.30	hypothetical protein (pseudogene)	0.03239191483375259	0.4413142386172444	-0.07347277056709912	-0.8451103921628323
84	QTC00001_G_21	TcCLB.510149.50	DNA repair helicase and transcription factor protein, putative, tfiih basal transcription factor complex helicase xpb subunit	0.27258578504733993	0.029028774376003336	-0.3324012458041848	-0.48231299457744164
85	QTC00001_G_22	TcCLB.507547.90	glycosomal phosphoenolpyruvate carboxykinase, putative	-0.1373777067647919	0.45869801296234264	-0.03733550353736264	-0.6062388128159092
86	QTC00001_G_23	TcCLB.505763.19	P-type H+-ATPase, putative	0.12442334416434782	0.35067478427045007	0.015606653312957302	-0.9350434776107893
87	QTC00001_G_24	TcCLB.508257.170	dynein heavy chain, putative	-0.4081040768077118	0.3242286068292326	0.19138202944846447	-0.4908055614921709
88	QTC00001_G_5	TcCLB.503801.20	ribosomal protein S26, putative	-0.09429139999822296	0.43840135229539534	-0.11044583702743077	-0.618321371520416
89	QTC00001_G_7	TcCLB.507307.20	carnitine O-palmitoyltransferase (pseudogene), putative	0.0731949426146908	0.2826984958624562	0.0025573901778952837	-0.821259860134616
90	QTC00001_G_9	TcCLB.510645.40	hypothetical protein, conserved (pseudogene), hypothetical protein, conserved, frameshift	-0.005791131901499398	0.5755161940132237	-0.27270320945187027	-1.1620092629102026
91	QTC00001_H_1	TcCLB.509609.19	DNA repair and recombination helicase protein PIF7, putative	-0.13023027363151587	0.3309903070012558	0.05544812534507724	-0.661936970760557
92	QTC00001_H_13	TcCLB.506263.10	D-isomer specific 2-hydroxyacid dehydrogenase-protein, putative	0.003856940206196586	0.38488931993983694	-0.49771449174446986	-0.1994380321890791
93	QTC00001_H_18	TcCLB.510735.50	hypothetical protein, conserved	-0.16061107703351432	0.4174079181883538	-0.054454303430667685	-0.4881734022193691
94	QTC00001_H_20	TcCLB.509941.100	2,4-dienoyl-coa reductase fadh1, putative	-1.4198091983626828	0.08394676950820135	0.7801094520090915	-1.2479248486500858
95	QTC00001_H_21	TcCLB.506905.30	hypothetical protein, conserved	-1.1696569229965996	0.5444098289196183	0.5056996043078502	-1.508018973521261
96	QTC00001_H_23	TcCLB.506777.80	seryl-tRNA synthetase, putative	0.12861686320585788	0.3860334107868095	-0.15886009253698552	-0.7738762219406267
97	QTC00001_H_24	TcCLB.504045.10	hypothetical protein, conserved	0.045093552510530564	-0.042588444645451674	0.28832746502939854	-0.5473993575314438
98	QTC00001_H_4	TcCLB.511003.140	vacuolar transport protein 4A, putative	0.2740267166524914	0.20846954092996592	-0.2967087419517424	-0.3847164860830939
99	QTC00001_H_5	TcCLB.503453.100	serine palmitoyltransferase, putative	-0.47642978768773353	0.41664051673377234	0.41465506181034534	-1.501689644666614
100	QTC00001_H_8	TcCLB.510121.70	hypothetical protein, conserved	-0.0841575547018381	0.19955666889979307	-0.3443204763570174	-0.23789766810040336
101	QTC00001_I_1	TcCLB.509617.70	subtilisin-like serine peptidase, putative, serine peptidase, clan SB, family S8-like protein, putative	0.2638972070529413	-0.21246761203687858	-0.15151677821391094	-0.12892716968738951
102	QTC00001_I_12	TcCLB.509445.10	tryparedoxin peroxidase, putative	-0.15856956932636126	-0.40000428740049965	-0.13754237039768655	-0.6213609212619716
103	QTC00001_I_16	TcCLB.506861.30	60S ribosomal protein L14, putative	-0.2786279143235801	0.4292473132405111	0.11244566185081245	-0.6714743170522052
104	QTC00001_I_17	TcCLB.503731.9	hypothetical protein (fragment)	-0.32596660041730874	-0.20299803787139428	0.07338232092472141	0.18240702980066334
105	QTC00001_I_19	TcCLB.508265.10	glutathione-S-transferase/glutaredoxin, putative	-0.31752225125172057	0.4198053162300009	0.22428047730023729	-0.8912028934097963
106	QTC00001_I_23	TcCLB.509611.80	cation-transporting ATPase, putative	-0.07796036632044655	0.3859665654054841	-0.01745469762413988	-0.6013775389888254
107	QTC00001_I_5	TcCLB.506321.290	stress-induced protein sti1, putative	0.3915023576014563	-0.16654780732425886	-0.14620857084569475	-0.3185017665557464
108	QTC00001_I_9	TcCLB.507159.90	DNA-directed RNA polymerase III subunit, putative, DNA-directed rna polymerase II subunit, putative	0.1086477618888943	0.24424677731143363	-0.21786288156215416	-0.7349843718165632
109	QTC00001_J_1	TcCLB.507993.260	hypothetical protein, conserved	0.4384738396291094	-0.3944886643183512	-0.6521919274727072	0.034661510144542974
110	QTC00001_J_10	TcCLB.509793.10	kinetoplast-associated protein 4 (KAP4)	-0.1864924590806898	0.29902284940754764	0.18738222297127602	-0.7279286345456238
111	QTC00001_J_15	TcCLB.509775.40	iron superoxide dismutase, putative	-0.3285238812100692	0.029876176844368718	0.4217553599970378	-0.643365891067184
112	QTC00001_J_16	TcCLB.427091.10	solanesyl-diphosphate synthase, putative	0.4674281637471549	-0.20353647702523378	-0.46201523104054415	-0.06515397478962405
113	QTC00001_J_18	TcCLB.511277.520	protein kinase (pseudogene), putative, glycogen synthase kinase, frameshift	-0.3123068048718935	-0.02316416674042122	0.4360522031907436	-0.369761216334442
114	QTC00001_J_19	TcCLB.508415.50	ADP-ribosylation factor 1, putative (ARF1)	-0.11149230440868381	0.30672345642695703	-0.0015474775787602812	-0.3629193387129431
115	QTC00001_J_2	TcCLB.509695.220	serine carboxypeptidase (CBP1), putative, serine peptidase, Clan SC, Family S10, putative	-0.3712614544868386	0.21762511417357255	0.3634402439476471	-0.6132080786348767
116	QTC00001_J_22	TcCLB.506925.40	RNA polymerase I second largest subunit, putative	0.2259319162407196	-0.07953767964215665	0.07770321390452826	-0.3466939308165451
117	QTC00001_J_23	TcCLB.509445.39	glutamate dehydrogenase, putative	-0.20830306613664995	0.5859494413449697	0.0598429638242047	-1.3583687921509942
118	QTC00001_J_24	TcCLB.506775.160	hypothetical protein, conserved	-0.2614832706819729	-0.0613264634544892	0.6646332112933878	-1.4375883667043696
119	QTC00001_J_8	TcCLB.505229.10	Isoprenylcysteine alpha-carbonyl methylesterase, putative	0.10115492667314108	0.08201088413215696	-0.1531060494723488	-0.36988589531041544
120	QTC00001_J_9	TcCLB.510433.20	surface protein TolT, putative	-0.4169704983981599	0.09417562598580555	0.07235596251799971	0.06579001542585185
121	QTC00001_K_10	TcCLB.510943.50	delta-1-pyrroline-5-carboxylate dehydrogenase, putative	-1.2233118065192874	1.1212829173314105	-0.8985408838064579	-2.5781595381605467
122	QTC00001_K_13	TcCLB.508373.10	glutamine dependent carbamoyl-phosphate synthase, putative, GATase-CPSase, putative (PYR1A-B)	0.39769292388492755	0.29642765377061536	-0.5136572212769723	-1.1724776150115996
123	QTC00001_K_14	TcCLB.505939.89	5'-3' exoribonuclease A, putative (fragment) (XRNA)	0.11655203572882096	0.2687828567837864	-0.4179826012434264	-0.35797284154968806
124	QTC00001_K_15	TcCLB.510101.10	protein transport protein Sec31, putative (pseudogene)	-0.2890692048687869	-0.3853559211345576	-0.5679039186710111	0.6246345853188949
125	QTC00001_K_17	TcCLB.509205.120	hypothetical protein, conserved	-0.9552844640390944	0.9237335423799964	-0.2737240857732505	-2.13723621863347
126	QTC00001_K_18	TcCLB.511837.70	mitogen activated protein kinase, putative	-0.5180609397116042	0.3611050414700537	0.3437944144093499	-0.9126358083905588
127	QTC00001_K_19	TcCLB.510761.70	ubiquitin hydrolase, putative, cysteine peptidase, Clan CA, family C19, putative	0.003313400448818236	-0.010530188943144123	0.2787149777438804	-0.5895593025447816
128	QTC00001_K_2	TcCLB.504423.20	electon transport protein SCO1/SCO2, putative	-0.21215140523913348	0.439460434505701	-0.24573300764913933	-0.4193150104475191
129	QTC00001_K_21	TcCLB.510155.140	Meckel syndrome type 6 protein, putative (mks6)	-0.8315977321123037	0.1293805501116981	0.2690403642958036	-1.1347005164070574
130	QTC00001_K_23	TcCLB.506945.280	hypothetical protein, conserved	-0.3678635959920478	0.20162812075474812	0.4042502276814915	-0.7196522310361715
131	QTC00001_K_24	TcCLB.506297.300	eukaryotic release factor 3, putative	-0.21840695685549272	0.3898186669028118	0.15795578519929013	-0.7028400199060703
132	QTC00001_K_5	TcCLB.510027.10	GDP-mannose 4,6 dehydratase, putative	-0.06649520487079962	0.24262966936247043	0.23101882775239058	-0.7203928495731696
133	QTC00001_K_8	TcCLB.503577.20	U2 splicing auxiliary factor, putative (u2af26)	-0.16766719204090683	0.32878998904627016	0.25253079820498786	-0.8162085895862315
134	QTC00001_K_9	TcCLB.508169.90	eukaryotic translation initiation factor 3 subunit L, putative	-0.19382552089100613	0.4215822042445188	0.11964341498836718	-0.763375871427464
135	QTC00001_L_1	TcCLB.506163.20	surface protease GP63, putative	-0.5577352095158733	0.26493897299956676	0.16217108927398444	-0.3801527596296512
136	QTC00001_L_14	TcCLB.506221.100	hypothetical protein, conserved	-0.21482035242201258	0.08201802290487785	0.26379101647723074	-0.5797084821318615
137	QTC00001_L_16	TcCLB.508773.9	dispersed gene family protein 1 (DGF-1), putative	-0.2109089014619714	0.3202623040818571	0.1585407677934829	-0.741853987863316
138	QTC00001_L_20	TcCLB.509643.130	heat shock protein 85, putative	0.11710194124219316	0.18229852962201076	-0.15666246596640318	-0.2829675851940769
139	QTC00001_L_22	TcCLB.506419.40	hypothetical protein, conserved	0.29642708839064896	-0.020252283548460204	-0.13464278716523184	-0.293559300289009
140	QTC00001_L_23	TcCLB.507883.100	malate dehydrogenase, putative	-0.0004182565344707512	0.11196748732644064	-0.10395244809868905	-0.28852225162938194
141	QTC00001_L_24	TcCLB.511181.80	threonyl-tRNA synthetase, putative	-0.5666366105114015	0.23825605452567813	0.555575140387778	-1.4827957198155424
142	QTC00001_M_1	TcCLB.511071.130	basal body component, putative	-0.03734349626901511	-0.0003805852648927077	0.3144803401310175	-0.7940573553514549
143	QTC00001_M_13	TcCLB.508041.50	hypothetical protein, conserved	-0.147264220025209	0.5502233200014192	-0.12270479474569311	-0.852234006046103
144	QTC00001_M_14	TcCLB.436521.9	mevalonate kinase, putative (fragment)	0.27978702534293487	0.4695912617748131	-0.9540237432469985	-0.8210150430645727
145	QTC00001_M_16	TcCLB.511391.140	alpha-adaptin-like, putative	0.026158527750316945	-0.4711951808164931	-0.06582992950285545	0.2555669284664866
146	QTC00001_M_17	TcCLB.507913.30	proliferative cell nuclear antigen (PCNA), putative	-0.0451065047122877	0.481318835028312	-0.16899814193470697	-0.7917127179106088
147	QTC00001_M_18	TcCLB.508139.250	trans-sialidase, Group II, putative	-0.8364545504514441	-0.8693859347888875	-0.6322173616884389	-0.03239263956510544
148	QTC00001_M_19	TcCLB.508277.160	glutaminyl-tRNA synthetase, putative	-0.0828940963271386	0.1783135204087641	0.12060457007810155	-0.3043978977944473
149	QTC00001_M_2	TcCLB.510745.40	protein kinase, putative	0.054143615085790686	0.0488562063011058	-0.11810789417320576	-0.23080205652829636
150	QTC00001_M_23	TcCLB.507801.70	protein kinase, putative	-0.5078001688289165	0.15169541904449038	0.49401709373119623	-0.7264454063913237
151	QTC00001_M_5	TcCLB.508781.20	ATP synthase, putative	-0.12370058734991984	0.44272902642409423	0.05991865588684936	-0.8611499859933578
152	QTC00001_M_7	TcCLB.506855.90	structural maintenance of chromosome protein 4, putative (SMC4)	-0.2681272378328948	0.47755571010075154	-0.04116503251457404	-1.261244861717363
153	QTC00001_M_8	TcCLB.511109.100	DNA replication licensing factor MCM3, putative	-0.004047199634092669	0.15117238199357222	0.13204382792947675	-0.6427792089017942
154	QTC00001_M_9	TcCLB.510769.49	40S ribosomal protein S6, putative	-0.026008822162802047	0.4593227305465401	-0.06256935244232231	-0.8851386417581409
155	QTC00001_N_1	TcCLB.510509.20	hypothetical protein, conserved	-0.2389540301822397	0.08675835870247266	0.3138867525973746	-0.6775249840215896
156	QTC00001_N_15	TcCLB.508277.50	presenilin-like aspartic peptidase, putative, presenilin-like aspartic peptidase, clan AD, family A22A, putative	-0.07367714317670788	-0.045393173032067226	0.38243191251214803	-0.594196628302624
157	QTC00001_N_16	TcCLB.507603.270	cruzipain precursor, putative, cathepsin L-like, putative, major cysteine proteinase, putative, cysteine peptidase, clan CA, family C1, putative	-0.11394500555417574	0.309196403855475	0.05850955278885724	-0.39079229471132
158	QTC00001_N_18	TcCLB.506247.230	serine peptidase clan SC, family S9A, putative, prolyl endopeptidase (POP)	0.36470687269422836	0.3206819238755808	-0.590669370109488	-0.7953093666985692
159	QTC00001_N_2	TcCLB.505977.40	inositol/phosphatidylinositol phosphatase (pseudogene), putative	0.21908088330886943	0.0075780883788738596	-0.05046141493202666	-0.46488948993863016
160	QTC00001_N_20	TcCLB.507501.10	retrotransposon hot spot (RHS) protein, putative	-0.07814251942207884	0.27880060982099314	0.12432947346096727	-0.6173892680856001
161	QTC00001_N_24	TcCLB.510767.10	ribosomal protein L15, putative	-0.19656050888061524	0.5296644381151588	-0.07918550591929557	-0.7351177725546133
162	QTC00001_N_4	TcCLB.507681.160	40S ribosomal protein S24E, putative	0.1254568400916475	0.3789057726155985	-0.3049260902910669	-0.5192185129953425
163	QTC00001_N_5	TcCLB.509391.20	flagellar calcium-binding protein, putative	-0.30254507093976585	0.2683261469243829	-0.019406101837671996	-0.07460417792777489
164	QTC00001_N_6	TcCLB.509617.20	paraflagellar rod protein 3, putative (PAR3)	-1.018834312241777	0.3190355985457848	0.30586760123373585	-0.16464733694376202
165	QTC00001_N_7	TcCLB.509005.90	hypothetical protein, conserved	-1.7271244986895204	-0.2531068161926391	0.7150640827408855	-2.0364891177095727
166	QTC00001_N_8	TcCLB.504129.40	hypothetical protein, conserved	0.1834998568578209	0.10390502392666605	0.0058049280296593175	-0.5450119418628141
167	QTC00001_O_1	TcCLB.506475.80	WD40 repeat-containing protein	0.12807270829040673	0.0034074209016006587	-0.03935260298485399	-0.4314471854649234
168	QTC00001_O_13	TcCLB.506885.440	hypothetical protein, conserved	0.11487428053610772	0.1330520485964652	-0.18158866671812457	-0.33460419372225253
169	QTC00001_O_15	TcCLB.508799.270	protein associated with differentiation 4, putative, protein associated with differentiation 8, putative, protein associated with differentiation 7, putative, hypothetical protein, conserved	-0.630247717987886	0.6773271822823693	-0.01897522743694006	-1.2679368729436622
170	QTC00001_O_17	TcCLB.510665.40	DNA-repair protein, putative	0.2657524052788372	-0.06717116850510679	-0.08535312544781325	-0.3975986121014627
171	QTC00001_O_18	TcCLB.506923.10	trans-sialidase (pseudogene), putative	-0.4030402520267932	-0.34511720285255154	0.3333882348749264	0.07372120977690967
172	QTC00001_O_20	TcCLB.511825.260	ribosomal RNA processing protein 45, putative, 3' exoribonuclease, putative, exosome complex exonuclease, putative (RRP45)	-0.169599784065497	0.24800547495866565	0.08752776753362275	-0.38178358647390437
173	QTC00001_O_21	TcCLB.506569.10	ubiquitin carboxyl-terminal hydrolase, putative, cysteine peptidase, Clan CA, family C19, putative	-0.28197149275034944	0.4417833347817421	0.11131899928801452	-0.8258421363659302
174	QTC00001_O_22	TcCLB.508737.80	mannosyltransferase-like protein, putative	0.24911643515161144	0.006310024362272108	0.09547265488429442	-0.6757220552812319
175	QTC00001_O_23	TcCLB.506883.30	ribosome-interacting GTPase 2, putative	-0.08331231755121839	0.09638177194445635	0.38286794429361	-0.8160250575728963
176	QTC00001_O_24	TcCLB.511627.120	aldo/keto reductase, putative	0.1468797743272965	0.031735125782425634	0.1539553017391885	-0.6316933457718192
177	QTC00001_O_3	TcCLB.511367.260	Peptidase C19, ubiquitin carboxyl-terminal hydrolase, putative	0.19596790794569327	-0.1982638369052263	0.07177795429424234	-0.4696639272562368
178	QTC00001_O_4	TcCLB.511725.180	dynein, putative	-0.6014269279032448	0.34115458705355683	0.3352565714430728	-0.5883657412639176
179	QTC00001_O_5	TcCLB.506321.300	hypothetical protein, conserved	-0.5497914120724666	0.3782640337960463	0.17323474775841521	-0.6067970869796374
180	QTC00001_O_7	TcCLB.507389.70	peptidase, putative, metallo-peptidase, Clan ME, Family M16, putative	0.026721867207032134	0.25000237259660235	-0.06467162732837968	-0.4371141001430591
181	QTC00001_O_9	TcCLB.508141.40	ATP-dependent RNA helicase, putative	0.18625072628225378	0.1441879009411505	-0.07218466361516764	-0.6368437382663676
182	QTC00001_P_1	TcCLB.509601.110	hypothetical protein, conserved	0.03676108917097028	-0.136059015313711	-0.16791086138084257	-0.06040341711974869
183	QTC00001_P_10	TcCLB.508649.5	tryparedoxin peroxidase, putative (fragment)	0.43089130735591724	-0.011738015557893028	-0.5855196324297401	-0.1504321386062041
184	QTC00001_P_11	TcCLB.511809.90	hypothetical protein, conserved	-0.10618018839114296	0.07392493203572667	0.30418934201007236	-0.542428231866703
185	QTC00001_P_12	TcCLB.511261.4	P-type H+-ATPase, putative (fragment)	0.0072233987896834955	0.4260748499676568	-0.014686636801426586	-1.027804944543829
186	QTC00001_P_13	TcCLB.507005.60	structural maintenance of chromosome (SMC) family protein, putative	-0.16399410069590362	0.4740958118574252	0.06419202644746726	-1.1355921094464543
187	QTC00001_P_17	TcCLB.503999.100	phospholipid-transporting ATPase 1-like protein, putative	-0.14299931340736138	-0.2315406929483186	0.6739346300185707	-1.2707246901279186
188	QTC00001_P_18	TcCLB.511491.70	endosomal integral membrane protein, putative	0.26182784926397273	0.3400774583660799	-0.24316973230713104	-1.536704267469142
189	QTC00001_P_19	TcCLB.507547.90	glycosomal phosphoenolpyruvate carboxykinase, putative	-0.14160345836942909	0.5156113386793746	-0.3061603297330477	-0.5834491816617655
190	QTC00001_P_2	TcCLB.510767.20	60S ribosomal protein L36, putative	-0.3087546597554259	0.5212922112891202	-0.037528366935694835	-0.7675759758652894
191	QTC00001_P_20	TcCLB.511729.60	hypothetical protein, conserved	-0.2264332443335767	0.4641845324798535	-0.0669862874723315	-0.5601653223783364
192	QTC00001_P_21	TcCLB.508823.140	ribosomal protein S20, putative	-0.2991109198668308	0.5139657346693042	-0.004043877870443709	-0.6277131422417591
193	QTC00001_P_22	TcCLB.510949.10	dual specificity protein phosphatase, putative	-0.9548382917674164	-0.013479731119287594	0.00040509317259640465	0.4235086253075922
194	QTC00001_P_24	TcCLB.511559.20	hypothetical protein, conserved	0.15691119910117335	-0.0019401718677761564	0.04005643296207056	-0.4267692164934172
195	QTC00001_P_4	TcCLB.508351.40	cytochrome c oxidase assembly factor, putative	-0.2395237378020518	0.6497009640758984	-0.09885227256283569	-1.1739565432929595
196	QTC00001_P_5	TcCLB.506737.140	syntaxin binding protein 1, putative	0.04972518674694937	-0.1499860794489449	0.1410684845359181	-0.30617199743474915
197	QTC00002_A_14	TcCLB.506201.30	serine/threonine-protein phosphatase PP1 beta	-0.04818244647330622	0.16364362806030042	0.11250254482495126	-0.475771483358098
198	QTC00002_A_16	TcCLB.511229.50	S-adenosylhomocysteine hydrolase, putative	0.22762296818966696	0.502413323996613	-0.7235607339616096	-0.6455337041992375
199	QTC00002_A_17	TcCLB.503643.3	60S ribosomal protein L4, putative (fragment)	-0.0010153296970885257	0.2857553504289836	-0.03720924173603002	-0.5754138846414285
200	QTC00002_A_24	TcCLB.507091.50	aspartate carbamoyltransferase, putative	-0.17596429577006456	0.5277099052040012	-0.009596303848096491	-0.957341090509857
201	QTC00002_A_3	TcCLB.507691.40	trans-sialidase (pseudogene), putative	-0.24212307877236552	-0.35968429643479943	0.2658091420257351	0.1403258657496503
202	QTC00002_A_5	TcCLB.507989.20	sigma-adaptin 3, putative, adaptor complex AP-3 small subunit, putative	-0.29600617991481115	0.2597164447691312	0.2857796807316625	-0.7481970931616694
203	QTC00002_A_7	TcCLB.511055.50	protein kinase, putative	-0.14081730217548963	0.2295797879934461	0.2142665816398247	-0.7237797965620806
204	QTC00002_A_8	TcCLB.509941.100	2,4-dienoyl-coa reductase fadh1, putative	-1.375110872309742	0.15896519921427096	0.7497229930798585	-1.3980557472301773
205	QTC00002_A_9	TcCLB.510757.20	hypothetical protein, conserved	0.45967783409581786	-0.024634252792462646	-0.13749553535870968	-0.6976829296658554
206	QTC00002_B_1	TcCLB.508409.30	RNA polymerase subunit, putative, DNA-directed RNA polymerase II subunit 3, putative (RPB3)	0.1452193010553399	0.08788194290695328	0.06852608779548745	-0.6005034800270075
207	QTC00002_B_10	TcCLB.507659.20	amino acid transporter, putative	0.4218573167597044	0.11181845342065244	-0.5359391583710438	-0.36510543241899857
208	QTC00002_B_14	TcCLB.506883.9	isopentenyl-diphosphate delta-isomerase (type II), putative (fragment) (idi1)	0.2866919348309142	0.06038930161248685	-0.2053190945459449	-0.360022180472223
209	QTC00002_B_15	TcCLB.506637.100	tyrosine phosphatase isoform, putative	0.2402345625041821	-0.10625984013902072	-0.04580665324191637	-0.3164015775756533
210	QTC00002_B_16	TcCLB.474937.9	acetyl-CoA carboxylase, putative	0.09598716351238583	0.2737588979219311	0.055683335009938745	-1.0677471059655834
211	QTC00002_B_17	TcCLB.507017.120	ubiquitin hydrolase, putative, cysteine peptidase, Clan CA, family C19, putative	0.07848137929753345	0.22896362693085268	-0.10803355382490261	-0.40904126703056815
212	QTC00002_B_18	TcCLB.505035.20	DNA-directed RNA polymerase II subunit 2 (pseudogene), putative	0.4870371471906949	0.07454216959295765	-0.9345920960601273	-0.4372304402970299
213	QTC00002_B_2	TcCLB.511725.140	mitochondrial carrier protein, putative	0.43243961483168275	-0.22239929504005831	-0.11606216407247462	-0.36793007428535773
214	QTC00002_B_20	TcCLB.503675.20	class-E vacuolar protein-sorting protein 24 (Vps24p), putative, Charged multivesicular body protein 3, putative	-0.38009332372153354	-0.05859552781124411	0.5122481286458586	-0.5442694896816551
215	QTC00002_B_21	TcCLB.507213.20	protein kinase, putative	0.09202666818653558	0.1155669078869044	0.1530032990637735	-0.5880092678461214
216	QTC00002_B_24	TcCLB.506425.120	eRF1 methyltransferase catalytic subunit, putative	0.06681810891819079	0.07498626650339524	0.20956202405374516	-0.6124958850964546
217	QTC00002_B_5	TcCLB.508409.9	26S proteasome regulatory non-ATPase subunit, putative	0.0002711791491373794	0.06595331200559908	0.10557096104340218	-0.32023490169088636
218	QTC00002_B_7	TcCLB.506491.20	myosin heavy chain, putative	-1.0294385611464387	-0.2195818741322133	0.25121910429652355	-1.4820244177853048
219	QTC00002_B_9	TcCLB.507031.170	protein kinase (pseudogene), putative	0.11965941839871212	-0.16340365030683565	0.3057021941519989	-0.49156938591545224
220	QTC00002_C_10	TcCLB.508185.10	enoyl-CoA hydratase, mitochondrial precursor, putative	0.0018414021723369238	0.3760854696553502	-0.07362025487490262	-0.6476138593879497
221	QTC00002_C_14	TcCLB.511301.120	hypothetical protein, conserved	-0.5051772175639719	0.30690209003333196	0.31800095986074245	-0.8904659685970765
222	QTC00002_C_16	TcCLB.455721.9	cytochrome c oxidase subunit 10, putative	-0.7660152233309624	0.6470867471957016	0.23868391108954487	-1.2206563984899095
223	QTC00002_C_17	TcCLB.506677.39	Elongation factor G1, mitochondrial, putative (EF-G1)	-0.2581875052458756	0.48554993564309856	0.0026891893686835275	-0.9902605123534931
224	QTC00002_C_6	TcCLB.510451.10	trans-sialidase (pseudogene), putative	-0.721157674911672	-0.35344419266392985	0.06978513965738405	0.4870874135393645
225	QTC00002_D_10	TcCLB.510769.140	hypothetical protein, conserved	-0.003603537198422805	0.15364365096194252	0.01949048213571165	-0.34657399698751473
226	QTC00002_D_2	TcCLB.506401.380	surface protease GP63, putative	-0.20922370781860122	0.21787289608386098	0.27397542700605215	-0.9034681055023218
227	QTC00002_D_20	TcCLB.509167.120	S-adenosylmethionine decarboxylase proenzyme, putative	-0.253434195180005	0.019794398417387598	0.4100940207115944	-0.4896972089642834
228	QTC00002_D_22	TcCLB.509267.90	ATP-dependent RNA helicase, putative	0.06415457783628445	-0.05744183051935755	0.2932755406936865	-0.7282501102178189
229	QTC00002_D_24	TcCLB.506697.20	cyclic nucleotide phosphodiesterase	-0.23887482935749835	-0.025277242605648287	0.4076418598052773	-0.4552836809791377
230	QTC00002_D_4	TcCLB.506519.110	hypothetical protein, conserved	-0.35345516630078294	0.3905761792011888	0.3327412569235739	-0.9056722169184924
231	QTC00002_D_6	TcCLB.507611.120	expression site-associated gene (ESAG-like) protein, putative, expression site-associated gene 3 (ESAG3-like) protein, putative	0.09961927316981761	-0.7139353405714212	-0.429461742669754	0.3862241757830396
232	QTC00002_D_8	TcCLB.508507.59	NADH-ubiquinone oxidoreductase 20 kDa subunit, mitochondrial precursor, NADH-ubiquinone oxidoreductase complex I subunit, putative, NADH dehydrogenase [ubiquinone] iron-sulfur protein 7, mitochondrial (NDHK)	0.008638668110868311	0.3377279317549114	-0.3634106348160216	-0.3605722156487758
233	QTC00002_E_10	TcCLB.506943.4	aldehyde dehydrogenase, putative	-0.36485259395937836	0.8141024540261214	-0.556411411895738	-1.1692356805411102
234	QTC00002_E_12	TcCLB.504125.50	mitochondrial carrier protein, putative	-0.21326251038464672	0.5817238881694253	-0.0733012011416327	-1.3046303865535964
235	QTC00002_E_13	TcCLB.508547.80	hypothetical protein, conserved	-0.059504660688248966	0.2273588119977812	-0.019144805223057743	-0.3986461644985231
236	QTC00002_E_14	TcCLB.511545.100	hypothetical protein, conserved	0.06940435459603901	0.18406622241798756	-0.04272087643942463	-0.417119292073089
237	QTC00002_E_16	TcCLB.506123.30	protein kinase, putative	-0.055017996630638326	-0.0038608275260135633	0.3338554613445133	-0.45717098830821473
238	QTC00002_E_2	TcCLB.506405.50	serine-palmitoyl-CoA transferase, putative	-0.1234097695199789	0.31316826383161306	-0.03666285050402723	-1.006968611220121
239	QTC00002_E_20	TcCLB.508373.10	glutamine dependent carbamoyl-phosphate synthase, putative, GATase-CPSase, putative (PYR1A-B)	0.13621572025256132	0.5203009777190233	-0.23341746357619098	-1.264453326528812
240	QTC00002_E_21	TcCLB.510609.40	ATPase alpha subunit (pseudogene), putative	-0.2712727943526823	0.6283246937308644	-0.271231213342311	-0.7176660911814667
241	QTC00002_E_24	TcCLB.443397.9	NADH-cytochrome b5 reductase, putative (fragment)	0.2279672164928701	0.26698347414285706	-0.3006398161973933	-0.6376623523815209
242	QTC00002_E_5	TcCLB.506567.70	NAD(P)-dependent oxidoreductase, putative	-0.12209050985797794	0.516572981767752	-0.13108537545895066	-0.7679450843165448
243	QTC00002_E_8	TcCLB.511211.70	cytochrome c oxidase assembly protein (COX15)	-0.11885628783723508	0.6170140376405682	-0.3771103653419578	-0.7978920006146303
244	QTC00002_F_11	TcCLB.511391.200	pitrilysin-like metalloprotease, putative, metallo-peptidase, Clan ME, Family M16C, putative	0.16921497516351505	0.28318760004811394	-0.12897218932162813	-0.6002680155936712
245	QTC00002_F_12	TcCLB.503983.20	dihydroxyacetone kinase 1-like, putative	-0.31553405424341013	0.33445760455777646	0.367818151688809	-1.3394192676635976
246	QTC00002_F_13	TcCLB.511071.50	3-hydroxy-3-methylglutaryl-CoA synthase, putative	-0.09697233919145655	0.5634652476755294	-0.371936578873682	-0.6256528452322244
247	QTC00002_F_14	TcCLB.511575.100	protein transport protein SEC23, putative	-0.11427334526349191	0.11366381330791314	0.21130368317683526	-0.5009854324907651
248	QTC00002_F_15	TcCLB.510105.50	fibrillarin, putative	0.17877028312540302	0.12611207603496546	-0.027579348253624663	-0.48343966535968247
249	QTC00002_F_17	TcCLB.510105.40	cullin-like protein, putative	0.07107772467376328	-0.031183978750170108	-0.01710864811346823	-0.08433622141721277
250	QTC00002_F_18	TcCLB.505101.50	GMP synthetase (pseudogene), putative	-0.4020157500565123	0.28303885547243973	0.3948467956350094	-0.9146019043019792
251	QTC00002_F_19	TcCLB.509715.20	clathrin coat assembly protein, putative	-0.13274914399603507	0.04121314410675362	0.31052970485304987	-0.5157493418152506
252	QTC00002_F_2	TcCLB.506929.40	target SNARE, putative	0.48900718600158255	-0.08507918696684343	-0.2466732602705375	-0.49943857480457216
253	QTC00002_F_20	TcCLB.511625.40	protein phosphatase 2C, putative	-0.33218192493346305	0.09163821854553482	0.4725984527133272	-0.7303804501449097
254	QTC00002_F_21	TcCLB.510895.9	hypothetical protein, conserved (fragment)	-0.10685668799029169	0.20406339271302884	0.26525410735552457	-0.7118897239953292
255	QTC00002_F_23	TcCLB.509401.20	cysteine peptidase (pseudogene), putative, cysteine peptidase, clan CA, family C1, cathepsin L-like, putative	-0.24663151919669132	0.2914664815577205	0.27565214478181493	-0.7291821577247589
256	QTC00002_F_4	TcCLB.504175.9	hypothetical protein, conserved	0.7925684250884659	-0.46835466469834963	-0.46223533520577126	-0.9100854025403814
257	QTC00002_F_5	TcCLB.506207.50	translationally controlled tumor protein (TCTP), putative	0.32053182976119726	0.10891323859556401	-0.1120090349193655	-0.5828974946279638
258	QTC00002_F_8	TcCLB.506445.100	E2-like ubiquitin-conjugation enzyme, putative (UFC1)	-0.6670657483064364	0.36004608452024306	0.3942517670972528	-0.8107503588196577
259	QTC00002_G_10	TcCLB.511585.30	hypothetical protein, conserved	0.018233023119307714	0.09064144088363502	0.1493670700587195	-0.6578556321043881
260	QTC00002_G_12	TcCLB.508933.20	dihydrolipoamide dehydrogenase, putative, acetoin dehydrogenase e3 component, putative	-0.23619673760879115	-0.004534444915881804	0.22121273068158276	-0.34838909556253483
261	QTC00002_G_13	TcCLB.508307.10	hypothetical protein, conserved	-0.267320069880494	0.19676581255058387	0.33034569573254413	-0.7913678041806756
262	QTC00002_G_16	TcCLB.510105.20	exosome complex exonuclease RRP41A, Ribosomal RNA processing protein 41A (RRP41A)	-0.09532505391292838	0.4598252371767014	-0.07080245929685179	-0.6690985252785455
263	QTC00002_G_17	TcCLB.507207.19	FtsJ cell division protein, putative (fragment)	-0.11783703184787385	0.24351066817926906	-0.016344681983530025	-0.5594060219376343
264	QTC00002_G_2	TcCLB.507519.110	60S ribosomal protein L7, putative	-0.32270456078542337	0.49778591834873565	0.08438727020931563	-0.7596508093706626
265	QTC00002_G_22	TcCLB.506503.90	kinesin, putative	-0.10925576707194577	-0.017112885817002117	0.2955697702283023	-0.4104270573310865
266	QTC00002_G_23	TcCLB.507011.250	hypothetical protein, conserved	-0.02677820225522658	0.2204885854719578	0.1861245906908027	-0.655497171926239
267	QTC00002_G_24	TcCLB.511303.60	translation initiation factor, putative	0.07815818254454472	0.3078737208851042	-0.20935909171864805	-0.4153346111577125
268	QTC00002_G_3	TcCLB.505945.90	folate/pteridine transporter, putative	-0.18411322225706914	0.4420809153380189	0.025717005864213327	-0.8233519167892371
269	QTC00002_G_4	TcCLB.508041.10	SKP1-like protein	0.2638660964842991	-0.12845631896401402	-0.02914638581322539	-0.22138300172150596
270	QTC00002_G_5	TcCLB.508357.80	cation transporter protein, putative	-0.03866920090951246	-0.12390273064977024	0.3054899129066422	-0.36258429993207836
271	QTC00002_H_12	TcCLB.505035.20	DNA-directed RNA polymerase II subunit 2 (pseudogene), putative	0.44991891322937266	0.18589525318514322	-0.6103757571588884	-0.5071024907643175
272	QTC00002_H_19	TcCLB.510609.60	hypothetical protein, conserved	-0.07123538908360583	0.2658121237695936	0.04784832073415506	-0.4596468791003669
273	QTC00002_H_20	TcCLB.510667.14	membrane transporter protein, putative	-0.19346060950709554	-0.0035154219217305993	0.4252669859612694	-0.5492508222812894
274	QTC00002_H_21	TcCLB.503881.20	GDP-mannose 4,6 dehydratase, putative	0.05610209066020056	0.3661222107104674	-0.15097647126778987	-0.7965874054760423
275	QTC00002_H_23	TcCLB.507207.10	hypothetical protein, conserved	0.06271558942936101	0.037272791166391046	0.22916622121789462	-0.5459255576993245
276	QTC00002_H_6	TcCLB.508355.260	60S acidic ribosomal protein P0, putative (P0)	0.14200858352024892	0.253358648829809	-0.20925749500183466	-0.4240120985682725
277	QTC00002_I_14	TcCLB.509601.59	protoheme IX farnesyltransferase, putative	-0.7770988463113307	0.7104174689780702	-0.031078041589685967	-1.3719284473540652
278	QTC00002_I_21	TcCLB.510817.60	hypothetical protein, conserved	0.017311743735740442	0.236269031587424	0.1639894940039004	-0.829259402866537
279	QTC00002_I_22	TcCLB.509007.99	P-glycoprotein (pseudogene), ATP-binding cassette (ABC) transporter, multidrug resistance protein E, putative (tcpgp1)	-0.1353192519265347	0.3695828108070978	-0.07731294926063563	-0.347869418449355
280	QTC00002_I_23	TcCLB.504443.10	ubiquitin carboxyl-terminal hydrolase, putative, cysteine peptidase, Clan CA, family C19, putative	0.29561979004210753	0.07013504536899699	-0.26318884467196724	-0.35009991319396444
281	QTC00002_I_24	TcCLB.506223.40	hypothetical protein, conserved	-0.875084259685266	0.9089438107883941	-0.2996902147047254	-1.9015481284610711
282	QTC00002_I_4	TcCLB.510303.200	glucosamine-fructose-6-phosphate aminotransferase, putative	-0.5232726923187877	0.46111670905546126	0.10038795162293294	-0.6820972605358405
283	QTC00002_I_9	TcCLB.506733.20	AMP deaminase, putative	0.6559591338222147	-0.4280087849305014	-0.587829606998098	-0.3975237244144423
284	QTC00002_J_12	TcCLB.510643.150	ribosomal P protein AGP2beta-1 (pseudogene), putative	-0.6891889929580984	0.23791771534392203	0.5593620301996544	-1.1555858523211078
285	QTC00002_J_13	TcCLB.506871.140	cleavage and polyadenylation specificity factor, putative	-0.014979038314399173	0.4620546342228165	-0.19530918115269288	-0.7258151986892302
286	QTC00002_J_15	TcCLB.506303.50	UDP-galactose 4-epimerase, putative	-0.19494289340055526	0.5283706633141106	-0.18933745243531264	-0.5332163801411718
287	QTC00002_J_16	TcCLB.511215.70	kinesin, putative	0.4150570603138677	-0.3513371221598867	-0.5870362628028152	0.14668029392723433
288	QTC00002_J_18	TcCLB.506947.40	peroxisome assembly protein, putative	0.0256512436900637	0.31339166040549277	-0.17055889766676144	-0.5189430812767761
289	QTC00002_J_20	TcCLB.510187.448	hypothetical protein, conserved	0.19261721626695663	0.0429894897575687	0.15552258456888665	-0.9059333467714324
290	QTC00002_J_22	TcCLB.511867.209	dynein heavy chain, putative (fragment)	-0.7133026344531573	0.26038945221037474	-0.16274334090684825	-0.7676247922227973
291	QTC00002_J_4	TcCLB.506411.10	thimet oligopeptidase, putative, metallo-peptidase, clan MA(E), family M3, putative	0.0647896234019651	0.37754919704873807	-0.25201572428989877	-0.4623581518637962
292	QTC00002_J_5	TcCLB.508659.40	protein phosphatase 2C-like (pseudogene), putative	-0.22636976053966462	-0.30237527154208466	0.08764331669914882	0.18363707878225996
293	QTC00002_J_7	TcCLB.467795.9	diphthamide synthesis protein, putative	-0.15824778195121708	-0.10930183506738529	0.47918255523854003	-0.595630274790803
294	QTC00002_J_8	TcCLB.506835.80	CAS/CSE/importin domain protein, putative	0.23676979888887892	-0.03214566781290739	0.016739751858527847	-0.4655417111475362
295	QTC00002_J_9	TcCLB.511303.40	carnitine O-acetyltransferase, putative	-0.24711207253069423	-0.1461596168880498	0.5401552769223937	-0.7516194940128967
296	QTC00002_K_10	TcCLB.509695.90	intraflagellar transport protein 172, putative (IFT172)	-0.22321736987645222	0.15378501421975543	0.3234150977062981	-0.5519420991151242
297	QTC00002_K_11	TcCLB.509151.40	inorganic polyphosphate/ATP-NAD kinase, putative, poly(p)/ATP NAD kinase, putative	0.013753917749599179	0.07087921106593108	0.31006691297312305	-0.7165307271083426
298	QTC00002_K_12	TcCLB.510431.90	hypothetical protein, conserved	-0.3696552172526111	0.40761866003324937	0.2944357305169531	-1.272837580293844
299	QTC00002_K_16	TcCLB.511287.20	hypothetical protein, conserved	-0.495733164649714	0.03804377240705973	0.5055272380529074	-0.5680276027110918
300	QTC00002_K_17	TcCLB.508739.70	protein kinase, putative	-0.29630734057866254	-0.021361997120324067	0.3644037799793412	-0.5052132560368564
301	QTC00002_K_18	TcCLB.507053.209	Cytoplasmic dynein 2 heavy chain (DYNC2H1), putative	-0.0619445830906211	0.33720205805600806	-0.06277559879023505	-0.574063447534357
302	QTC00002_K_2	TcCLB.505365.50	beta galactofuranosyl glycosyltransferase (pseudogene), putative	-0.20731434745038932	0.3972051273057158	0.159828813889168	-0.7261894011096546
303	QTC00002_K_20	TcCLB.510769.130	kinesin, putative	0.18818328463245085	-0.1005355332788644	-0.005663761486602785	-0.3189686908506152
304	QTC00002_K_22	TcCLB.509161.30	OSM3-like kinesin, putative	-0.2420159481077638	-0.12923364459016015	0.529811278489669	-0.6706465294218346
305	QTC00002_L_10	TcCLB.509267.90	ATP-dependent RNA helicase, putative	-0.11859675541458571	-0.0804755687239998	0.42316927273271626	-0.4374177435201911
306	QTC00002_L_13	TcCLB.506525.20	protein transport protein SEC13, putative	0.06262736101843636	-0.10565802618218754	0.09394310359542886	-0.2850297725813358
307	QTC00002_L_16	TcCLB.510761.10	mismatch repair protein PMS1, putative, mismatch repair protein, putative	0.3317308854189937	-0.06171223379290602	-0.32172430629884163	-0.3059481365205768
308	QTC00002_L_17	TcCLB.507923.10	L-threonine 3-dehydrogenase, putative	0.06345473691624058	0.3662260760733486	-0.5920439873156412	-0.27818782895120653
309	QTC00002_L_18	TcCLB.511803.20	A/G-specific adenine glycosylase, putative, MutY-Nth family DNA glycosylase, putative	0.2530004812123707	-0.13545436941191333	0.01867767594879216	-0.2967886014056949
310	QTC00002_L_19	TcCLB.509499.10	cyclophilin, putative, PPIase, putative, rotamase, putative, peptidyl-prolyl cis-trans isomerase, putative (CYP)	0.23304499353507188	-0.34895980080020533	0.13223812290126288	-0.37128098395814885
311	QTC00002_L_22	TcCLB.509671.80	60S ribosomal protein L5, putative	-0.023603839962715523	0.32603154044099997	0.10507323601608844	-0.7072848922208886
312	QTC00002_L_24	TcCLB.509695.200	T-complex protein 1, delta subunit, putative	0.1437044294824689	0.3607260091679286	-0.33042388118164245	-0.50760037629417
313	QTC00002_L_5	TcCLB.509197.20	cation transporter, putative	-0.009690786503729981	-0.07148755408213865	-0.09471080465401986	-0.3732233067432658
314	QTC00002_L_9	TcCLB.510329.70	cdc2-related kinase 10, putative (CRK10)	-0.8033600702330316	-0.301352128085589	0.555779934972214	-0.0346106756501205
315	QTC00002_M_11	TcCLB.511903.110	40S ribosomal protein S8, putative	-0.2002649935350794	0.447085039394642	0.07795913286534079	-0.7455496921441059
316	QTC00002_M_13	TcCLB.511733.110	GTPase activating protein of Rab-like GTPase, putative	0.23953788622834524	-0.03422102991047595	0.0416880055770615	-0.5709820623511702
317	QTC00002_M_15	TcCLB.507801.50	tubulin-tyrosine ligase, putative	-0.17872184989161985	0.07957547952581542	0.34589454028807404	-0.516420169854871
318	QTC00002_M_16	TcCLB.511277.30	hypothetical protein, conserved (pseudogene)	0.015902106199277843	-0.23706623195959634	0.2670198152622049	-0.33491611628596774
319	QTC00002_M_5	TcCLB.509167.150	homoserine kinase, putative	-0.131728786884594	0.6300782228539415	-0.5030619896601479	-0.6819903970007791
320	QTC00002_M_8	TcCLB.506943.160	eukaryotic translation initiation factor 3 subunit 7-like protein, putative	-0.2419184211391706	0.23779721730372652	0.31288660142281727	-0.7756314554536449
321	QTC00002_M_9	TcCLB.510735.50	hypothetical protein, conserved	-0.48907018439460354	0.6684967824462161	0.028770671372171097	-1.173009965810975
322	QTC00002_N_11	TcCLB.508815.30	DNA repair protein, putative	-0.07874697041056694	0.03492672237423592	0.40614191692056884	-0.6840726970189647
323	QTC00002_N_12	TcCLB.506905.40	ABC transporter, putative	0.28006086048556345	-0.6072571219036679	-0.0410065771043674	-0.008275194905282723
324	QTC00002_N_13	TcCLB.508799.280	protein associated with differentiation 4, putative, protein associated with differentiation 8, putative, protein associated with differentiation 7, putative, hypothetical protein, conserved	-0.689345058612762	0.6403694754263598	0.21487128167334277	-1.3027139730314727
325	QTC00002_N_14	TcCLB.511711.50	hypothetical protein, conserved	-0.358174152500377	0.1272550725594988	0.4363971293588265	-0.790214173498171
326	QTC00002_N_16	TcCLB.504153.200	hypothetical protein, conserved	-0.7161590877366727	0.43675153119336874	0.33464376787291683	-0.6790805003389716
327	QTC00002_N_18	TcCLB.507099.30	Ran-binding protein 1, putative	-0.636383454669588	0.6764987882115822	0.11329915548938596	-1.0896367467708021
328	QTC00002_N_19	TcCLB.511809.90	hypothetical protein, conserved	-0.08676663184328043	0.002442746312629316	0.35358342516147134	-0.49040309014583583
329	QTC00002_N_22	TcCLB.506999.90	rieske iron-sulfur protein, mitochondrial precursor, putative (RISP)	-0.6508839909303527	0.6475422186019945	0.05436363228887552	-0.8127365894462014
330	QTC00002_N_24	TcCLB.511445.30	hypothetical protein, conserved	0.15878983512559378	-0.10512691136514361	0.23074904922187844	-0.6649206890448405
331	QTC00002_N_3	TcCLB.509335.10	retrotransposon hot spot (RHS) protein, putative	-0.07036982944534688	0.1614483913178721	0.20436515792538354	-0.47698737980425654
332	QTC00002_N_6	TcCLB.507305.20	casein kinase, putative	-0.3815385457640015	0.47750944833944103	0.0814708661609504	-0.567039919647915
333	QTC00002_N_8	TcCLB.506567.60	ABC transporter, putative	0.07015622561370403	0.4492910673378867	-0.1656250055594607	-1.0453142015790318
334	QTC00002_O_13	TcCLB.510507.60	inositol 1,4,5-trisphosphate receptor, putative (fragment) (IP3R)	0.1016623090975541	0.15365831601500454	-0.010683928530258088	-0.5061040053418616
335	QTC00002_O_14	TcCLB.509321.19	GTP-binding protein, putative	0.04775612759942019	0.24357840164274805	-0.070667098252484	-0.4232376650222474
336	QTC00002_O_16	TcCLB.456097.30	glycerophosphoryl diester phosphodiesterase, putative	0.2639631905936651	0.04218514300811507	-0.059021030669324175	-0.46736813375539166
337	QTC00002_O_17	TcCLB.507625.140	membrane transporter protein, putative	-0.5427928636130687	-0.05314243787027482	-0.048989898445314504	0.27211680942643546
338	QTC00002_O_18	TcCLB.509237.30	glycosomal transporter (GAT1), putative (GAT1)	0.09048105007643222	0.2917623336798986	-0.2973719066707365	-0.7822358490913274
339	QTC00002_O_19	TcCLB.511249.110	kinesin K39 (pseudogene), putative	0.29122589620167505	-0.09383341112803674	0.007652296919491507	-0.3220567718241358
340	QTC00002_O_21	TcCLB.511151.100	Unconventional myosin	0.23926599317090913	0.30104693396982735	-0.11205683388104644	-1.1285508955804149
341	QTC00002_O_22	TcCLB.511899.40	2-amino-3-ketobutyrate coenzyme A ligase, putative	0.838741543560535	-0.7199191038278073	-0.9573227009702628	-0.34139070659022025
342	QTC00002_O_23	TcCLB.505267.50	mannosyl-oligosaccharide 1,2-alpha-mannosidase IB, putative	0.048072846459051376	0.13842042482295638	0.060914132900567776	-0.3881431142848723
343	QTC00002_O_24	TcCLB.509239.10	fatty acid desaturase, putative	-0.37007568962451165	0.8247296361570933	-0.28369982628408996	-1.7758070342938204
344	QTC00002_O_6	TcCLB.508179.70	GPR1/FUN34/yaaH family, putative	-0.05390430425026658	0.4869856702414063	-0.1689525674041795	-0.7409165059169819
345	QTC00002_O_7	TcCLB.436535.19	Glucose-6-phosphate dehydrogenase, putative	-0.3565501980318393	-0.12282394200195661	0.5826758191142482	-0.8023983975878698
346	QTC00002_O_8	TcCLB.511205.10	surface protease GP63 (pseudogene), putative	-0.20069104449590658	0.08425961008098255	0.24805888225569242	-0.5261912619918909
347	QTC00002_O_9	TcCLB.503939.20	hypothetical protein, conserved	0.018844535526089685	0.6358169858272827	-0.5679842640009857	-0.8766073377012694
348	QTC00002_P_10	TcCLB.511033.29	hypothetical protein	-0.021347493333170608	0.12190691318113205	0.2842716631191666	-0.6259752563975612
349	QTC00002_P_11	TcCLB.503865.50	ankyrin, putative	0.21787769954529698	-0.09163930232575006	-0.17357133377028602	-0.08591079633586089
350	QTC00002_P_12	TcCLB.507853.10	lathosterol oxidase, putative	-0.06352323692351004	0.4154522581676611	-0.11369371553253095	-0.6372877252158918
351	QTC00002_P_16	TcCLB.503399.10	hypothetical protein, conserved	0.41966925711473785	0.0278039151815299	-0.18635538946283872	-0.5681144718047467
352	QTC00002_P_18	TcCLB.503399.20	hydrolase, alpha/beta fold family, putative	0.6138535801368309	-0.034889368876465744	-0.5809676061684289	-0.8608375867928854
353	QTC00002_P_20	TcCLB.503399.29	hydrolase-like protein	-0.21362333364631217	-0.005369949302789685	0.43827692890528197	-0.6692037448827334
354	QTC00002_P_22	TcCLB.506195.120	lysosomal alpha-mannosidase precursor, putative	-0.37937274278212524	0.5163934584401758	-0.061235828018384196	-0.5092804100670131
355	QTC00002_P_24	TcCLB.506407.70	hypothetical protein, conserved	-0.11916565051368079	0.1866808651330507	0.26497528222377886	-0.8943271925409659
356	QTC00002_P_7	TcCLB.504191.10	sterol 24-c-methyltransferase, putative	0.17423938622971416	0.42609820426570816	-0.7539089606942162	-0.3328749037255671
357	QTC00002_P_8	TcCLB.505163.80	oligosaccharyl transferase subunit, putative	0.15121821935366345	0.17932778127229163	-0.2941883599660729	-0.3276064971176555
358	QTC00003_A_1	TcCLB.503635.50	hypothetical protein, conserved	-0.24964690843464252	0.10422964410268104	0.3330749078380184	-0.6267164798147101
359	QTC00003_A_10	TcCLB.503745.20	hypothetical protein, conserved	-0.3430114071402061	0.24056194031632835	0.27900378443840373	-0.5308456911130021
360	QTC00003_A_11	TcCLB.503657.20	hypothetical protein, conserved	-0.13125693822331677	0.2445601864156002	0.284085548532317	-0.7232892073545397
361	QTC00003_A_12	TcCLB.503745.30	ascorbate peroxidase (APX)	-0.3863412241591216	-0.35174628110858186	0.6232782120148129	-1.1517690628063015
362	QTC00003_A_13	TcCLB.503419.50	MRB1-associated protein, putative (RGG2)	-0.11455060929672174	0.27501395893388597	0.079624882804387	-0.49624542280270756
363	QTC00003_A_14	TcCLB.507743.9	tyrosine protein kinase, putative	0.09990815520262773	-0.3057475874572188	0.27391831421202484	-0.3463591374599207
364	QTC00003_A_15	TcCLB.503419.30	thiol-dependent reductase 1, putative, thiol transferase, putative, glutathione S-transferase, putative (TcAc2)	-1.7156051268732468	1.0638211804804687	-0.423644215661168	-2.7240671302272985
365	QTC00003_A_17	TcCLB.506753.170	ubiquinone biosynthesis protein-like protein, putative	-0.17962040916012154	0.3219867937323903	0.16038006420021272	-0.7356685507531698
366	QTC00003_A_2	TcCLB.503715.10	splicing factor TSR1, putative	0.12519023567441775	0.11735835179929406	0.031324788627664836	-0.5040406153115797
367	QTC00003_A_21	TcCLB.509573.30	flagellar protofilament ribbon protein, putative	-0.835357107917774	0.43774441953790766	0.2430965278159846	-0.4384763208364051
368	QTC00003_A_22	TcCLB.503677.20	DNA repair and recombination helicase protein PIF4, putative	-0.3834639652056979	0.624961626470912	-0.12731342950898797	-0.9187665065385597
369	QTC00003_A_23	TcCLB.503689.10	small GTP-binding protein Rab7, putative	-0.35952412638060327	-0.0022577946725447218	0.41877038038417913	-0.4041065267793927
370	QTC00003_A_3	TcCLB.503635.10	protein kinase, putative	-0.4894751406220023	0.24568420083591636	0.5002474187463677	-0.9868267405880751
371	QTC00003_A_4	TcCLB.503715.30	ras-related protein RAB1A, putative (Rab1A)	-0.08273387689010626	-0.029490554796733293	0.2752471141619894	-0.35617211827337036
372	QTC00003_A_5	TcCLB.508479.230	peroxin-2, putative, glycosome import protein (gim1), putative	-0.027594434744051138	0.0617449775051063	0.24312928935645248	-0.6041685858084521
373	QTC00003_A_9	TcCLB.508479.190	peroxisome assembly protein, putative	-0.07291102889350615	0.14665437075341617	0.15582728816843328	-0.4300889331036428
374	QTC00003_B_1	TcCLB.511725.250	chaperonin containing t-complex protein, putative	-0.0804930249161847	0.3502792872120486	0.03292824804440742	-0.6645090737120861
375	QTC00003_B_10	TcCLB.507795.100	mitochondrial ribosomal protein L3, putative	-0.04707165089002257	0.2833839465139945	0.11866303944065015	-0.6807828758187672
376	QTC00003_B_11	TcCLB.509967.160	epsilon tubulin, putative	-0.045664580855177085	0.40878143133116546	0.03919375571460359	-0.8481757497788395
377	QTC00003_B_12	TcCLB.504393.30	trans-sialidase (pseudogene), putative	-0.8761159609510232	-0.34919725343804436	0.45994918575452265	0.004750601106609835
378	QTC00003_B_13	TcCLB.509695.150	kinesin, putative	-0.26869113487088125	0.5199064600717709	0.12560355014178126	-1.3374695046947502
379	QTC00003_B_14	TcCLB.504425.90	aldose 1-epimerase-like protein, putative	-0.2612506488551193	-0.09197781158068778	0.4631009076459052	-0.5235281183872197
380	QTC00003_B_15	TcCLB.506287.150	GTP-binding protein, putative	-0.2520205340202691	0.14948404269137314	0.46426336494928333	-0.8372006251194551
381	QTC00003_B_16	TcCLB.504425.110	permease-like protein, putative	-0.11098867627134758	0.15987682808691256	0.146210178263487	-0.33709701963175037
382	QTC00003_B_17	TcCLB.506287.140	prefoldin, putative	-0.8752446602580698	0.5888422418946032	0.2901011740338956	-1.264659073061124
383	QTC00003_B_18	TcCLB.504425.70	hypothetical protein, conserved	-0.05555331591551046	-0.2186343937807299	0.33169194192202345	-0.36789155716195904
384	QTC00003_B_19	TcCLB.506287.100	hypothetical protein, conserved	-0.686822177184629	0.5913889832243276	0.11619651913299804	-0.9014046727685225
385	QTC00003_B_2	TcCLB.503671.39	vacuolar protein sorting-associated protein, putative (fragment), dynamin-1-like protein (fragment)	-0.06354648011038669	-0.2815154737783178	0.44016495511029036	-0.3671290290983625
386	QTC00003_B_20	TcCLB.504427.70	3-oxo-5-alpha-steroid 4-dehydrogenase, putative	-0.22157105977983907	0.5379544055069652	-0.07304286410186704	-0.8104467259943456
387	QTC00003_B_23	TcCLB.509715.70	folylpolyglutamate synthase, putative (FPGS)	0.09480487066895983	0.29780440789672635	-0.08714006591433081	-0.7947937356273888
388	QTC00003_B_24	TcCLB.504427.250	ubiquitin-activating enzyme E1, putative	-0.3998061940056914	0.6788912454429091	-0.04430809532914648	-1.22879471849725
389	QTC00003_B_3	TcCLB.511725.230	protein kinase, putative	0.1504283126666882	0.15940492159183953	-0.12993142637830415	-0.4433577556026829
390	QTC00003_B_4	TcCLB.511025.10	dynein light intermediate chain, putative	-0.30390863662484646	0.2847501317996979	0.24789117031751337	-0.6551980712138393
391	QTC00003_B_5	TcCLB.511725.190	vacuolar sorting protein, putative	-1.175813930247391	0.8190440101186672	0.13488877944282177	-1.610658468691252
392	QTC00003_B_7	TcCLB.511725.180	dynein, putative	-0.5450040499468557	0.2858192236794231	0.2915382831961417	-0.4645670183289499
393	QTC00003_B_9	TcCLB.511725.150	exportin 1, putative, RNA-nuclear export factor, putative (CRM1)	0.1172389561307907	0.21398439747018214	-0.06865237070898111	-0.5223643099480673
394	QTC00003_C_10	TcCLB.506625.200	ribosomal RNA processing protein 40, putative, exosome complex exonuclease, putative (RRP40)	-0.014038334046307	0.044929908104505645	0.156367585067793	-0.49807187431639505
395	QTC00003_C_11	TcCLB.503437.10	retrotransposon hot spot protein (RHS, pseudogene), putative	0.6664695073631267	-1.023117573567128	-0.981372746870982	-0.11917272725628396
396	QTC00003_C_12	TcCLB.508299.80	threonyl-tRNA synthetase, putative	-0.7122424770982829	-0.15573783659204662	0.07666701729363475	0.34668022571175894
397	QTC00003_C_13	TcCLB.503447.50	trans-sialidase, Group IV, putative	-1.0908120742528988	0.3253117213748034	0.15073810786507166	-0.15274028122265812
398	QTC00003_C_14	TcCLB.503819.30	eukaryotic translation initiation factor 2 subunit, putative	-0.0664842963347812	0.2499460290205289	0.05156514452718303	-0.5154196228429285
399	QTC00003_C_17	TcCLB.503449.20	copper homeostasis protein, putative	-0.07128552464591818	-0.2593392593889862	0.4343406186582439	-0.4215353210950215
400	QTC00003_C_18	TcCLB.503899.119	trypanothione/tryparedoxin dependent peroxidase 2, putative	-0.10949653693262869	0.3694450831314516	0.19007593681934676	-1.1940639657827206
401	QTC00003_C_19	TcCLB.503449.10	60S ribosomal protein L17, putative	-0.009566261279190627	0.380384960736762	-0.0627533115598971	-0.6064357339476093
402	QTC00003_C_2	TcCLB.506127.110	eukaryotic peptide chain release factor subunit 1, putative	0.20275429846048262	0.052194547716025184	-0.018623196021782213	-0.4096959216043643
403	QTC00003_C_20	TcCLB.503925.80	CDP-diacylglycerol--inositol 3-phosphatidyltransferase	-0.3586980644617541	0.3667754668954683	0.19413875557867658	-0.6207512844700499
404	QTC00003_C_22	TcCLB.503925.40	hypothetical protein	-0.5472301303478643	0.5561794849882166	0.240128691316812	-1.057949192977686
405	QTC00003_C_23	TcCLB.507993.160	UDP-galactopyranose mutase (GLF)	0.1169768028665389	0.22897107557116533	0.07355422932015772	-0.7163710923216335
406	QTC00003_C_24	TcCLB.503855.30	adenylosuccinate lyase, putative (ADSL)	-0.3158611103001038	0.22024906323494897	0.3183945442042178	-0.7989832784874192
407	QTC00003_C_7	TcCLB.510989.30	guanin nucleotide-binding protein, putative	-1.3117547079530243	0.7892012320340597	0.049199879822591976	-2.3761540943308237
408	QTC00003_C_9	TcCLB.510989.10	fatty acid elongase, putative	0.5947563335181466	-0.36223465321322296	-0.2779980280650097	-0.6857684068586353
409	QTC00003_D_1	TcCLB.510105.100	UDP-glucose dehydrogenase, putative	-0.2388683850223072	0.4240836544786839	0.26546961410668796	-1.1717889516078863
410	QTC00003_D_10	TcCLB.509835.20	translation initiation factor eIF2B delta subunit, putative, eIF-2B GDP-GTP exchange factor, guanine nucleotide exchange factor subunit GCD2	0.36515458511737847	-0.196848407238049	-0.27071552996794346	-0.2066415266454873
411	QTC00003_D_11	TcCLB.504137.60	adaptin complex 4 subunit, putative, beta adaptin, putative	0.3047637843404392	0.18943127813815694	-0.187818448482772	-0.7043933314460414
412	QTC00003_D_13	TcCLB.511037.30	hypothetical protein, conserved	0.08070310620749925	0.006028314387521568	0.16580530516583328	-0.5528746647967318
413	QTC00003_D_17	TcCLB.506679.60	hypothetical protein, conserved	-0.1574229337826318	-0.05162841795022342	0.49845124117984413	-0.7592505406522982
414	QTC00003_D_2	TcCLB.504429.50	trans-sialidase (pseudogene), putative	-1.2960765549643307	-0.5547309912949036	-0.04107588453069281	0.7362176612507074
415	QTC00003_D_23	TcCLB.506925.150	protein phosphatase, putative	-0.24032302471306388	-0.11780118450846122	0.5106670500179645	-0.501049141630371
416	QTC00003_D_4	TcCLB.511301.110	inosine-5'-monophosphate dehydrogenase, putative	0.35081130153577383	0.24003061438809448	-0.5739437007038996	-0.49444428171173743
417	QTC00003_D_5	TcCLB.506795.60	hypothetical protein, conserved	-0.31021184763926823	0.4113245323046078	0.16653045505247088	-0.7852081009332097
418	QTC00003_D_8	TcCLB.510655.30	helicase, putative	0.11167030234028331	-0.08252061246114796	-0.06447926509835103	-0.02597072230647603
419	QTC00003_D_9	TcCLB.504137.140	hypothetical protein, conserved	0.1707916995451317	0.23803464710626124	0.044417883170724905	-0.9555527441785386
420	QTC00003_E_1	TcCLB.503631.9	hypothetical protein, conserved	0.06951358421414387	-0.1650329856567502	0.31006761738419203	-0.4930807009017874
421	QTC00003_E_10	TcCLB.511245.240	serine/threonine protein kinase, putative	-0.26511828827159367	0.27480301032473037	0.2374491806459107	-0.4876168487653862
422	QTC00003_E_12	TcCLB.508583.10	hypothetical protein, conserved	0.014897068340114191	-0.10083803624254628	0.2815488234759626	-0.6089681269169179
423	QTC00003_E_13	TcCLB.503477.20	transaldolase, putative	0.3558902883393962	-0.25663194434096576	-0.3159549543520445	-0.1809388137868043
424	QTC00003_E_14	TcCLB.504089.70	hypothetical protein, conserved	0.09543058934617361	0.1352359557413901	-0.22249246608577053	-0.17526597316333983
425	QTC00003_E_15	TcCLB.504949.30	succinate dehydrogenase iron-sulfur subunit (SDH2C)	-0.12767327687391133	0.36977368726101084	0.02698849292278214	-0.5533356959874264
426	QTC00003_E_16	TcCLB.511507.100	hypothetical protein, conserved	-0.06875270188280887	0.19970758715325365	0.17667325690877558	-0.5919054586277186
427	QTC00003_E_17	TcCLB.510609.110	ATP-dependent RNA helicase, putative	0.13303252605528046	-0.23380191770884962	0.19673479690412568	-0.265872483701271
428	QTC00003_E_19	TcCLB.506649.100	tRNA nucleotidyltransferase, putative	-0.376154015394474	0.356956469563235	0.3665714440060633	-0.9305085138513599
429	QTC00003_E_2	TcCLB.503855.50	hypothetical protein, conserved	-0.45869331173672867	0.524910652189622	0.2989690045341327	-1.2627504556042577
430	QTC00003_E_20	TcCLB.511625.10	transcription initiation protein, putative	-0.09864636890004323	-0.1980140089177278	0.4441965571894398	-0.5213138903105442
431	QTC00003_E_21	TcCLB.507099.120	hypothetical protein, conserved	-0.203607622419455	0.5162973782333031	0.06033249422366835	-1.2513424237564623
432	QTC00003_E_23	TcCLB.507099.140	endomembrane protein, putative	-0.08251376884796298	0.17160491028901736	0.32907548798648856	-0.9044513507007087
433	QTC00003_E_24	TcCLB.509937.130	protein kinase, putative	-0.33279340310013356	-0.14385319100423236	0.5100700606147907	-0.6711652463842808
434	QTC00003_E_3	TcCLB.503471.19	expression site-associated gene (ESAG-like) protein, putative, expression site-associated gene 3 (ESAG3-like) protein, putative	-0.22010888586818023	-0.04569284077496425	0.22851044742198878	-0.22571612138347494
435	QTC00003_E_5	TcCLB.503851.24	protein tyrosine phosphatase PRL	-0.23099779409502838	0.09872575627610945	-0.047528690085754034	-0.72711439312644
436	QTC00003_E_7	TcCLB.503851.10	Elongator-like Protein 3a, putative	-0.009402152683098094	-0.03208994172292836	-0.04537265324962433	-0.4719010103729318
437	QTC00003_E_9	TcCLB.503473.20	hypothetical protein, conserved	0.06579535826732302	0.03784576146383508	0.16847069410125537	-0.5008867164206507
438	QTC00003_F_1	TcCLB.506925.180	protein kinase, putative	-0.07266268250077117	-0.006708500062409722	0.3495896682232285	-0.5072329016593907
439	QTC00003_F_10	TcCLB.506679.150	40S ribosomal protein S10, putative	-0.01245132756717189	0.47510340128854417	-0.20182571509003308	-0.6176450466504837
440	QTC00003_F_11	TcCLB.504149.160	phosphoinositide-specific phospholipase C, putative	-0.09739717728203369	0.2309660467590591	0.30492322441573605	-0.8464562671072159
441	QTC00003_F_12	TcCLB.506679.160	intraflagellar transport protein 122, putative (IFT122)	-0.41986497402673656	0.42974860697789524	0.2452727448435339	-1.2361148978951915
442	QTC00003_F_15	TcCLB.504149.55	acyl-CoA thioesterase, putative	-0.5216679123604385	-0.4466986584872505	-0.16995134467848214	0.6214654972999971
443	QTC00003_F_16	TcCLB.510777.20	aspartyl-tRNA synthetase, putative	0.25288811542277073	0.33061122794118464	-0.33096047012501933	-0.7503302363337193
444	QTC00003_F_17	TcCLB.506999.150	vesicle-associated membrane protein, putative	-0.3490880980735054	0.0980378095654112	0.4751461748704582	-0.596185831100382
445	QTC00003_F_18	TcCLB.503929.10	V-type ATPase, A subunit, putative	-0.28479253645902886	0.6009966313557918	-0.23577495168335963	-0.5766101055181397
446	QTC00003_F_2	TcCLB.508577.160	proteasome beta 6 subunit, putative, 20S proteasome beta 6 subunit, putative	-0.15743613931678668	0.28062838162574416	0.21780664412303244	-0.673343543064172
447	QTC00003_F_21	TcCLB.504431.64	high mobility group protein, putative	-0.24752782220857458	0.3347390019520205	0.23176225836640627	-0.9254918368886883
448	QTC00003_F_23	TcCLB.504123.50	hypothetical protein, conserved (pseudogene)	-0.09988236340388518	0.45060979335129797	0.03765617918273739	-0.8885008655040657
449	QTC00003_F_3	TcCLB.506925.260	protein kinase, putative	0.14867811055795002	0.16321245926940298	-0.057745221753978414	-0.5045566771886482
450	QTC00003_F_4	TcCLB.508579.30	kinesin, putative	-0.14514376037629548	-0.18548722915983618	0.4692852636654094	-0.5383804160618897
451	QTC00003_F_5	TcCLB.506925.319	isocitrate dehydrogenase, putative	-0.4222191548498501	0.47935219694007253	0.09705856870264899	-0.7255958514248418
452	QTC00003_F_6	TcCLB.506715.10	protein kinase, putative	-0.6003300681127417	0.401991602623273	0.4414144113341081	-1.129620942948719
453	QTC00003_F_9	TcCLB.506925.30	hypothetical protein, conserved	0.035863065403850945	-0.09331039430221616	0.34733721722407346	-0.6654224189052788
454	QTC00003_G_1	TcCLB.511545.40	ribosomal protein L27, putative	-0.3829261273853053	0.554628227174502	-0.02177271732046075	-0.8287348371157043
455	QTC00003_G_13	TcCLB.503527.4	hypothetical protein, conserved (pseudogene)	-0.3733165571751796	0.5069959751313259	0.04516237745139131	-0.7796481426934846
456	QTC00003_G_14	TcCLB.503959.50	hypothetical protein, conserved	0.09545971456572434	0.14741156455829488	-0.0075347249987658405	-0.32255609715089884
457	QTC00003_G_15	TcCLB.509443.30	AUT2/APG4/ATG4 cysteine peptidase, putative, cysteine peptidase, Clan CA, family C54, putative	0.035134667271788024	0.08308763275238935	0.02985928782243376	-0.49196227736785353
458	QTC00003_G_16	TcCLB.503969.10	tubulin delta chain (TUBD1)	-0.22638002202384555	0.22545906568818444	0.3389021398605849	-0.9064867785415928
459	QTC00003_G_17	TcCLB.504741.20	GTP-binding protein, putative	0.017252014359584154	0.11078382970601268	0.013742371654424537	-0.2943202399471869
460	QTC00003_G_18	TcCLB.511025.100	chaperone DNAJ protein, putative	-0.188384881523711	0.27398228852754253	0.06718360467125001	-0.48233885754595957
461	QTC00003_G_19	TcCLB.504159.10	hypothetical protein, conserved	0.08223177627680116	-0.035755083357902784	-0.05158204169533337	-0.2920332620947114
462	QTC00003_G_20	TcCLB.511025.110	dihydrolipoyl dehydrogenase, putative (GCVL-2)	-0.1733061001618458	0.5694915647721629	-0.2688511609921494	-0.6365155526841236
463	QTC00003_G_21	TcCLB.503539.30	GTP-binding nuclear protein rtb2, putative	0.05121368458476492	0.23900052467846153	-0.10769094804622631	-0.3367241717654224
464	QTC00003_G_23	TcCLB.510355.220	GDP-mannose transporter, putative	0.04172945633468234	0.10018002728177405	0.3771948860376917	-1.5818257468130028
465	QTC00003_G_24	TcCLB.511713.20	hypothetical protein, conserved	-0.026897166150271157	0.19162116442523272	0.2243613423654056	-0.8089841080571561
466	QTC00003_G_4	TcCLB.510409.39	ubiquitin/ribosomal protein S27a, putative	-0.20316689426512166	0.45191792010009973	0.03889119053151565	-0.7389004480340144
467	QTC00003_G_5	TcCLB.503513.10	casein kinase II, alpha chain, putative	-0.3307158863883249	-0.04188762748699324	0.49658352852807397	-0.6884528389871506
468	QTC00003_G_6	TcCLB.510719.20	short-chain dehydrogenase, putative	0.2688443509857801	0.05634035596939535	-0.1717356894417638	-0.37849745835500964
469	QTC00003_G_7	TcCLB.503515.20	Mitochondrial protein 81, Kinetoplastid RNA editing protein 1, putative (KREPA1)	-0.10842162465676876	0.024169424422500297	0.1985980319477183	-0.16380331305531112
470	QTC00003_G_8	TcCLB.509745.20	glycosyl transferase-like, putative	0.3889020814135738	0.015315078269425972	-0.30424861191732033	-0.5904553702565898
471	QTC00003_H_1	TcCLB.506885.4	hypothetical protein, conserved (fragment)	-0.5266159624498042	0.6513849337493774	0.10899065108137841	-1.2172137525950673
472	QTC00003_H_13	TcCLB.507629.10	hypothetical protein, conserved	0.2843779399101582	-0.09393163348486876	-0.08948125404161023	-0.4434694724691954
473	QTC00003_H_14	TcCLB.505183.130	sugar transporter, putative	0.6080886401110375	-0.0022776052630965465	-0.48530852955936216	-0.7691165068251243
474	QTC00003_H_18	TcCLB.506211.114	C-terminal motor kinesin, putative	0.1260867677806533	-0.24381738642513473	0.23459847373643494	-0.4246346106280932
475	QTC00003_H_19	TcCLB.504163.50	fructose-bisphosphate aldolase, glycosomal, putative	-0.03517023352351334	0.45519184255436285	-0.35794765373278165	-0.3766303988781578
476	QTC00003_H_20	TcCLB.506211.100	Sarcalumenin, putative	-0.05225074452787681	0.1856098779819432	0.22288186357069084	-0.7218684238457532
477	QTC00003_H_21	TcCLB.510301.30	hypothetical protein, conserved	-0.8210977409481233	0.5764284880073057	0.09262977148411705	-0.5805481088982668
478	QTC00003_H_22	TcCLB.506211.30	intraflagellar transport protein 80, putative (IFT80)	0.011590464932518071	0.1137263931834759	0.15875706088984423	-0.4224739819444956
479	QTC00003_H_24	TcCLB.506211.10	lipoic acid synthetase, mitochondrial precursor, putative	0.10555589778332347	0.19597594988208042	0.019785806271048718	-0.7220806801631716
480	QTC00003_H_5	TcCLB.506261.10	fatty acyl CoA synthetase 2, putative	-0.2166499675069712	0.5755143818116478	-0.21268121661251568	-1.194015689405329
481	QTC00003_I_1	TcCLB.511655.69	ubiquitin-activating enzyme-like protein	-0.2584621706120856	0.005725364836424607	0.2006389068304376	-0.22536806005394142
482	QTC00003_I_10	TcCLB.510167.10	phosphatidylinositol 3-kinase 2, putative	-0.3574212455359754	0.43463475674279506	0.35009192832796976	-1.2929866335763405
483	QTC00003_I_12	TcCLB.506605.229	SNF2 DNA repair protein, putative	-0.14843815715816375	0.5023710964257985	0.021259692839079757	-1.0574779469321731
484	QTC00003_I_14	TcCLB.506239.30	lectin, putative (AG38)	0.06989097658628145	0.05204287848483741	0.07007786508193024	-0.36192747138971576
485	QTC00003_I_15	TcCLB.503589.10	GDP-mannose pyrophosphorylase	0.08404927865935186	-0.016500529759798977	0.08213375287532992	-0.2900652864814955
486	QTC00003_I_16	TcCLB.506239.20	hypothetical protein, conserved	0.338354710723129	-0.19188351048349517	0.1500155890549014	-0.5893836079839329
487	QTC00003_I_17	TcCLB.504009.4	hypothetical protein, conserved	0.144963793416132	0.14371389781900434	0.03826617169870098	-0.6673911394276186
488	QTC00003_I_19	TcCLB.507077.9	hypothetical protein, conserved	-0.048327766131465284	0.05514181820763902	-0.025763782589166413	-0.20888010930209747
489	QTC00003_I_2	TcCLB.510323.4	katanin, putative	0.5475911255591052	-0.45239978760363914	-0.12833892767413704	-0.3970282051032574
490	QTC00003_I_20	TcCLB.504005.20	N-Acetyl-D-glucosaminylphosphatidylinositol de-N-acetylase, putative	-0.22704854945089467	0.1950464947941706	0.29962435131084125	-0.7635755809519623
491	QTC00003_I_21	TcCLB.503599.10	protein kinase, putative	0.055846637910369985	0.31253793649469114	-0.05569592927205741	-0.9503574079776392
492	QTC00003_I_22	TcCLB.504011.70	hypothetical protein, conserved	-0.1314258318565505	0.32013226214577445	0.272937072771978	-0.9987507974685205
493	QTC00003_I_23	TcCLB.503465.20	hypothetical protein, conserved (pseudogene), hypothetical protein, conserved, frameshift	-0.30238851078373186	0.39464203034983497	0.16488095110082016	-0.7870421330193889
494	QTC00003_I_24	TcCLB.504011.40	XPA-interacting protein, putative	0.0894946350003095	0.29710924701227676	-0.029230283464381973	-0.6781377980126432
495	QTC00003_I_3	TcCLB.511633.50	hypothetical protein, conserved	-0.08622254535527052	0.2624213099196515	0.07904281221758123	-0.5776401517112972
496	QTC00003_I_4	TcCLB.506699.34	6-phospho-1-fructokinase (pseudogene), putative	-0.33765524515927897	0.5094624133482952	-0.4178219418507318	-0.19674772395752638
497	QTC00003_I_8	TcCLB.510323.30	60S ribosomal protein L13, putative	-0.06585453877645751	0.37145126807507256	-0.027812531655864652	-0.5893006650539268
498	QTC00003_I_9	TcCLB.503669.20	hypothetical protein, conserved	0.027223591576603867	0.3838016018239178	-0.0873249009142663	-0.731725704065813
499	QTC00003_J_1	TcCLB.504163.110	N-acetyltransferase subunit Nat1, putative	-0.09415075731184151	0.5263948917840713	-0.2572544630796976	-0.8244371795725797
500	QTC00003_J_10	TcCLB.507527.30	DNA replication licensing factor MCM6, putative	0.9551079963401894	-1.0111097566317362	-1.1123125954117066	-0.7408239604086773
501	QTC00003_J_12	TcCLB.506025.60	2-oxoglutarate dehydrogenase, E2 component, dihydrolipoamide succinyltransferase, putative	-0.05881808128465879	0.35122243484635973	0.06875713124380557	-0.7526896928390446
502	QTC00003_J_13	TcCLB.504069.50	peroxin 14, putative	-0.016068393576743167	0.06923822891699626	0.08146477713330784	-0.4674624330696546
503	QTC00003_J_14	TcCLB.511209.10	Vacuolar proton pump subunit B, putative, V-type proton ATPase subunit B, putative	-0.3137891273645013	0.494928026393125	0.1010129548498543	-0.9879402953809926
504	QTC00003_J_15	TcCLB.504069.20	cytochrome c oxidase subunit VI, putative	-0.7922324455333983	0.6093481266371604	0.20347704909355116	-1.0055525456136867
505	QTC00003_J_16	TcCLB.511209.60	hypothetical protein, conserved	-0.18655630835000578	0.34797119066059373	0.14394305719942177	-0.7595330638654653
506	QTC00003_J_18	TcCLB.511209.69	membrane-bound acid phosphatase, putative (fragment)	0.0034371512946317815	0.16163688753260544	0.06611637751212186	-0.3579223639659894
507	QTC00003_J_19	TcCLB.511145.70	centromere/microtubule binding protein cbf5, putative	-0.08988412947763659	0.08197374976800649	0.14508060353325372	-0.2660679626445492
508	QTC00003_J_20	TcCLB.511445.90	hypothetical protein, conserved	-0.04213257308671368	0.14772715423360805	0.28012626408235725	-0.6842618219357331
509	QTC00003_J_21	TcCLB.510835.24	mitochondrial carrier protein, putative	-0.25246212654313493	0.3565460085583973	0.3063556564087297	-0.9233646962987573
510	QTC00003_J_23	TcCLB.509167.100	valyl-tRNA synthetase, putative	0.22569858231765508	0.36081505119487045	-0.24959464829993053	-0.7319782599373278
511	QTC00003_J_3	TcCLB.504163.30	40S ribosomal protein S9, putative	-0.0975644595444991	0.45881151074983384	-0.1428039093197729	-0.6388586376117081
512	QTC00003_J_4	TcCLB.506211.160	Mitochondrial ADP/ATP carrier protein 5, putative (MCP5)	-0.18725881973448155	0.41730699673819077	-0.25411216431154	-0.27803160114491043
513	QTC00003_J_5	TcCLB.504161.40	hypothetical protein, conserved	0.16955492771299227	0.016158109628613904	-0.583729924555809	0.1105464149118023
514	QTC00003_J_6	TcCLB.506211.180	mitogen-activated protein kinase 9, putative (MPK9)	-0.24130557540475747	-0.11860687834473778	0.5064525360696988	-0.5285620141937382
515	QTC00003_J_8	TcCLB.506211.200	metallo-peptidase, Clan MG, Family M24	-0.5810333908702395	0.4178956359892236	0.4039464976477261	-0.9948758221151516
516	QTC00003_J_9	TcCLB.511145.50	vacuolar ATP synthase, putative	-0.16944993958989255	0.4414921000326451	-0.03275249396295601	-0.5936103400273446
517	QTC00003_K_1	TcCLB.503465.30	Iron-sulfur assembly protein 2, putative (Isa2)	-0.2294118677636038	-0.024957300661170616	0.455500464075743	-0.7271700176137254
518	QTC00003_K_10	TcCLB.510265.14	hypothetical protein, conserved	0.0016205871302935788	-0.004259903784160514	0.29623404252866953	-0.6215550986705987
519	QTC00003_K_12	TcCLB.510265.10	quinone oxidoreductase, putative	-0.551912336384087	0.9206441039289089	-0.891851264979588	-1.2598810005415666
520	QTC00003_K_13	TcCLB.507993.280	hypothetical protein, conserved	-0.7381049706740294	-0.054092779594999106	0.6563695018806882	-0.6248458162143075
521	QTC00003_K_15	TcCLB.503619.10	meiotic recombination protein SPO11, putative	0.0011138979872847659	0.15896202608312418	0.07471677210948421	-0.609765237381825
522	QTC00003_K_17	TcCLB.510817.50	trans-sialidase, Group II, putative	0.0973504601128146	-0.17450496024527776	0.38405114646624766	-0.6446435653190498
523	QTC00003_K_18	TcCLB.508479.260	hypothetical protein, conserved	0.04890821779221207	-0.12638554384719006	0.03677955344218059	-0.3310189245401549
524	QTC00003_K_19	TcCLB.503625.10	asparagine synthetase a, putative	0.4396728212074514	-0.4631681995283934	-0.1793323410605537	-0.08687581198302803
525	QTC00003_K_2	TcCLB.511229.110	glycyl-tRNA synthetase, putative	0.09475306248355046	0.11773848144579356	-0.015265940757861585	-0.3019794931337418
526	QTC00003_K_20	TcCLB.503719.20	40S ribosomal protein SA, putative	-0.012090628040522189	0.36062636487024496	-0.08021344937496694	-0.5487964453503124
527	QTC00003_K_21	TcCLB.506629.30	mitochondrial RNA binding protein 1, guide RNA-binding protein of 21 kDa (gBP21)	0.08958076509537988	0.4355615855966641	-0.35318509864026587	-0.6229128174000348
528	QTC00003_K_22	TcCLB.504165.10	hypothetical protein, conserved	0.17294540855210805	0.18478280847706777	-0.1951416905423656	-0.5757822791305246
529	QTC00003_K_23	TcCLB.509831.20	vesicular-fusion ATPase-like protein, putative	0.24383111681446812	-0.09514106676055743	-0.2044509252782173	-0.17241895401958587
530	QTC00003_K_24	TcCLB.509695.80	hypothetical protein, conserved	-0.23501628265878524	0.41193190177479805	0.0461635316163864	-0.6867281811339737
531	QTC00003_K_3	TcCLB.509617.30	mismatch repair protein MSH5, putative	-0.5039390090477892	0.34065939361605685	0.3627723940470053	-0.8260330896721624
532	QTC00003_K_5	TcCLB.511809.130	40S ribosomal protein S15, putative	0.01742326922975988	0.3739967074368402	-0.21391925767294603	-0.5123053932138516
533	QTC00003_K_7	TcCLB.503611.40	ribosomal protein L24, putative	-0.20421205809705612	0.4102567104135652	0.032758234690601594	-0.5503158154429165
534	QTC00003_K_8	TcCLB.510421.90	protein kinase, putative	-0.08452301565511285	-0.1941725717925935	0.36711293665803596	-0.49855309199283404
535	QTC00003_K_9	TcCLB.503611.50	hypothetical protein, conserved	0.3390332115880977	0.1100899777831979	-0.2606721681143195	-0.6342486673323818
536	QTC00003_L_11	TcCLB.511111.50	ubiquitin-conjugating enzyme, putative	-0.18739325090617162	0.4579078695673353	0.029916334940039157	-1.0026459126149125
537	QTC00003_L_12	TcCLB.510797.4	phosphatidylinositol (3,5) kinase, putative (fragment)	0.36307426459062825	-0.41514007413042747	-0.3531677947564262	-0.24055354725530168
538	QTC00003_L_13	TcCLB.506625.80	cAMP-specific phosphodiesterase, putative	-0.653585849920677	0.4248060942259037	0.3197529959951555	-0.9983663201694926
539	QTC00003_L_14	TcCLB.506201.170	flagellar attachment zone protein, putative (FAZ1)	-0.12750694053027714	-0.11543055470392155	0.25053157988398944	-0.31112038145552173
540	QTC00003_L_17	TcCLB.503499.10	hypothetical protein, conserved	-0.20945268698058794	-0.06258803843602971	0.12295831095152855	0.05627497776159324
541	QTC00003_L_19	TcCLB.503499.30	mitochondrial carrier protein (pseudogene), putative	-0.019942160891684584	-0.365798569904976	-0.4400356575453314	0.17879535328638133
542	QTC00003_L_23	TcCLB.508215.9	protein kinase C substrate protein, heavy chain, putative	0.2589002369604824	-0.5279506634619507	0.15288946961539726	-0.11593899727062155
543	QTC00003_L_6	TcCLB.505201.20	dispersed gene family protein 1 (DGF-1, pseudogene), putative	-0.4188675893724769	0.19002229046817332	0.18458950881052105	-0.723996436822273
544	QTC00003_L_7	TcCLB.509999.90	carnitine/choline acetyltransferase, putative	0.20487136104519635	0.09278502897261215	-0.0522717641781692	-0.46492772654052056
545	QTC00003_L_8	TcCLB.503583.80	dual specificity protein phosphatase or MAP kinase phosphatase, putative	-0.28586136673812873	-0.0885678362513929	0.6126864174014411	-1.014980808071331
546	QTC00003_L_9	TcCLB.509999.110	serine/threonine-protein kinase, putative	-0.002554372614816449	0.07596714981562541	-0.004800999691197905	-0.1794322683517755
547	QTC00003_M_10	TcCLB.507007.99	mitochondrial carrier protein (pseudogene), putative, mitochondrial carrier protein, putative, frameshift	-0.6228393047167836	0.799590543566454	-0.2723929053128747	-0.9682243071931071
548	QTC00003_M_11	TcCLB.503571.10	flagellum-adhesion glycoprotein, putative	-0.222447065998487	-0.017051355062979015	0.12777759435956426	0.062797352862049
549	QTC00003_M_12	TcCLB.504057.40	hypothetical protein, conserved	-1.167831447238146	0.40990066931536157	0.6571204862390974	-2.0516718936572267
550	QTC00003_M_13	TcCLB.510167.29	exosome complex exonuclease, putative, ribosomal RNA processing protein 4, putative	-0.31322688655535696	-0.023236570473859186	0.3313843674137588	-0.692672396013679
551	QTC00003_M_14	TcCLB.504057.11	phospholipid-translocating ATPase, putative	-0.737736727138356	0.5046933560165394	0.4486369330822508	-1.610870038500139
552	QTC00003_M_15	TcCLB.503663.10	septum formation inhibitor, Maf-like protein, putative	-0.16655302917485906	0.21273939791298316	0.32662833701296073	-0.7244235070613253
553	QTC00003_M_16	TcCLB.504057.104	phosphatidylinositol-4-phosphate 5-kinase alpha, putative	0.01426655407986511	0.08414930344375943	0.2876790312114356	-0.6610506165936538
554	QTC00003_M_17	TcCLB.504181.20	40S ribosomal protein S23, putative	-0.03754573861147339	0.4413105191081561	-0.11268519824873795	-0.701545790609615
555	QTC00003_M_2	TcCLB.509967.70	katanin, putative	-0.45190176106658836	-0.28111816159702174	0.6974972911798999	-0.7422408559129902
556	QTC00003_M_20	TcCLB.507857.40	ATP-dependent DEAD/H RNA helicase, putative	-0.23789262542643166	0.24244222895943998	0.2985945182182891	-0.7790737127448022
557	QTC00003_M_21	TcCLB.504181.40	cdc2-related kinase 1, putative (TzCRK1)	0.04993792226389144	-0.04966472460207416	0.16188236436802705	-0.32796624097450017
558	QTC00003_M_22	TcCLB.507857.50	protein phosphotase, putative	-0.5428987810673735	0.7084279549510151	-0.07651464361288428	-1.0763555250608385
559	QTC00003_M_23	TcCLB.509695.200	T-complex protein 1, delta subunit, putative	0.25321154235364157	0.28954066739583495	-0.3741375861621838	-0.5194350157378355
560	QTC00003_M_24	TcCLB.507093.270	guanine nucleotide releasing protein, putative	0.035283417210589425	0.34365448380528213	0.041434408446471976	-0.8483111954653694
561	QTC00003_M_4	TcCLB.510733.20	hypothetical protein, conserved	-0.2336358362035944	0.23591119436964525	0.27661163320891263	-0.685312572045858
562	QTC00003_M_5	TcCLB.510431.220	Ribosome assembly protein rrb1, putative	0.01855632795091282	0.21759312227733676	-0.0177596881901177	-0.30279989026642035
563	QTC00003_M_7	TcCLB.511465.10	proteasome activator protein pa26, putative	-0.0724695758694478	0.0031800612746903287	0.21520145209504152	-0.2839454227401549
564	QTC00003_M_8	TcCLB.509551.20	Polyamine transporter 1, putative, Putrescine-cadaverine transporter 1, putative (POT1.2)	-0.3453244472498309	0.5277885925592901	-0.05420003828540262	-0.8101137542437225
565	QTC00003_M_9	TcCLB.506563.10	pumilio/PUF RNA binding protein 9, putative (PUF9)	-0.7057536956345984	0.7080900745174569	0.017200434337063013	-1.2743222694301641
566	QTC00003_N_10	TcCLB.507241.39	ABC transporter, putative	-0.32814751723107	0.5048583377034563	0.22204667225308103	-1.1094193992112489
567	QTC00003_N_11	TcCLB.506733.40	katanin-like protein, putative	0.008088751374138262	0.00892569788393203	0.17110636018704997	-0.3811395679596587
568	QTC00003_N_12	TcCLB.504411.30	serine/threonine protein kinase, putative	0.12167669984945588	0.009238147169664554	-0.05688224652875157	-0.8186386765310022
569	QTC00003_N_13	TcCLB.510187.130	Bardet-Biedl syndrome 4 protein, putative (BBS4)	0.04814472321379173	0.1881609299588124	-0.2489377728545917	-0.10018910909058067
570	QTC00003_N_14	TcCLB.508817.180	DIS3-like exonuclease, putative (pseudogene)	0.1078421630340729	0.09105093576829733	0.19919294262647033	-0.8080963975493615
571	QTC00003_N_15	TcCLB.508307.184	hypothetical protein, conserved	-0.3268212452537797	0.38151817139421923	0.22069221115504586	-0.8803781462426382
572	QTC00003_N_16	TcCLB.508933.5	serine/threonine protein phosphatase PP1 (fragment)	0.2520827742824791	-0.1294454938508894	-0.37374845929644823	0.006710675137596091
573	QTC00003_N_17	TcCLB.508307.120	hypothetical protein, conserved	0.039008379438421024	0.02910095025251479	0.22125187826645945	-0.5490109973622174
574	QTC00003_N_18	TcCLB.508461.150	hypothetical protein, conserved	0.15591769522403282	-0.23798546875716822	0.2116688953673731	-0.5149692176398535
575	QTC00003_N_19	TcCLB.507099.10	hypothetical protein, conserved	-0.1508469795064351	-0.091973222485553	0.24039576579884478	-0.17280841384238144
576	QTC00003_N_20	TcCLB.508461.140	poly(A)-binding protein, putative, polyadenylate-binding protein, putative	0.06313016965191469	0.20373048860655577	-0.07520859446116139	-0.3605195681916242
577	QTC00003_N_22	TcCLB.508461.130	elongation factor 1-alpha (ef-1-alpha), putative, HSP70 subfamily B suppressor 1, putative	-0.1636386699606939	0.13065315422037155	0.2987946291604843	-0.5065549639272732
578	QTC00003_N_23	TcCLB.508357.90	T-complex protein 1, beta subunit, putative	0.08182228755936882	0.09799147863012586	-0.1600983495219153	-0.13655570578307244
579	QTC00003_N_3	TcCLB.509637.36	procyclic form surface glycoprotein, putative (fragment)	0.2564054571754562	-0.31838241628000513	0.43693340171463807	-0.999366559474771
580	QTC00003_N_5	TcCLB.511727.310	hypothetical protein, conserved	-0.34048714597743496	0.16503375528138328	0.29062988167071846	-0.3624673710357844
581	QTC00003_N_7	TcCLB.511727.300	GDP-L-fucose synthetase, putative	0.37523213550793355	-0.17925085869495958	-0.16251783927957517	-0.18651224580689965
582	QTC00003_N_8	TcCLB.511249.10	ADP/ATP mitochondrial carrier protein, putative	-0.30974534610092247	0.2413582084833296	0.3117855841398712	-0.5177961203771606
583	QTC00003_O_1	TcCLB.510027.10	GDP-mannose 4,6 dehydratase, putative	-0.12275081335874061	0.183637262994095	0.17673510630894376	-0.4489169559685499
584	QTC00003_O_12	TcCLB.504071.50	spliceosome-associated protein, putative	-0.1252566727238326	0.16711471501844657	0.0488897395745733	-0.46521848923745407
585	QTC00003_O_15	TcCLB.506885.20	hypothetical protein, conserved	0.13724843135226975	-0.03909102408156254	-0.10327882284015416	-0.4979877055386795
586	QTC00003_O_17	TcCLB.506885.110	hypothetical protein, conserved	0.19177290571224992	0.1456189788205733	-0.1748162439646612	-0.4256298282226872
587	QTC00003_O_18	TcCLB.504071.90	glycosyltransferase family 28 protein, putative	0.18375646148947344	0.1626439860321686	-0.28871621773083456	-0.30760323108074655
588	QTC00003_O_19	TcCLB.503789.40	signal recognition particle (pseudogene), putative	0.04016218540535297	0.03462104105150837	0.23306069141015504	-0.4884594601157082
589	QTC00003_O_2	TcCLB.507093.260	ABC transporter, mitochondrial, putative, multidrug resistance protein, mitochondrial, putative (ABCT)	0.4217546345064848	-0.0238631716429832	-0.3947312517910828	-0.3118155174902824
590	QTC00003_O_20	TcCLB.508725.4	hypothetical protein, conserved	0.47704063799498125	-0.696629889367403	-0.46964148294833813	0.11170306347828103
591	QTC00003_O_21	TcCLB.503703.50	copper-transporting ATPase-like protein, putative	0.31586881454540544	-0.049599290763428235	-0.03734986871668756	-0.376648327516053
592	QTC00003_O_22	TcCLB.509789.50	rab-like GTPase activating protein, putative	-0.0921195710608839	0.230811033893618	0.24045107687997427	-0.8452619232166699
593	QTC00003_O_23	TcCLB.503693.20	hypothetical protein, conserved	0.27968936642720216	0.38606061307960154	-0.2527006672902036	-0.9338040665719739
594	QTC00003_O_24	TcCLB.508723.59	hypothetical protein, conserved	-0.2719527910008621	0.22675027918637172	0.34206384969621895	-0.6319496789226028
595	QTC00003_O_4	TcCLB.507093.229	U-rich RNA-binding protein UBP-2	0.1312514577177558	0.22412782578518742	-0.301107556958246	-0.3546080680032424
596	QTC00003_O_6	TcCLB.507093.300	hypothetical protein SCD6.10	-0.1689750669767168	0.1265220343573324	0.21689394433339915	-0.4170346106412697
597	QTC00003_O_7	TcCLB.503945.40	6-phosphogluconolactonase, putative	-0.1419289017658502	0.3180791548528435	0.18327574242493314	-0.8826693345461335
598	QTC00003_O_8	TcCLB.504071.20	hypothetical protein, conserved	0.044973283144674824	-0.07124771250722779	0.12307743622662871	-0.3977906908625328
599	QTC00003_P_1	TcCLB.511621.110	hypothetical protein	0.00009744355391712774	0.013683164990458444	0.1782265997045168	-0.6417843172547467
600	QTC00003_P_10	TcCLB.505919.70	glycine dehydrogenase [decarboxylating] (pseudogene), putative	-0.11537947209291911	0.2500987726555668	0.13811288194972968	-0.6618226999341461
601	QTC00003_P_11	TcCLB.509561.120	deaminase, putative	-0.4728195665572024	0.02886016696427082	0.10403562323419957	0.18691978030892722
602	QTC00003_P_12	TcCLB.505939.60	ribonuclease H1, putative	-0.06840417865636361	0.20571756257709758	0.050177935223037956	-0.35876851397079584
603	QTC00003_P_13	TcCLB.509561.110	hypothetical protein, conserved	0.1785621012526725	-0.2320314496908591	0.02005378739733517	-0.4425839173518144
604	QTC00003_P_14	TcCLB.505939.20	oligopeptidase B-like protein, putative, serine peptidase, clan SC, family S9A-like protein, putative	-0.0013928488264692285	0.28659035739404365	0.020928212683762566	-0.7882956150229408
605	QTC00003_P_16	TcCLB.506107.20	dihydrouridine synthase (Dus), putative	0.10831910794318737	-0.11866549600706149	0.21997848484111174	-0.33401181505972444
606	QTC00003_P_17	TcCLB.508857.40	UDP-glucoronosyl and UDP-glucosyl transferase, putative	0.10919905715515658	-0.22529320236014186	0.4015390184387578	-0.6623248328041796
607	QTC00003_P_18	TcCLB.505699.10	trans-sialidase, putative	-0.3697927654836127	0.27217493877984483	0.3066391310492957	-0.7614425736423648
608	QTC00003_P_22	TcCLB.504153.90	Cytoplasmic dynein 2 heavy chain (DYNC2H1), putative, Cytoplasmic dynein 2 heavy chain (DYNC2H2), putative, dynein heavy chain (pseudogene), putative	0.3420270981463143	0.4740341387078322	-0.6138586123091736	-0.9399956404332365
609	QTC00003_P_23	TcCLB.503671.30	leucine-rich repeat-containing protein, Protein tilB homolog, putative (LRTP)	-0.6667872508117391	0.2104860862451209	0.6678540928640633	-1.3685951312814542
610	QTC00003_P_24	TcCLB.504153.70	hypothetical protein, conserved	0.044732625466303085	0.33215500725897207	-0.03261184325621417	-0.7237983417270143
611	QTC00003_P_6	TcCLB.508239.40	palmitoyl acyltransferase 8, putative	-0.0938158761469668	0.1884268314672565	0.10178867779399102	-0.6059036588021373
612	QTC00003_P_7	TcCLB.503679.10	aspartate aminotransferase, putative	-0.07281700149129951	-1.1826421623766075	-0.34059867411794115	0.6579056414236285
613	QTC00003_P_9	TcCLB.509561.30	citrate transporter, putative	0.10753377909319091	0.03175411323017715	-0.20025502458854683	-0.13633476680414278
614	QTC00004_A_10	TcCLB.509417.9	trans-sialidase, putative	-0.9219815316647259	-0.1617045219822135	0.11368465509674945	0.4300959749846622
615	QTC00004_A_11	TcCLB.506857.20	pyrroline-5-carboxylate reductase, putative (P5CR)	-0.5138772692172743	0.9386273630206944	-0.6433542493506429	-1.2968045134921693
616	QTC00004_A_12	TcCLB.506573.30	tyrosyl or methionyl-tRNA synthetase, putative	-0.39252404545760006	0.4531353176638085	0.2892425327324905	-0.9406897361191345
617	QTC00004_A_13	TcCLB.506859.20	proteasome regulatory ATPase subunit 5, putative	-0.16781308785874605	-0.06423692681306996	0.23558227072073276	-0.319342584549135
618	QTC00004_A_14	TcCLB.508961.30	trafficking protein particle complex subunit 3, putative	0.27797916698806907	-0.22824056772449974	-0.14526892351340892	-0.21785002288426292
619	QTC00004_A_15	TcCLB.506859.10	ubiquitin-conjugating enzyme E2, putative	0.11675162777306053	-0.3246670625393999	-0.012234775866313885	0.07207988638526817
620	QTC00004_A_17	TcCLB.506587.40	ATP-dependent RNA helicase FAL1, putative	-0.049060172655688884	-0.021736026356274956	0.21650226870893843	-0.32203992199755344
621	QTC00004_A_19	TcCLB.511043.30	DnaJ chaperone protein, putative, heat shock protein 40 kDa, putative (TcJ6)	-0.2607913872876684	0.22608900901755227	0.2074928309991606	-0.4544786178788976
622	QTC00004_A_2	TcCLB.504013.50	selenocysteine-tRNA-specific elongation factor, putative	0.04437828615096351	0.17348289180865176	0.02801858408664028	-0.6644966139460055
623	QTC00004_A_20	TcCLB.506167.20	hypothetical protein, conserved	0.22671800113345184	0.40352499838480954	-0.33458669899400656	-0.8499780950089432
624	QTC00004_A_21	TcCLB.510381.60	proliferator-activated receptor-interacting protein (PRIP) interacting protein (PIMT), putative	-0.16154590565882213	-0.2344000837620669	0.5019938361276088	-0.4360158940420111
625	QTC00004_A_22	TcCLB.507711.250	hypothetical protein, conserved	0.5875767009770443	-2.0209047987894015	-2.025111527070316	0.6446989106638426
626	QTC00004_A_23	TcCLB.510381.40	hypothetical protein, conserved	-0.10096393371338663	0.10782510116428452	0.3427059998450357	-0.6264184926679549
627	QTC00004_A_24	TcCLB.507747.220	protein farnesyltransferase, putative	-0.17631834608470168	0.23827045967330607	0.18639164967022734	-0.4332703394206423
628	QTC00004_A_3	TcCLB.505983.20	nucleosome assembly protein-like protein, putative	0.06907527315889667	0.12546345380412183	0.22498981491330786	-0.7087670196208693
629	QTC00004_A_5	TcCLB.506857.90	proteasome regulatory ATPase subunit 1, putative	-0.615756829546881	0.276645425373847	0.4244644327822091	-0.8782956643082729
630	QTC00004_A_7	TcCLB.506857.60	peptidyl-prolyl cis-trans isomerase, putative (PAR45)	0.3832458437392143	-0.3330837747458211	-0.12009003074405	-0.11026964652787634
631	QTC00004_A_8	TcCLB.504013.60	regulatory subunit of protein kinase a-like protein, putative	0.32687623511221303	0.4495797125924295	-0.4032964255822655	-1.1950157067665979
632	QTC00004_A_9	TcCLB.506857.50	hypothetical protein, conserved	-0.08352052980127882	0.024612168040233157	0.32200525841840494	-0.599748196836328
633	QTC00004_B_1	TcCLB.508999.190	calpain-like cysteine peptidase, putative, cysteine peptidase, Clan CA, family C2, putative	-0.38286505868264725	0.3719190991098576	0.048823285145977835	-0.4265579442484535
634	QTC00004_B_10	TcCLB.505965.86	tRNA pseudouridine synthase (pseudogene), putative	0.01752819752281205	0.04254447894954869	0.1501274222672937	-0.31482274802886656
635	QTC00004_B_11	TcCLB.508183.10	ubiquinone biosynthesis protein COQ7 homolog, putative	-0.5307493539500318	0.42526076785076355	0.35723099192982705	-0.8955732745764404
636	QTC00004_B_12	TcCLB.510903.50	phosphonopyruvate decarboxylase, putative	0.2344502099303926	0.2890234319850644	-0.23205246122565007	-0.716497337126745
637	QTC00004_B_13	TcCLB.508183.4	metallo-peptidase, Clan MH, Family M20, aspartyl aminopeptidase, putative (fragment)	-0.22982080878806818	0.6209852470116938	-0.08311314861604903	-1.015350115745677
638	QTC00004_B_14	TcCLB.510903.60	prenyltransferase, putative	-0.46199537565782506	0.3023523711494321	0.4897204424334634	-1.297521822496756
639	QTC00004_B_15	TcCLB.507625.99	gamma-glutamylcysteine synthetase, putative	0.0935785399226995	0.22702434634078908	0.1257832719720147	-0.9385285422884775
640	QTC00004_B_16	TcCLB.510903.80	retrotransposon hot spot protein (RHS, pseudogene), putative	-0.2527389930902968	0.10918788056247047	0.22089876268135578	-0.44380519678891184
641	QTC00004_B_17	TcCLB.509741.50	kinesin-like protein (pseudogene), putative	-0.16966911733947054	0.40466437632388796	0.1593349446109548	-0.9796747486416738
642	QTC00004_B_18	TcCLB.510901.50	C-terminal motor kinesin, putative	-0.1378538637899813	0.21884175063667524	0.10401429302313521	-0.7014066856688385
643	QTC00004_B_19	TcCLB.507005.4	acyl transferase-like protein	0.46510736479152187	0.004806751075622169	-0.41094167104493917	-0.3560415875847957
644	QTC00004_B_20	TcCLB.510571.30	actin, putative	0.10018160760804766	0.43386031455838525	-0.1440364062352305	-0.9067656377515179
645	QTC00004_B_22	TcCLB.504147.200	19S proteasome regulatory subunit, Regulatory particle triple-A ATPase subunit 6 (RPT6)	-0.4160435836969641	0.26864901985077944	0.3841869905646568	-0.7001453402435072
646	QTC00004_B_23	TcCLB.505997.210	DNA-directed RNA polymerase III subunit, putative	-0.7523801905580728	0.07012617117366968	0.7128172172313832	-0.9239842181045573
647	QTC00004_B_24	TcCLB.504147.180	hypothetical protein, conserved	-1.3572032904125315	0.4016088971195275	0.5002214552907779	-0.6816999660522685
648	QTC00004_B_3	TcCLB.509003.79	coatomer beta subunit, putative (fragment)	0.2378082521756095	0.11674925647850158	-0.18431658671405962	-0.5359091975560445
649	QTC00004_B_4	TcCLB.510901.110	hypothetical protein, conserved	-0.06093647898516983	-0.5304439693564483	-0.08612408612993018	0.365387507936109
650	QTC00004_B_5	TcCLB.506691.80	hypothetical protein, conserved	0.24676250757746163	0.16556248713577115	-0.1632611320100481	-0.6071722164361586
651	QTC00004_B_6	TcCLB.510901.150	proteasome regulatory non-ATPase subunit 2, putative	0.02704500778576861	0.31181399132820753	-0.12960270689660955	-0.4411035142168928
652	QTC00004_B_7	TcCLB.506691.50	hypothetical protein, conserved	0.2631168495858968	-0.1806462051222257	-0.06356890465673852	-0.2490246702080631
653	QTC00004_C_1	TcCLB.504643.49	hypothetical protein, conserved (fragment)	-0.08341818866790579	-0.08953299753091788	0.3779608721170799	-0.5938626331062326
654	QTC00004_C_10	TcCLB.506297.94	60S ribosomal protein L24, putative	-0.31766379457821553	0.37762045962467033	0.1508335209033047	-0.5392591178258029
655	QTC00004_C_12	TcCLB.506297.150	40S ribosomal protein S5, putative	-0.011034888166147496	0.4819098350558643	-0.20015215905017655	-0.657356229379462
656	QTC00004_C_13	TcCLB.506127.110	eukaryotic peptide chain release factor subunit 1, putative	0.07319068951658445	0.08816516044611424	0.07641045221667588	-0.4995513441746054
657	QTC00004_C_15	TcCLB.506127.90	hypothetical protein, conserved	0.16198498108364093	0.21061854025647864	-0.1561905456899981	-0.6326040015039801
658	QTC00004_C_16	TcCLB.506297.240	pretranslocation protein, alpha subunit, putative, protein transport protein SEC61 subunit alpha, putative	-0.11112120938751409	0.24857125200766214	-0.007470639340773059	-0.28901091821515035
659	QTC00004_C_17	TcCLB.506127.80	molybdopterin synthase sulphurylase-like protein, putative	0.022331414408620853	0.1220282970430945	0.10875695752423432	-0.7182220830208577
660	QTC00004_C_18	TcCLB.506297.270	60S ribosomal protein L28, putative	-0.24330450491564268	0.3794795037698864	-0.30411196860974926	-0.4545980586583725
661	QTC00004_C_19	TcCLB.508625.120	leucine carboxyl methyltransferase, putative	-0.16311616994955755	0.2362668190433205	0.2464562086913269	-0.8014218446141957
662	QTC00004_C_21	TcCLB.511911.60	trans-sialidase, Group III, putative	-0.7125939369577718	-0.45736083906970815	-0.12801180515397895	0.6509234870911326
663	QTC00004_C_24	TcCLB.509505.50	10 kDa heat shock protein, putative	-0.609986906657424	0.890861329330729	-0.24902352528658797	-1.7886865057531551
664	QTC00004_C_6	TcCLB.508881.30	hypothetical protein, conserved	0.010173117378575866	0.08716092254549952	0.09156324170157788	-0.4278737764925637
665	QTC00004_C_8	TcCLB.506135.9	heat shock 70 kDa protein, putative (fragment)	-0.02356512131088288	0.4743408347282663	-0.21957380181702776	-0.6561122338591043
666	QTC00004_C_9	TcCLB.506007.30	Protein C21orf2 homolog, putative	0.5787678471403996	-0.7756925480760307	-0.39433065168166626	0.03323882605793715
667	QTC00004_D_10	TcCLB.504147.60	chaperone DNAJ protein, putative	-0.20166025087836792	0.20337558854194102	0.36812224357822837	-1.1570844819219293
668	QTC00004_D_11	TcCLB.506635.110	kinesin-like protein, putative	0.14118441141794894	-0.06409589423913141	0.09116491155301128	-0.3504138066939699
669	QTC00004_D_12	TcCLB.504147.30	hypothetical protein, conserved	-0.19397010589740124	0.15679046225337734	0.31978556430064536	-0.6039615984733969
670	QTC00004_D_13	TcCLB.506635.120	kinesin, putative	0.12255240074625096	-0.5421334152942824	-0.42701410630037423	0.3804778156916346
671	QTC00004_D_16	TcCLB.504103.100	ABC1 protein, putative	0.2235968668205056	0.12485460203185238	-0.16156119261778704	-0.4911191197676343
672	QTC00004_D_17	TcCLB.506953.30	protein kinase, putative	-0.5373644291717384	0.5490858432914988	0.18913112491010756	-1.061431294247518
673	QTC00004_D_18	TcCLB.504079.10	branch point binding protein, putative	-0.7258362719841921	-0.3745843689806274	-0.45879806583111177	0.6816516999089597
674	QTC00004_D_19	TcCLB.511115.20	GTP-binding elongation factor Tu family, putative	-0.09841488532298572	0.1523424123122106	0.20712839551999143	-0.49584786009085935
675	QTC00004_D_2	TcCLB.504147.170	gamma-tubulin complex subunit, putative	-0.4843649511060149	0.6089359684209443	0.07984017121963595	-1.1211742009228793
676	QTC00004_D_20	TcCLB.504079.3	mitochondrial chaperone BCS1, putative (fragment)	0.10414023405332094	0.10257578038721861	0.13049589358847782	-0.4827338084150967
677	QTC00004_D_21	TcCLB.506925.390	MP44, putative	0.23369802336393816	0.1805929868749284	-0.14236297493474184	-0.5151536337746409
678	QTC00004_D_22	TcCLB.506839.34	oxidoreductase, putative	-0.876502784792259	0.28349579100243305	0.610894330449102	-1.1830358621220582
679	QTC00004_D_23	TcCLB.506925.410	ATPase, putative	0.17362463584776908	0.06666927816687733	0.22225094233635137	-0.7931547603485046
680	QTC00004_D_24	TcCLB.506839.10	serine/threonine kinase, putative	-0.2129114377064251	0.04856230851783627	0.26393770945335676	-0.23276973658259958
681	QTC00004_D_4	TcCLB.504147.150	ATP-dependent DEAD/H RNA helicase, putative	-0.19497393338154526	0.4470680160720469	-0.019985710759372995	-0.5462437826115364
682	QTC00004_D_5	TcCLB.508737.100	ATP-dependent Clp protease subunit, heat shock protein 78, putative (HSP78)	0.19625586942569564	0.00986506917257321	-0.05935231564079904	-0.38280257696168785
683	QTC00004_D_7	TcCLB.508737.70	fatty acid desaturase, putative, oleate desaturase, putative, cytochrome b5-dependent oleate desaturase	-0.2873089343593047	0.5061708447502093	-0.1575755484372416	-0.5860446143996837
684	QTC00004_D_8	TcCLB.504147.80	mitochondrial intermediate peptidase, putative, metallo-peptidase, Clan MA(E) Family M3	0.03486491776475504	-0.09645916216819155	-0.47993426798269717	0.3104714968131855
685	QTC00004_D_9	TcCLB.507673.20	60S ribosomal protein L13a, putative	-0.03841126145632887	0.4465195718950474	-0.16140068664571255	-0.6403714057426487
686	QTC00004_E_1	TcCLB.506101.20	trans-sialidase (pseudogene), putative	-0.9729447484131967	-0.12013265478663615	0.16265884318525817	-1.220478115989447
687	QTC00004_E_10	TcCLB.503891.100	20S proteasome subunit, proteasome subunit beta type-2, putative	-0.37679982928087674	0.35233159901995864	0.20712982069665287	-0.5523184302903165
688	QTC00004_E_11	TcCLB.419417.4	ADP-ribosylation factor, putative (fragment)	-0.5105953983622821	0.12099540827595416	0.46882756336701	-0.48902000605407453
689	QTC00004_E_13	TcCLB.510353.30	paraflagellar rod component par4, putative	-0.9687317059848262	0.1238609578196893	0.5064171513465899	-0.47257197817843316
690	QTC00004_E_15	TcCLB.511807.110	GMP synthase, putative, glutamine amidotransferase, putative	-0.14105235640314187	-0.0023873924513207467	0.5042171158189948	-0.8560824714004239
691	QTC00004_E_16	TcCLB.503613.20	proteasome alpha 7 subunit, putative	0.30068849509323364	-0.04593534565622128	0.06691530464640037	-0.5474330686120443
692	QTC00004_E_17	TcCLB.511807.80	methyltransferase, putative, mRNA cap methyltransferase-like protein, putative	-0.012389341057322959	0.18575193436599044	0.14710198297166474	-0.5619353577276596
693	QTC00004_E_19	TcCLB.510165.30	hypothetical protein, conserved	0.06971474401487032	0.18922964208065682	-0.004961586920384471	-0.6476734321942181
694	QTC00004_E_2	TcCLB.509879.40	fumarate hydratase, putative	0.08924943976099693	0.07071842285086587	0.16642737914215075	-0.5822419882976604
695	QTC00004_E_20	TcCLB.511725.10	proteasome regulatory non-ATPase subunit, putative	-0.29010878854498207	0.1693680960718241	0.28290300495294063	-0.4471955387875301
696	QTC00004_E_23	TcCLB.506357.40	Elongation factor Tu, mitochondrial, putative (EF-Tu)	-0.05647925349052418	0.647030378317501	-0.36136237000250876	-0.8988643239985005
697	QTC00004_E_3	TcCLB.508837.180	DNA polymerase I alpha catalytic subunit, putative	0.6318617909983216	-0.5273399711093019	-0.5955347157032819	-0.2812775870977189
698	QTC00004_E_5	TcCLB.506123.60	hypothetical protein, conserved	-0.356614996576214	-0.06096445935851067	0.08630136290513878	0.10981423883994701
699	QTC00004_E_7	TcCLB.509539.30	fatty acid elongase, putative	0.04789055856881682	0.31002954840334507	-0.08836858621474308	-0.7385505474452919
700	QTC00004_E_8	TcCLB.503891.40	hypothetical protein, conserved	-0.060171866368873395	0.30783821010857926	0.01912160071946741	-0.5240160602816202
701	QTC00004_E_9	TcCLB.509539.40	hypothetical protein, conserved	0.03941280310367044	0.102255342717266	0.28245108046203243	-0.9456900972149628
702	QTC00004_F_1	TcCLB.506925.480	ribokinase, putative	0.3739919113257962	0.006577170722707397	-0.5031604943134537	-0.1924687739484665
703	QTC00004_F_10	TcCLB.509671.150	hypothetical protein, conserved	-0.3367864413426878	-0.04106873253018401	0.6004139914432903	-0.8622244264080264
704	QTC00004_F_11	TcCLB.503697.9	proteasome regulatory non-ATPase subunit 11, putative (fragment) (RPN11)	-0.7977910294153091	0.29376019360710065	0.5948429605946769	-1.0055733460107457
705	QTC00004_F_12	TcCLB.509671.130	trypanin-like protein (pseudogene), putative, trypanin-like protein, putative, frameshift	-0.6435611494492307	-0.06296708608787895	0.632078989859748	-0.8111903054934807
706	QTC00004_F_13	TcCLB.509699.268	glyceraldehyde 3-phosphate dehydrogenase (pseudogene), putative	-0.6740322526021307	0.5440196833835123	0.22092850742893366	-1.0330942566787389
707	QTC00004_F_14	TcCLB.509671.90	COP-coated vesicle membrane protein gp25L precursor, putative, ER--golgi transport protein gp25L, putative	-0.15713058576465702	-0.0486445165903542	0.20518271267163068	-0.17016444747763385
708	QTC00004_F_15	TcCLB.506411.10	thimet oligopeptidase, putative, metallo-peptidase, clan MA(E), family M3, putative	-0.18768971260747525	0.5668037162994876	-0.23238100824838828	-0.7491241674227243
709	QTC00004_F_16	TcCLB.509589.50	hypothetical protein, conserved	0.32033123929879875	-0.2188256037300784	-0.05914732891616703	-0.2036359805957925
710	QTC00004_F_17	TcCLB.510229.20	8-oxoguanine DNA glycosylase, putative	0.39163847308446953	-0.030279087011672905	-0.30613156636134065	-0.2959175363038615
711	QTC00004_F_18	TcCLB.509591.10	ubiquitin-conjugating enzyme, putative	-0.14605607402882506	0.0020826878507674887	0.2917276879526652	-0.32916298399104577
712	QTC00004_F_19	TcCLB.506631.20	cardiolipin synthetase, putative (cls)	-0.9762346247825414	0.6053356283973024	0.3513454682628412	-1.8570061743073838
713	QTC00004_F_2	TcCLB.511627.150	3-oxoacyl-ACP reductase, putative	-0.1023242770093186	0.12704578318191015	0.2691839615661304	-0.6389658557357771
714	QTC00004_F_20	TcCLB.503999.60	phosphoprotein phosphatase, putative	0.2388194939211612	-0.2939809065401607	-0.038376939807498955	-0.11610939250176384
715	QTC00004_F_21	TcCLB.506635.70	hypothetical protein, conserved	0.10357521746917571	0.23516976215208896	0.010292683832791619	-0.6574357226164375
716	QTC00004_F_22	TcCLB.503999.70	ras-family member, GTP-binding protein, putative	0.1868609137400814	-0.07989177646126623	0.03224074504627871	-0.24405996192934495
717	QTC00004_F_23	TcCLB.506635.80	Hydroxymethylglutaryl-CoA lyase, mitochondrial, putative	-0.4916775145567964	-0.0706396644154121	0.6409798710603888	-0.6311413590450389
718	QTC00004_F_24	TcCLB.509591.60	phospholipid-transporting ATPase 1-like protein, putative	-0.1146198992630363	-0.11218303701225014	0.6689071753979036	-1.7899976699977989
719	QTC00004_F_3	TcCLB.506925.510	Ribosome production factor 1, putative	-0.40085994486276966	0.2633879700942855	0.35156730876049136	-0.6274472445648348
720	QTC00004_F_4	TcCLB.507801.60	hypothetical protein, conserved	-0.08031160960061796	0.24463326200792532	0.028519515302898302	-0.279841223041016
721	QTC00004_F_5	TcCLB.506925.530	glycosomal transporter (GAT3), putative	0.3185722519039744	-0.2815458624416736	-0.21805690031802905	-0.0948918486956593
722	QTC00004_F_6	TcCLB.507801.130	heat shock protein DnaJ (pseudogene), putative, heat shock protein DnaJ, putative, frameshift	0.12581387194729238	-0.1277764676360522	0.1085354128299142	-0.1780108148910761
723	QTC00004_F_9	TcCLB.503697.90	Translation factor GUF1, mitochondrial, putative	0.03962449706646037	0.24018912904391243	0.16605895449425417	-0.8276670213143663
724	QTC00004_G_11	TcCLB.508629.100	trans-sialidase (pseudogene), putative	-0.4854852959294484	0.08119143612441014	0.5473828779433947	-0.8431887771792187
725	QTC00004_G_12	TcCLB.507681.200	serine carboxypeptidase S28, putative	0.03893700888064206	0.2523063858711341	-0.0845484275569794	-0.39285034518033884
726	QTC00004_G_14	TcCLB.507681.20	succinyl-CoA ligase [GDP-forming] beta-chain, putative	-0.11738692819184608	0.4252883941421927	-0.1775753335118134	-0.4120870788445739
727	QTC00004_G_16	TcCLB.507011.50	Pre-rRNA-processing protein PNO1, putative (PNO1)	-0.057089736775841705	0.13956104392647686	0.22603053047286356	-0.48936669023889356
728	QTC00004_G_17	TcCLB.511113.9	hypothetical protein, conserved (fragment)	0.36299447437344307	-0.08116268170153483	-0.08851475949863537	-0.46393726681608954
729	QTC00004_G_18	TcCLB.507011.170	hypothetical protein, conserved	-0.19720197711968435	0.36874597968761996	0.14109735261915604	-0.6355292659814676
730	QTC00004_G_19	TcCLB.507715.40	GTP-binding elongation factor Tu family, putative	-0.25024324125419056	0.25701689029332836	0.2638446755642587	-0.646826399574154
731	QTC00004_G_2	TcCLB.509717.90	short chain 3-hydroxyacyl-CoA dehydrogenase, putative	-0.025401994478846696	0.5277744999316026	-0.25044835091963163	-0.8825710703577746
732	QTC00004_G_20	TcCLB.507011.180	hypothetical protein, conserved	0.11564596230272776	-0.5147258664037914	-0.15491953382384235	0.2505025815632694
733	QTC00004_G_21	TcCLB.506235.10	translation initiation factor IF-2, putative	0.0983847385413182	0.1297307284404659	0.02433201763278764	-0.5404515259031891
734	QTC00004_G_23	TcCLB.503575.54	hypothetical protein, conserved	0.0439886306969216	0.2365986364585467	0.10681284102548105	-0.6460259315189396
735	QTC00004_G_24	TcCLB.507009.90	iron-sulfur cluster assembly protein, putative	-0.4386707614389355	-0.21638264786949937	0.7077428752009601	-0.8197821614863138
736	QTC00004_G_4	TcCLB.509717.60	metallo-peptidase, Clan MA(E) Family M41, mitochondrial ATP-dependent zinc metallopeptidase, putative	-0.20887024638681573	-0.2496698301570517	0.5988644660492745	-0.6131629008032693
737	QTC00004_G_7	TcCLB.504433.10	ADP-ribosylation factor-like protein 3, putative (arl3)	-0.14836253619031892	0.10980246734404704	0.1956962270310124	-0.39306549812534747
738	QTC00004_G_9	TcCLB.507951.160	succinate dehydrogenase flavoprotein subunit	-0.14753568580504647	0.356483462404885	0.06433463367427877	-0.6154640713841709
739	QTC00004_H_1	TcCLB.506301.50	succinyl-coA:3-ketoacid-coenzyme A transferase, mitochondrial precursor, putative	0.28669342922857777	-0.04697580354808434	-0.5463764306767573	-0.021080950132105702
740	QTC00004_H_11	TcCLB.506605.160	histone acetyltransferase, putative	-0.12623472231284577	0.3688894303825275	0.17180404590029144	-0.8643987397429357
741	QTC00004_H_12	TcCLB.509459.60	Na/H antiporter-like protein, putative	0.026882981354158803	0.2696641898358066	-0.0438645388525567	-0.434367699871669
742	QTC00004_H_13	TcCLB.506605.40	hypothetical protein, conserved	-1.105627990593348	0.6733277326898331	0.14397026412004107	-1.1085507072574148
743	QTC00004_H_14	TcCLB.504151.69	hypothetical protein, conserved	-0.02819677912298681	0.135385858021661	0.1322853290550802	-0.4270252287461956
744	QTC00004_H_16	TcCLB.506983.39	calpain-like cysteine peptidase, putative	-0.2620452453150734	0.813545257666172	-0.7840594700253024	-0.8530580557687749
745	QTC00004_H_17	TcCLB.506445.40	ubiquitin hydrolase (pseudogene), putative, cysteine peptidase, Clan CA, family C19, putative, frameshift	-0.21296882810095885	-0.0009204991095348817	0.2682676452075592	-0.5921607366772965
746	QTC00004_H_18	TcCLB.506983.60	DNA excision repair protein, putative, SNF2 family helicase-like protein, putative	0.10382056960131053	-0.032339115727700846	0.0969903426890343	-0.5445662847366138
747	QTC00004_H_19	TcCLB.506155.70	SWI/SNF-related helicase, putative	0.23506393500190606	-0.07995502585789503	-0.2438752671314477	-0.5356474612645411
748	QTC00004_H_2	TcCLB.509589.20	squalene monooxygenase, putative	0.3963742162575545	-0.3965072217353362	-0.9764979476653749	-0.19037125146915454
749	QTC00004_H_20	TcCLB.506985.40	amino acid permease, putative, Polyamine transporter 1, putative (POT1.1)	-0.21061017297588613	0.3165995046734922	0.1462779106543015	-0.546798763537276
750	QTC00004_H_21	TcCLB.506155.60	aldehyde dehydrogenase, putative	-0.19534707343902322	0.2732209169458572	0.2875997792269793	-0.8879416289267216
751	QTC00004_H_22	TcCLB.510143.24	Hsc70-interacting protein (Hip), putative	-0.1475457723971713	0.630781202443547	-0.29527976991516974	-1.287900961841494
752	QTC00004_H_23	TcCLB.506155.50	vacuolar protein sorting-associated protein-like, putative	0.0070275524277958745	-0.035880796678945615	0.2768528724096259	-0.5162497995474514
753	QTC00004_H_24	TcCLB.508409.220	hypothetical protein, conserved	0.08404390086039217	0.15911991664290503	-0.11513168458507284	-0.22774262418077637
754	QTC00004_H_7	TcCLB.506605.174	hypothetical protein, conserved	-0.19803536798594432	-0.008800821700780226	0.0702109645905867	-0.08391305091439982
755	QTC00004_H_8	TcCLB.509229.30	hypothetical protein, conserved	-0.28194319046513444	0.5653541675572158	0.03528972945677825	-0.8774908505861189
756	QTC00004_H_9	TcCLB.506605.170	inosine-guanine nucleoside hydrolase, putative, inosine-guanine nucleoside hydrolase, putative (IG-NH)	-0.334620794407772	0.028931643262978812	0.45860296734110345	-0.6046661214055739
757	QTC00004_I_1	TcCLB.503575.60	protein kinase, putative	0.3659995014302144	0.0705976341395433	-0.2198910436843756	-0.5175147562989102
758	QTC00004_I_10	TcCLB.504153.180	UDP-N-acetylglucosamine pyrophosphorylase, putative	-0.2867518964215087	0.45612397843046576	-0.1752340879434263	-0.3185354090480233
759	QTC00004_I_11	TcCLB.504867.70	cytochrome c oxidase assembly protein, putative	-0.4463492462223793	0.6822449592292759	-0.05009247268829551	-1.0662716971391317
760	QTC00004_I_13	TcCLB.504867.50	hypothetical protein, conserved	-0.19111036230886094	0.23086324165701855	0.256810421269164	-0.9085942810778054
761	QTC00004_I_15	TcCLB.504867.40	acetyltransferase, putative	-0.09161129716343212	0.017339381274837713	0.33139272791734736	-0.6057386406739765
762	QTC00004_I_17	TcCLB.505989.82	ruvB-like DNA helicase, putative	0.7465758979867082	-0.33984985346556806	-0.7993485239146231	-0.6994592062519729
763	QTC00004_I_19	TcCLB.507033.20	histone H3 variant, putative	-0.2573753063740299	0.36115382234481125	-0.11600670023309177	-0.6367121293288861
764	QTC00004_I_2	TcCLB.508461.100	Bardet-Biedl syndrome 1 protein homolog (BBS1-like protein 1), putative	-0.13921055503827023	0.24845243991497576	0.1585511266647394	-0.7153272065497247
765	QTC00004_I_20	TcCLB.507099.50	programmed cell death 6 protein-like, putative	-0.2683849393849798	0.41138675798791935	0.13712310799880287	-0.7110456151038288
766	QTC00004_I_21	TcCLB.510029.70	40S ribosomal protein S13, putative	-0.24564004546336696	0.5325121018200689	-0.023845209969192687	-0.7866993735977289
767	QTC00004_I_22	TcCLB.511909.40	succinate dehydrogenase flavoprotein, putative	-0.5950630456769154	0.6594403169518429	-0.1568353514653754	-0.8482818173393647
768	QTC00004_I_23	TcCLB.511291.100	Vesicle-trafficking protein SEC22, putative (SEC22)	0.1601374446169522	-0.12459465029253185	-0.03605682650141295	-0.26747005200929946
769	QTC00004_I_24	TcCLB.506585.70	p450 reductase, putative	-0.22854478008416826	0.5300741711342692	0.00709675835135531	-0.8153633185604474
770	QTC00004_I_3	TcCLB.504867.114	tyrosine phosphatase, putative	-0.04354740632278913	0.3780887425396231	0.1090442968287673	-1.01048548660075
771	QTC00004_I_5	TcCLB.504867.110	hypothetical protein, conserved	-0.021641436316389668	0.1695841165344482	0.1905685836608996	-0.6392656087757701
772	QTC00004_I_8	TcCLB.504153.220	DNA recombination and repair protein RAD51, putative	0.0875838538475626	0.2541662987197779	-0.062098620045573615	-0.6520390965922842
773	QTC00004_I_9	TcCLB.510943.140	DNA primase large subunit, putative (pril)	-0.5527414254413404	0.49860716074142575	0.33412443930609204	-1.4424514138717337
774	QTC00004_J_1	TcCLB.506363.50	hypothetical protein, conserved	0.0010272858502073101	0.05923974748233194	0.15543157791996473	-0.7462398746466992
775	QTC00004_J_10	TcCLB.506959.40	enoyl-CoA hydratase/isomerase family protein, putative	-0.1592441835501395	0.5911041303333661	-0.13168556492044434	-0.9692386171363477
776	QTC00004_J_11	TcCLB.510307.180	glycine dehydrogenase [decarboxylating] (pseudogene), putative, glycine dehydrogenase [decarboxylating], putative, frameshift	-0.22450670846494827	0.1814860228620768	0.15510519147050125	-0.9672618253051649
777	QTC00004_J_12	TcCLB.506959.30	ATP-dependent DEAD/H RNA helicase, putative	-0.1437352924404752	0.2689649385768791	0.14544639609030582	-0.5428276142185225
778	QTC00004_J_14	TcCLB.511589.230	eukaryotic translation initiation factor 3 subunit 2, putative	0.05733211836111876	0.08244493744980955	0.09668625360414063	-0.43098612541967446
779	QTC00004_J_15	TcCLB.506491.10	casein kinase I, putative	-1.0914167587860877	-0.5339960997397675	0.8961488187442717	-0.8055617241259171
780	QTC00004_J_16	TcCLB.511589.200	S-adenosylhomocysteine hydrolase, putative	0.24978966082678075	0.4157442537523901	-0.5522923217150404	-0.5328398300929557
781	QTC00004_J_17	TcCLB.506977.70	ATPase subunit 9, putative	-0.09259782767514979	0.4026302226036687	-0.014928210754098828	-0.7829452821318877
782	QTC00004_J_18	TcCLB.511589.170	oxidoreductase, putative	0.08882459393441039	0.14512747150365568	0.08444327859200244	-0.6252067459042754
783	QTC00004_J_19	TcCLB.506977.90	proteasome regulatory non-ATP-ase subunit 5, putative (RPN5)	-0.1460305998499667	-0.03416035431152501	0.24009560200587296	-0.24560422999412357
784	QTC00004_J_2	TcCLB.506957.140	phosphatidylinositol-4-phosphate 5-kinase-like, putative	0.054562333089188786	0.5460074747566469	-0.21617897047324194	-0.9601477279753833
785	QTC00004_J_20	TcCLB.511589.140	phosphoenolpyruvate mutase, putative, PEP mutase, putative	0.15366519445072635	0.06376200806790748	0.07054872293657484	-0.4744609616464787
786	QTC00004_J_21	TcCLB.511911.130	phosphoglucomutase	-0.5540116958153717	0.3423075384044396	0.3169214191521417	-0.46797568775107473
787	QTC00004_J_22	TcCLB.511589.130	14-3-3 protein, putative	-0.19434995833561078	0.18383334139073038	0.2905681654991021	-0.6105364734408033
788	QTC00004_J_23	TcCLB.508637.79	DNA polymerase eta, putative	-0.0012454062503263277	0.14961015518092197	0.2873949651980911	-0.7926393270922435
789	QTC00004_J_7	TcCLB.509167.100	valyl-tRNA synthetase, putative	0.25969567805862964	0.05056865233182467	-0.30921712428235004	-0.37598521857286965
790	QTC00004_J_8	TcCLB.506957.90	60S ribosomal protein L18a, putative	-0.17562277895607795	0.4963516518641929	0.004256911631598544	-0.9004057985913915
791	QTC00004_J_9	TcCLB.510307.180	glycine dehydrogenase [decarboxylating] (pseudogene), putative, glycine dehydrogenase [decarboxylating], putative, frameshift	-0.20848840694805337	0.3046840418745352	0.10631986650343335	-0.8287495563451782
792	QTC00004_K_1	TcCLB.507031.110	hypothetical protein, conserved	-0.5082727648749025	0.12832223628578035	0.50333546110991	-1.0924218633402591
793	QTC00004_K_10	TcCLB.506559.540	hypothetical protein, conserved	0.10989100965326289	-0.18638064316277933	0.25503251920010545	-0.3392909919619629
794	QTC00004_K_11	TcCLB.508777.100	cyclin 1, serine peptidase family S51, peptidase E, putative (CYC1)	-0.12417498843419165	0.16951650108632457	0.30073922044505724	-0.6391752426743699
795	QTC00004_K_12	TcCLB.508627.40	trans-sialidase, Group VIII, putative	-0.6150476241113437	0.1836141250196306	-0.14468207240992706	0.26909164165830296
796	QTC00004_K_13	TcCLB.508777.140	palmitoyl acyltransferase 5, putative	-0.293688902837631	0.26829920057110584	0.16640095786781559	-0.7104578387704904
797	QTC00004_K_14	TcCLB.511891.10	trans-sialidase, Group II, putative	-0.7848194913276737	-0.42356113144501056	0.3871648228660301	0.3070720614015554
798	QTC00004_K_15	TcCLB.508777.150	hypothetical protein	-0.9767544343380167	0.35619098672084865	0.6074566957257476	-1.417230885668449
799	QTC00004_K_17	TcCLB.508777.160	hypothetical protein, conserved	0.17616298935620098	0.030432330338174468	-0.13679947488454233	-0.3530876250126213
800	QTC00004_K_18	TcCLB.509165.40	60S acidic ribosomal protein P2 beta (H6.4), putative (P2-beta (H6.4))	-0.5097599655078046	0.5253241853805956	0.22206354263794384	-1.0162030281467553
801	QTC00004_K_19	TcCLB.511483.40	prefoldin subunit 2, putative	0.32349510181271085	-0.11806879559628299	-0.09095635059175948	-0.2640344156474003
802	QTC00004_K_20	TcCLB.506945.270	cyclin, putative	-0.4288225527929319	0.3580336879044987	-0.2518711752921226	-0.066574066604374
803	QTC00004_K_21	TcCLB.506833.70	cationic amino acid transporter, putative	-0.47972477244517436	0.03234447071368683	-0.12969962700227816	0.3252204835768797
804	QTC00004_K_22	TcCLB.510593.30	hypothetical protein, conserved	0.03406184847178241	0.04594510716183727	-0.015655432829879107	-0.1356774445474039
805	QTC00004_K_23	TcCLB.506831.50	hypothetical protein, conserved	-0.12459097923724542	-0.005921492801062032	0.48569690228615664	-0.8309260385991225
806	QTC00004_K_24	TcCLB.504625.60	hydrogenase, putative	0.30199722719747674	0.08079334072421165	-0.05296127330637545	-0.6462977942276608
807	QTC00004_K_9	TcCLB.504167.30	protein kinase, putative	-0.0870189111874896	0.30681644834190114	0.21267552005534354	-0.8423257371299813
808	QTC00004_L_1	TcCLB.509245.29	hypothetical protein, conserved	0.26967244358941095	0.15004926737232807	-0.006491593404967688	-0.9450146758711985
809	QTC00004_L_12	TcCLB.511391.160	cytochrome c1, heme protein, mitochondrial precursor, putative	-0.5734768808619842	0.6205003608299894	0.06398776124061988	-0.9698463389855169
810	QTC00004_L_14	TcCLB.505071.100	phosphatidylglycerolphosphate synthase, mitochondrial, putative (pgps)	-0.05717165186388251	0.013029412716605312	0.402237533825023	-0.8519240215870406
811	QTC00004_L_16	TcCLB.505071.90	protein phosphatase 2A, regulatory subunit B, putative, phosphotyrosyl phosphate activator protein, putative	-0.09673156110709306	0.2039448893760254	0.2073142239016045	-0.5997077879564424
812	QTC00004_L_17	TcCLB.504797.100	35 kDa cyclophilin, putative, PPIase, putative, rotamase, putative, peptidyl-prolyl cis-trans isomerase, putative (CYP35)	0.2263753439320577	0.19759295389040873	-0.06872972119920188	-0.5977731084119048
813	QTC00004_L_18	TcCLB.511395.90	serine/threonine protein kinase, putative	-0.01886891593488162	-0.06830631528295379	0.20563434919600065	-0.3956547454152955
814	QTC00004_L_19	TcCLB.511577.30	hypothetical protein, conserved	-0.0158710875333119	-0.05040139005442721	0.023451763704343098	-0.41535649429837923
815	QTC00004_L_20	TcCLB.508443.60	hypothetical protein, conserved	-0.7904874609849312	0.1893744581299345	0.15767276889130674	0.013456746585107112
816	QTC00004_L_21	TcCLB.509137.30	imidazolonepropionase, putative	-0.31167390841118303	0.6724041582944986	-0.15558614007404695	-1.0121134562648324
817	QTC00004_L_22	TcCLB.506753.110	cytochrome b5-like protein, putative	0.6361161894547439	0.07797382839186202	-0.7286494035133932	-0.7015066709034614
818	QTC00004_L_23	TcCLB.506511.30	hypothetical protein, conserved	0.23484012282862385	0.14109426526297106	0.03819792105651978	-0.737858128266097
819	QTC00004_L_24	TcCLB.506753.50	hypothetical protein, conserved	-0.30508142733679877	-0.0008457484351884944	0.5629538943022298	-0.8262883913445241
820	QTC00004_L_5	TcCLB.508637.114	histone deacetylase 1, putative	0.02661892396114725	-0.1191950392035736	0.13227305602523406	-0.3697905031892729
821	QTC00004_L_6	TcCLB.511589.10	ATP synthase, putative	-0.07108180385268613	0.3384326539725437	-0.08522907896425598	-0.4674667577965357
822	QTC00004_M_1	TcCLB.509167.20	3-hydroxy-3-methylglutaryl-CoA reductase, putative	-0.1493090953242907	0.43824444403729834	-0.04385527771095621	-0.7417769729051242
823	QTC00004_M_13	TcCLB.506207.40	hypothetical protein, conserved	0.15692966255729995	0.09907495797155058	0.09080756994456023	-0.5644021961812563
824	QTC00004_M_14	TcCLB.509769.110	Elongator-like Protein 3b, putative	-0.045782461873014074	0.3337153969386855	0.06547902480283253	-0.5751116567321977
825	QTC00004_M_15	TcCLB.511621.90	esterase, putative	0.24023761436620852	0.32609547709033726	-0.4014925364918213	-0.5522225290322602
826	QTC00004_M_2	TcCLB.504625.70	kinetoplast DNA-associated protein, putative	0.18022588009492288	0.23057789367059053	-0.11551413117754948	-0.4677498237895214
827	QTC00004_M_23	TcCLB.504105.140	enolase	0.3358906841093055	0.1186909445811305	-0.7741544557930085	-0.07863774437514692
828	QTC00004_M_24	TcCLB.504111.20	metallo- peptidase, Clan MG, Family M24	-0.18787628396163472	0.18541356582757543	0.18064891433371297	-0.350213423984674
829	QTC00004_M_3	TcCLB.506795.44	hypothetical protein, conserved	0.07428665205728736	0.5624597330810225	-0.4749839021632565	-0.7807615220824493
830	QTC00004_M_5	TcCLB.510519.70	mitochondrial RNA binding complex 1 subunit, putative	0.08109751686104491	0.15657480245676467	0.02814627613803376	-0.5540110047154125
831	QTC00004_M_6	TcCLB.507869.10	NADH-ubiquinone oxidoreductase, mitochondrial, putative	-0.41168445979918644	-0.7302786616854154	-1.0778514524614422	-0.48785359914396337
832	QTC00004_M_7	TcCLB.510519.149	hypothetical protein, conserved	-0.5297655582521783	-0.12696791474110988	0.4720118468005414	-0.6553629804443004
833	QTC00004_M_8	TcCLB.509885.30	SPFH domain / Band 7 family protein, putative	0.028013071844410414	0.20821371499542174	0.09727222872457965	-0.6639839758947153
834	QTC00004_N_1	TcCLB.503531.30	COP9 signalosome complex subunit 5, putative (pseudogene)	-0.09234706245694901	0.14142002196544487	0.23432472817075997	-0.6427549828255391
835	QTC00004_N_10	TcCLB.508457.20	hypothetical protein, conserved	0.11464002074543073	0.17611400693369095	-0.14963177463681218	-0.3002623344865965
836	QTC00004_N_11	TcCLB.508815.110	serine/threonine protein phosphatase catalytic subunit, putative	-0.1959818809698303	0.28488148226196014	0.29224847686847294	-0.7384012630042326
837	QTC00004_N_12	TcCLB.508457.30	lipoic acid containing carrier protein, putative (GCVH)	-0.05249568279721568	0.24724766217544503	0.22737102589421979	-0.8302536878349566
838	QTC00004_N_14	TcCLB.506883.40	Lsm12 protein, putative	-0.08478725675195266	0.2096523142856851	0.1507392394399517	-0.4717705660340958
839	QTC00004_N_16	TcCLB.506883.80	tRNA (guanine-N(7)-)-methyltransferase, putative, methyltransferase, putative	-0.16279597733816606	0.1573834658151062	0.0709817218714112	-0.22571906675601325
840	QTC00004_N_17	TcCLB.506933.20	ribonucleoside-diphosphate reductase large chain, putative	0.21124994707629222	0.2975710909675881	-0.39283548678524666	-0.7171480851364113
841	QTC00004_N_18	TcCLB.506883.60	hypothetical protein, conserved	-0.1417624028807988	0.06263693824608811	0.3840708900390813	-0.6001742530377457
842	QTC00004_N_20	TcCLB.507533.10	phosphatidylinositol 4-kinase alpha, putative	-0.5547250295496804	0.5856717924264695	0.07395816447837548	-0.6882654639120668
843	QTC00004_N_21	TcCLB.508815.179	dynein heavy chain, putative (fragment)	-0.3315575053115852	0.18532059514232826	0.11655351605715263	-0.3961925308755679
844	QTC00004_N_22	TcCLB.508479.290	vacuolar sorting protein, putative	-0.2717251636315641	-0.16254836043487728	0.6483298689068677	-0.8115918961024821
845	QTC00004_N_23	TcCLB.401469.10	zinc finger protein 2, putative	-0.7680300818099398	0.3673338190212248	0.5264849727240822	-1.1372616580532005
846	QTC00004_N_24	TcCLB.508479.280	hypothetical protein, conserved	-0.4462481400632079	-0.2315111909581109	0.7609802183182545	-1.1463269246536287
847	QTC00004_N_3	TcCLB.509779.10	DNA repair protein, putative	0.1889895457532691	-0.1382495281916741	0.1900409195156196	-0.521481545200379
848	QTC00004_N_4	TcCLB.506765.80	mucin TcMUCII, putative	-0.4025226689899135	0.29399282637652796	0.06972403069728074	-0.12171948030598255
849	QTC00004_N_7	TcCLB.504099.50	trans-sialidase, Group II, putative	-0.4721863529346952	-0.3357518585813364	0.25157194173025793	0.279007154700034
850	QTC00004_N_8	TcCLB.508457.10	Kinesin-13 6, putative (KIN13-6)	0.5403658992679091	-1.2299592847745373	-0.38888079893649774	0.15250202100458796
851	QTC00004_N_9	TcCLB.508815.70	hypothetical protein, conserved	-0.19078668281689382	0.42235605687659455	0.1721209578199492	-0.8213521998584546
852	QTC00004_O_11	TcCLB.506195.300	deoxyhypusine synthase, putative	-0.18270941598421572	0.6722525228418529	-0.1851762619544203	-1.1854079717701052
853	QTC00004_O_16	TcCLB.511211.130	receptor for activated C kinase 1, putative	0.25885978789917546	0.2933410106912346	-0.3405280459938929	-0.6296000201633155
854	QTC00004_O_17	TcCLB.508355.200	vacuolar protein sorting protein 16, putative	0.24975604804018223	0.19960527299267974	-0.14142269691847204	-0.6014421456824931
855	QTC00004_O_18	TcCLB.506821.20	ATP-dependent Clp protease subunit, heat shock protein 104 (HSP104), putative, atp-dependent chaperone, ATP-dependent Clp protease subunit, heat shock protein 100 (pseudogene), putative, serine peptidase (pseudogene), putative (HSP100)	0.10362170346142684	0.08323599837105182	-0.11127996569687243	-0.26250232857941797
856	QTC00004_O_2	TcCLB.507031.170	protein kinase (pseudogene), putative	-0.10582172751681938	-0.0195523118901344	0.3491150745008058	-0.5682941869549011
857	QTC00004_O_23	TcCLB.508355.150	proteasome regulatory non-ATPase subunit 3, putative	0.14680049250822885	0.17403451292559327	-0.018397421014591023	-0.48324782201948396
858	QTC00004_O_4	TcCLB.507963.79	nucleosome assembly protein, putative	0.12231721126218613	0.2302657212501825	-0.15018438049606284	-0.47719998664636876
859	QTC00004_O_6	TcCLB.507963.20	arginase, putative	-1.278304990984988	0.892457263865932	-0.031662665413211076	-2.060242839905768
860	QTC00004_O_7	TcCLB.506195.250	hypothetical protein, conserved	0.17467422911811567	0.05486355465680711	0.12455500652891817	-0.6443881534375705
861	QTC00004_O_8	TcCLB.506341.30	beta galactofuranosyl glycosyltransferase, putative	-0.13070478055452725	0.2877522236636275	0.17710180031881229	-0.6512720176178256
862	QTC00004_O_9	TcCLB.506195.270	hypothetical protein, conserved	0.23328152643251876	0.032850084414373176	-0.09654889586486842	-0.25366241467704126
863	QTC00004_P_10	TcCLB.504047.60	protein kinase, putative	-0.3441841471755049	0.011473479277601978	0.5003907718617818	-0.6714115260362542
864	QTC00004_P_11	TcCLB.508741.320	casein kinase II, alpha chain, putative	-0.2855633020451143	-0.03934724077966189	0.5471805813584926	-0.6781743861595136
865	QTC00004_P_12	TcCLB.504047.40	kinesin, putative	0.25993699693861033	0.27216125287384935	-0.28112012731407315	-0.7031406340671031
866	QTC00004_P_13	TcCLB.506989.300	receptor-type adenylate cyclase (pseudogene), putative, receptor-type adenylate cyclase, putative, degenerate	0.07959066174913486	0.25341573758981784	-0.01781039245588843	-0.6144042156852343
867	QTC00004_P_14	TcCLB.504047.30	kinesin, putative	-0.24386119924122307	0.338989404766921	0.09109697547710321	-0.574736681704507
868	QTC00004_P_16	TcCLB.504045.110	urocanate hydratase, putative	0.04124771585973339	0.7379692393701031	-0.6548026338088644	-2.0029787464429094
869	QTC00004_P_18	TcCLB.504043.10	hypothetical protein, conserved	-0.568100421348221	-0.04023113213913112	0.4348039211214962	-0.7676412054401673
870	QTC00004_P_2	TcCLB.508479.340	succinyl-CoA synthetase alpha subunit, putative	-0.09470302831339301	0.47608415690943523	-0.2508292550059597	-0.5202391185393301
871	QTC00004_P_20	TcCLB.510421.240	diacylglycerol acyltransferase, putative, diacylglycerol acyltransferase (pseudogene), putative	-0.04592670777233377	0.2119980788667859	0.06547236195290064	-0.5397887440999695
872	QTC00004_P_22	TcCLB.510421.290	Mad2-like HORMA domain containing protein (mad2)	-0.08462236512157713	0.24720572309784564	0.1879102021923719	-0.9039928743172618
873	QTC00004_P_24	TcCLB.509607.10	ubiquitin-conjugating enzyme E2, putative, ubiquitin-protein ligase, putative, ubiquitin carrier protein, putative	-0.3743790301575658	0.44295401721109134	0.2215634958279705	-0.99706535693179
874	QTC00004_P_5	TcCLB.504741.170	dual specificity protein phosphatase, putative	-0.1141548407300838	-0.019697128910509714	0.20162476354828485	-0.38599784955291633
875	QTC00004_P_6	TcCLB.507081.110	aminopeptidase P1, putative, metallo-peptidase, Clan MG, Family M24, putative	-0.3564786609116059	0.2657870657034951	0.11346019066747798	-0.6930556730410102
876	QTC00004_P_8	TcCLB.507081.130	2,4-dihydroxyhept-2-ene-1,7-dioic acid aldolase, putative	-0.24669556107458587	0.2141631450005914	0.32864215476119074	-0.6091041000869071
877	QTC00005_A_1	TcCLB.509607.70	serine/threonine protein kinase, putative, protein kinase, putative	-0.8153627368683711	0.45611951642561777	0.49636484271915515	-1.3623923559946898
878	QTC00005_A_13	TcCLB.506559.129	eukaryotic translation initiation factor 2-alpha kinase, putative, protein kinase, putative	-0.045725955456207834	-0.11682981781817765	0.2195446300526059	-0.1873032621628692
879	QTC00005_A_15	TcCLB.506559.80	NAD dependent deacetylase, putative, Sir2-related protein 3, putative (SIR2rp3)	0.20066727115766766	0.08971633888181163	-0.0889303867590801	-0.35870565185703396
880	QTC00005_A_17	TcCLB.506559.40	cardiolipin synthetase, putative (cls)	-0.7795875171430744	0.6084909572321066	0.30536224877647483	-1.6060383609500748
881	QTC00005_A_2	TcCLB.506617.20	surface protein TolT (TolT)	-1.01320879971627	0.27549506256547746	0.16944331121241685	0.0015455950624108095
882	QTC00005_A_21	TcCLB.507081.30	translation elongation factor EF-2, putative	-0.03753882010724028	0.1011947908889377	0.210523861790193	-0.6026355140709162
883	QTC00005_A_23	TcCLB.507081.40	hypothetical protein, conserved	0.18231736091946385	0.15631311854226465	0.0458124724810603	-0.7262563954001594
884	QTC00005_A_3	TcCLB.506559.430	TPR-repeat protein, putative	0.131692223407241	0.10061994337156371	0.11158942291112943	-0.5228311512710446
885	QTC00005_A_4	TcCLB.510155.120	ubiquitin activating enzyme, putative	0.6252562573852394	-0.3713715271366289	-0.2775641714522872	-0.5653215954716857
886	QTC00005_A_5	TcCLB.506559.420	dolichyl-P-Man:GDP-Man1GlcNAc2-PP-dolichyl alpha-1,3-mannosyltransferase, putative	0.08821689024543748	0.3759005589917799	-0.23951785895503427	-0.4751914055790059
887	QTC00005_A_7	TcCLB.506559.350	asparaginyl-tRNA synthetase, putative	-0.10118992703375508	0.3225355674661637	-0.31229844383375266	-0.07184410253678475
888	QTC00005_A_8	TcCLB.509935.20	hypothetical protein, conserved	-0.23746948637127221	0.2527852387581157	0.12753507513169524	-0.7871784951632756
889	QTC00005_A_9	TcCLB.506559.330	clathrin coat assembly protein AP17, putative	-0.10319954680551251	-0.0906631068159794	0.32337027302461024	-0.3662981317124143
890	QTC00005_B_1	TcCLB.510943.30	hypothetical protein, conserved	-0.13012027260669176	-0.012365513778335538	0.22577696316734108	-0.890391451402016
891	QTC00005_B_10	TcCLB.509463.30	3-ketoacyl-CoA thiolase, putative	-0.41642448354564876	0.7732975032371794	-0.2722147779454195	-1.274399994783144
892	QTC00005_B_13	TcCLB.510877.80	phospholipid-transporting ATPase-like protein, putative	0.10338715113871477	-0.16771984810156904	0.26546819461275906	-0.6059352241370094
893	QTC00005_B_15	TcCLB.510877.120	NADPH-dependent FMN/FAD containing oxidoreductase, putative	0.12434863829002536	0.05734780186692762	-0.11205032532041455	-0.50063470536091
894	QTC00005_B_17	TcCLB.510877.30	hypothetical protein, conserved	0.14883474855900564	0.1535369540826862	-0.35652610903905924	-0.25113086015600317
895	QTC00005_B_18	TcCLB.510187.260	hypothetical protein, conserved	-0.1896683309446904	0.37081751584139216	0.19129310579253422	-0.777616420315519
896	QTC00005_B_2	TcCLB.506473.14	Protein transport protein yif1, putative	-0.011921606760051514	-0.115377213013106	0.18697985902841444	-0.4468974889095894
897	QTC00005_B_20	TcCLB.510187.240	hypothetical protein, conserved	-0.13610510213379812	0.226461734029515	0.20103076503744685	-1.076437380065416
898	QTC00005_B_21	TcCLB.510877.60	ruvB-like DNA helicase, putative (RUVBL)	0.058852255376254624	0.23613967867285393	0.1515209934082504	-0.8212967407172389
899	QTC00005_B_22	TcCLB.510187.234	tyrosine specific protein phosphatase, putative	-0.24145353663567948	0.2160692782536694	0.3316292199808877	-0.8342579237550076
900	QTC00005_B_23	TcCLB.510877.70	ATP-dependent RNA and DNA helicase, mitochondrial, putative (SVU3)	-0.05962341556308057	0.3584405766407359	0.18644758935219183	-0.978542947501465
901	QTC00005_B_24	TcCLB.510187.210	hypothetical protein, conserved	0.2707484628474564	-0.8286959372006658	-0.14794851323844696	-0.18541373732811453
902	QTC00005_B_3	TcCLB.507873.20	cell differentiation protein, putative	-0.000869513606336747	-0.2057836619490078	0.17619816174182854	-0.30389631011910784
903	QTC00005_B_4	TcCLB.506123.30	protein kinase, putative	0.054448578274085224	-0.05073373026445679	0.21098053620875087	-0.48590601832189545
904	QTC00005_B_6	TcCLB.508205.20	nucleolar RNA helicase II, putative	0.16801085416708028	0.045303711054226516	-0.11240450503614417	-0.5763950337908891
905	QTC00005_B_8	TcCLB.509463.20	hypothetical protein, conserved	0.0791198752864974	0.08756808897030678	0.05734715198823187	-0.49972042809639833
906	QTC00005_C_1	TcCLB.510089.80	protein kinase, putative	-0.06793112172833272	-0.28569995247086116	0.3754584859431553	-0.5350916554630675
907	QTC00005_C_11	TcCLB.503881.10	kynureninase, putative	-0.5447797372815469	-0.14086940513378635	0.6630362181952374	-0.6005063479559621
908	QTC00005_C_13	TcCLB.506895.20	hypothetical protein, conserved	-0.029911715567567193	-0.21929776224211936	0.3538858168694412	-0.4490921787127642
909	QTC00005_C_15	TcCLB.506893.90	hypothetical protein, conserved	0.3643832526774244	-0.05066188066061231	-0.3360890739627926	-0.139205136347732
910	QTC00005_C_17	TcCLB.506777.90	hypothetical protein, conserved	-0.23861884850308004	0.08910648310318141	0.20671541851710973	-0.4136290380465022
911	QTC00005_C_19	TcCLB.510101.50	lanosterol 14-alpha-demethylase, putative	-0.258158464239803	0.5956438624274948	-0.21096490927469266	-0.8231439317799499
912	QTC00005_C_21	TcCLB.508041.60	eukaryotic release factor 3, putative	-0.03448418451855096	0.36168107377185876	-0.18194876552166964	-0.387142728203103
913	QTC00005_C_22	TcCLB.507683.40	protein kinase, putative	-0.34700963375578153	0.23516207027049663	-0.024199595131552603	-0.09457028542129896
914	QTC00005_C_24	TcCLB.507297.20	cysteinyl-tRNA synthetase, putative	0.022972930240863693	0.3555973546960774	-0.03770101990002217	-0.9338749536587762
915	QTC00005_C_5	TcCLB.506797.70	lysophospholipase, putative	-0.1948931730537519	0.37867989979268274	0.04968262405570589	-0.7160313389516935
916	QTC00005_C_7	TcCLB.506801.80	cysteine peptidase inhibitor, chagasin (CHA)	0.37684837409296246	-0.44354069252303563	-0.024652522328093136	-0.1234847505313531
917	QTC00005_C_9	TcCLB.507939.30	hypothetical protein, conserved	-0.6735453743854617	0.3124148628767889	0.5463177307529148	-1.0737906816290994
918	QTC00005_D_1	TcCLB.506625.240	hypothetical protein, conserved	-0.18563209034025685	0.058614121833655476	0.34308625853575797	-0.7342542696276814
919	QTC00005_D_10	TcCLB.507641.280	chaperonin HSP60, mitochondrial precursor, groELprotein, heat shock protein 60 (HSP60)	0.20719127557360506	0.3074660925695783	-0.3213381369030559	-0.4411328742563117
920	QTC00005_D_11	TcCLB.509207.50	hypothetical protein, conserved	0.019223850793489698	0.3515316121863592	-0.08829367174310417	-0.5618414087465444
921	QTC00005_D_12	TcCLB.510187.400	serine/threonine protein phosphatase, putative	-0.7563297542796934	0.3910380455520864	0.4893861028912432	-1.0335936542456128
922	QTC00005_D_13	TcCLB.509207.150	kinesin, putative	0.24665567429498345	-0.035268516286448705	-0.05529399552038531	-0.5453646110647254
923	QTC00005_D_15	TcCLB.509207.130	peptidyl-prolyl cis-trans isomerase (PAR45)	0.5060379673617903	-0.42339840491116437	-0.34213227703209065	-0.18331141445662869
924	QTC00005_D_16	TcCLB.510187.360	hypothetical protein, conserved	0.3034137904130642	-0.09854162034144347	-0.12296845350552686	-0.4116858984558931
925	QTC00005_D_17	TcCLB.509209.10	endoplasmatic reticulum retrieval protein, putative	-0.2499212551187132	0.33507307629534194	0.050582279316805055	-0.4841881696896608
926	QTC00005_D_18	TcCLB.408345.20	2-oxoglutarate dehydrogenase subunit, putative (fragment)	0.15517643406845313	0.015626168297476612	-0.28188422340733515	-0.3782077848553153
927	QTC00005_D_19	TcCLB.508211.10	oxysterol-binding protein, putative	-0.5264612191030562	-0.5070019155406518	-0.4400904748241629	0.6646510894981846
928	QTC00005_D_2	TcCLB.510187.480	phosphomannomutase, putative	0.04708578574068848	-0.01975937550566272	0.17353467207714515	-0.38677785434206746
929	QTC00005_D_20	TcCLB.511445.160	copper-transporting ATPase-like protein, putative	0.5443769091076897	-0.5438207491365671	-0.28791630433080434	-0.11240385566552587
930	QTC00005_D_21	TcCLB.508209.140	protein disulfide isomerase, putative	-0.028309702000875663	0.21064442194134606	0.2122105493088712	-0.6603606866135066
931	QTC00005_D_22	TcCLB.503893.70	reductase, putative	0.0034697355647029062	0.41647349824389535	-0.11060898942411479	-0.6664011471777426
932	QTC00005_D_23	TcCLB.508209.100	10 kDa heat shock protein, putative	0.13605789361183607	0.6683994479529964	-0.5384868479923338	-1.407272701115387
933	QTC00005_D_24	TcCLB.507093.150	hypothetical protein, conserved (pseudogene)	0.1702140121595305	0.12269813517654388	-0.21347893020851527	-0.2766581034107833
934	QTC00005_D_4	TcCLB.510187.490	hypothetical protein, conserved	-0.1825206671816855	0.11867254472369115	0.3868762392215113	-0.7919454458864358
935	QTC00005_D_5	TcCLB.506627.50	mitochondrial exoribonuclease DSS-1, putative	0.3212472476174983	-0.012335161557044685	-0.16486562478751257	-0.42360626418499936
936	QTC00005_D_6	TcCLB.510187.500	serine/threonine protein phosphatase 2B catalytic subunit A2, putative	-0.10968413412531271	-0.3018197852918276	0.47911235204235797	-0.48058836910067937
937	QTC00005_D_7	TcCLB.509207.80	glycogen synthase kinase-3 alpha, putative	-0.4047697235648442	-0.04439669828051806	0.6128801840917224	-0.8749533721143096
938	QTC00005_D_8	TcCLB.510187.540	amino acid permease, putative, amino acid transporter, putative	-0.06820654044084058	0.15011243347614903	0.16896458439446235	-0.47743325634321093
939	QTC00005_D_9	TcCLB.509207.70	hypothetical protein, conserved	0.26781618673118435	0.14709991777076323	-0.08026192332981817	-0.5567344392923083
940	QTC00005_E_1	TcCLB.511237.30	proline oxidase (pseudogene), putative, proline oxidase, putative, frameshift	-0.3847793976932308	0.2774519431710279	0.18184793143211522	-0.8660386326869149
941	QTC00005_E_11	TcCLB.506853.50	2-oxoisovalerate dehydrogenase alpha subunit, putative	-0.5038044131002017	0.7996057586607087	-0.20403011023179815	-1.2314339959456746
942	QTC00005_E_12	TcCLB.511153.90	phopshatase, putative	-0.371708273055752	0.15063354665653653	0.5005548206010627	-0.8623827519149941
943	QTC00005_E_13	TcCLB.508787.10	hypothetical protein, conserved	-0.2400301827476118	0.08079602051041897	0.3693497764420201	-0.7018167719549101
944	QTC00005_E_14	TcCLB.511153.70	hypothetical protein, conserved	-0.37906342857907505	0.2682789568389579	0.21027037698088646	-0.5047254949380541
945	QTC00005_E_16	TcCLB.511153.140	proteasome beta 3 subunit, putative	-0.030330582564515447	-0.019397418523220203	-0.08731944497771456	0.03373439817961914
946	QTC00005_E_17	TcCLB.511651.19	delta-adaptin, putative	0.045091519842403886	0.171957044730103	0.10935131564548006	-0.6183833100299907
947	QTC00005_E_19	TcCLB.511653.69	DNA repair protein, putative (fragment)	-0.24625118962441253	0.3669579927768005	0.017584414877556947	-1.0285007688992887
948	QTC00005_E_20	TcCLB.507211.30	hypothetical protein, conserved	-0.04698070376934055	0.20413730971085434	0.1613440564578428	-0.6903474711748011
949	QTC00005_E_21	TcCLB.503563.14	ADG1, putative	-0.8824752000006418	0.37173158676651274	0.5113123718309823	-1.0041908284647023
950	QTC00005_E_22	TcCLB.509157.279	heat shock protein 60, Chaperonin HSP60, mitochondrial (HSP60)	-0.19628156389741513	0.3114088082690744	-0.01672144770826044	-0.22491972488146553
951	QTC00005_E_23	TcCLB.509777.60	ADG2, putative	-0.07841937373923402	-0.167959834374957	0.45783933417172507	-0.6385966938380725
952	QTC00005_E_3	TcCLB.511237.40	CDP-DAG synthase, putative (CDS)	-0.004145019619676772	0.188656061050702	0.07107713209313891	-0.5361682589702411
953	QTC00005_E_5	TcCLB.511237.60	40S ribosomal protein S33, putative	-0.2711534874709183	0.4801595589965146	-0.016954954173490744	-0.6373964434566274
954	QTC00005_E_7	TcCLB.511237.100	hypothetical protein, conserved	-0.23113421348943466	0.18685062578497338	0.22719441219889777	-0.49675629375083524
955	QTC00005_E_8	TcCLB.511635.40	protein tyrosine phosphatase, putative	-0.1963411892083634	0.679216068977742	-0.16842710966482866	-1.1956518586733023
956	QTC00005_F_10	TcCLB.504109.110	cleavage and polyadenylation specificity factor, putative	0.05786225706044726	-0.0532777252182462	0.274117376473885	-0.4927625382982765
957	QTC00005_F_11	TcCLB.508207.220	hypothetical protein, conserved	0.1036380255670057	0.10302645385208363	0.1564197519085061	-0.7279492063436427
958	QTC00005_F_12	TcCLB.504109.150	elongation factor, putative	0.33229954737384637	0.3584880308522644	-0.4736700288006171	-0.94929516637567
959	QTC00005_F_13	TcCLB.508207.200	small GTP-binding protein, putative	-0.3427972838780695	0.406898753001726	0.24535832082537543	-1.0926734083248266
960	QTC00005_F_14	TcCLB.504109.160	electron transfer flavoprotein, putative	-0.19366297676091573	-0.04610461730594695	0.41636247442775715	-0.5009387298181721
961	QTC00005_F_15	TcCLB.507519.80	eukaryotic peptide chain release factor subunit 1, putative	0.0049784695535855334	-0.06249957346348973	0.24576564950097965	-0.3540598660719007
962	QTC00005_F_17	TcCLB.507519.90	hypothetical protein, conserved	-0.1540006867111705	0.1895829341252143	0.3428425255373802	-0.7933679274217073
963	QTC00005_F_18	TcCLB.508277.230	nucleolar RNA binding protein, putative	0.37612931366290026	-0.0732326897103302	-0.2996802697862385	-0.23236654163501277
964	QTC00005_F_19	TcCLB.508207.110	60S ribosomal protein L7, putative	-0.16990290130407537	0.45639013021776415	-0.05487980865074734	-0.6309996108198886
965	QTC00005_F_2	TcCLB.507093.75	B9 domain-containing protein 2 (b9d2)	-0.10325397891478134	-0.013977303834511604	0.2526724007128945	-0.6186326977545732
966	QTC00005_F_20	TcCLB.511211.220	heat shock protein 70, putative	0.19524157877377912	0.16380690488419042	-0.00024610446484229126	-0.6811834971484642
967	QTC00005_F_21	TcCLB.507763.10	hypothetical protein, conserved	-1.0078124717889512	0.4121977234465963	0.5656097389395719	-1.5624262940156888
968	QTC00005_F_22	TcCLB.511509.30	protein kinase, putative	-0.9144582946700291	0.5257390750565607	0.39423304842749235	-1.4789541988378279
969	QTC00005_F_23	TcCLB.507763.30	anion-transporting ATPase-like, putative	0.030685642157961202	-0.01628619907040151	0.134974706636704	-0.2074570877182249
970	QTC00005_F_24	TcCLB.508197.10	60S ribosomal protein L11, putative	-0.318208368907253	0.5074442378618681	0.07032273354426327	-0.93074500806601
971	QTC00005_F_3	TcCLB.503579.100	nucleotide-binding protein, putative	-0.023413579468914498	0.14197411774356286	0.18190841129059046	-0.5366198115786139
972	QTC00005_G_1	TcCLB.507063.70	trans-sialidase, Group II, putative	-0.5510563665677916	-0.2850607231824575	0.6710501765744672	-0.6034490555612061
973	QTC00005_G_12	TcCLB.505931.30	trans-sialidase, Group I, putative	-1.0431040637502127	-0.13106161554803056	0.8206903257107024	-1.2051993438455253
974	QTC00005_G_13	TcCLB.507021.50	kinesin, putative	-0.07143495223719032	-0.1821797494151863	0.11257917891966594	-0.46729633128825276
975	QTC00005_G_14	TcCLB.507483.20	ef-hand protein 5, putative	-0.24337368196366457	0.0867424156372456	0.4214900767524532	-0.7000477926220281
976	QTC00005_G_15	TcCLB.507021.60	p1/s1 nuclease, putative	0.13105581411684444	0.0906511467805643	-0.26693499755130856	-0.1028005082004958
977	QTC00005_G_16	TcCLB.507483.4	polyubiquitin (pseudogene), putative	0.042362116395316396	0.18889572915864503	-0.1307178844939518	-0.2048020102386818
978	QTC00005_G_17	TcCLB.507021.70	hypothetical protein, conserved	-0.338928303623669	0.6101813292282008	-0.03248254984512742	-1.136818492647773
979	QTC00005_G_18	TcCLB.507951.250	tRNA isopentenyltransferase, putative	-0.26997616050690937	-0.2078382230951035	0.543630702060207	-0.46148995733770093
980	QTC00005_G_19	TcCLB.511499.59	small nuclear ribonucleoprotein Sm-E, putative	-0.033756142977120436	0.14338053181446395	0.2109038979160962	-0.49726201944762377
981	QTC00005_G_2	TcCLB.470399.10	cyclophilin, putative (fragment)	-0.37707077323236754	0.6682265763496344	-0.1520216752583907	-0.8854540320146119
982	QTC00005_G_21	TcCLB.509051.30	dTDP-glucose 4,6-dehydratase, putative	0.21996692285093136	-0.06490654677291635	0.05306443588047698	-0.3589794556418778
983	QTC00005_G_23	TcCLB.509051.40	adenosine kinase, putative	0.42488037527303174	-0.761111795642051	-1.6044615731672003	0.561226061761262
984	QTC00005_G_24	TcCLB.508951.40	acyl-CoA dehydrogenase, putative	0.14648833718369506	0.26261012291853575	-0.17771805016948203	-0.8332010123789563
985	QTC00005_G_3	TcCLB.507063.270	histone deacetylase, putative	0.24906351778487548	-0.22948423855904168	0.019609387128576017	-0.3711457477839963
986	QTC00005_G_4	TcCLB.507989.40	ATP-dependent DEAD/H DNA helicase recQ, putative	0.20399282260946575	0.4308161453946134	-0.3499695334946951	-0.8131470425861962
987	QTC00005_G_5	TcCLB.507063.100	mitochondrial DNA polymerase beta-PAK, putative	0.45711179910985167	-0.22202108311976645	-0.002575703779084823	-0.5569064790349832
988	QTC00005_G_7	TcCLB.507087.60	hypothetical protein, conserved	-0.02453573352370883	0.1885595509572157	-0.03125904618694636	-0.4530308966597166
989	QTC00005_G_8	TcCLB.505843.40	E1-like ubiquitin-activating enzyme, putative (UBA5)	-0.45461896258397544	-0.0491909307276804	0.5327818323610085	-0.6880028970704353
990	QTC00005_H_10	TcCLB.506593.40	hypothetical protein, conserved	-0.592110119351684	0.3122518321396893	0.46576518906115427	-0.8945756087456385
991	QTC00005_H_12	TcCLB.506595.110	AGP2beta-2, putative	-0.179719737368354	0.4183386590069576	0.09271738184102174	-0.9131372417759872
992	QTC00005_H_13	TcCLB.510181.60	chromatin assembly factor 1 subunit B, putative	0.4608581361171749	-0.24769350062448592	-0.3326099560710723	-0.2947521116716788
993	QTC00005_H_14	TcCLB.511017.50	glycosomal membrane protein, putative	-0.005935719858762327	0.573483921799998	-0.4607962592848718	-0.6810244992528753
994	QTC00005_H_15	TcCLB.507609.30	ATP-dependent DEAD/H RNA helicase, putative	0.22268648961179316	0.1351233207233883	-0.15176931816776865	-0.45919212986559693
995	QTC00005_H_16	TcCLB.511017.20	2,3-bisphosphoglycerate-independent phosphoglycerate mutase, putative	0.007201070408734055	0.2563725511395885	0.12056771025320094	-0.6851542387473706
996	QTC00005_H_17	TcCLB.510181.20	delta-4 fatty acid desaturase, putative, delta-4 fatty acid desaturase, putative	0.527721797637971	0.005771161047422928	-1.0175994160994744	-0.31962985051468085
997	QTC00005_H_18	TcCLB.511071.10	hypothetical protein, conserved	-0.4019898430045307	0.020822518575951614	0.44519643559344296	-0.4818040580494514
998	QTC00005_H_19	TcCLB.507609.60	inositol-3-phosphate synthase, putative	0.7231577236547388	-0.8229946248622481	-1.210032090191783	-0.3554137472741474
999	QTC00005_H_2	TcCLB.508077.9	conserved protein (fragment)	-0.12059510699406761	0.09926306791346455	0.2836157041870641	-0.4910776920217424
1000	QTC00005_H_20	TcCLB.511903.120	transketolase, putative	-0.46839849225025487	0.7453409894306081	-0.191682248112772	-1.084365272191121
1001	QTC00005_H_21	TcCLB.508799.240	aminopeptidase, putative, metallo-peptidase, Clan MF, Family M17	0.038569236682650776	0.5996743576505557	-0.46980860175357164	-1.0375202549767215
1002	QTC00005_H_22	TcCLB.511067.10	tubulin folding cofactor D, putative	0.3255873807670766	-0.24555774960385854	0.029630933278563518	-0.45271331667305975
1003	QTC00005_H_23	TcCLB.511383.50	prohibitin, putative	0.12825133474556322	0.4390517119584665	-0.3727357110430214	-0.713755458014699
1004	QTC00005_H_24	TcCLB.511903.160	phosphatidylinositol 3-kinase vps34-like	0.43685117867402895	-0.1835352674253438	-0.2136575327687841	-0.3823171120829545
1005	QTC00005_H_6	TcCLB.504231.20	hypothetical protein, conserved	0.13127132692841686	0.11248932288793255	0.01568338324405095	-0.7729548624981571
1006	QTC00005_H_8	TcCLB.506829.39	ribosomal protein S7, putative	-0.2154823736532486	0.48620609757759087	-0.06249318696249347	-0.6797549162475023
1007	QTC00005_I_1	TcCLB.506789.180	glutaminyl cyclase, putative	-0.49505350710089097	0.53916324725992	0.14410613080075288	-1.1579327418542262
1008	QTC00005_I_10	TcCLB.511809.120	hypothetical protein, conserved	-0.792077466158685	0.7221100244389896	0.08771270456278517	-1.3046229593894596
1009	QTC00005_I_11	TcCLB.506789.280	methylthioadenosine phosphorylase, putative	-0.03463631093729452	0.6386862008002782	-0.8099054876221672	-0.5661320075590479
1010	QTC00005_I_14	TcCLB.507671.30	25 kDa translation elongation factor 1-beta (EF-1-beta)	-0.3910146223904248	0.6521074470927596	-0.27158637328401564	-0.7221096954262306
1011	QTC00005_I_15	TcCLB.506791.70	nitroreductase, NADH dehydrogenase, putative	-0.09528926370607065	0.17272268657295084	0.15435380785191086	-0.44450141802392257
1012	QTC00005_I_16	TcCLB.506227.130	calpain-like cysteine peptidase, putative	0.37256004286260763	-0.1422246189944357	-0.19876982732629797	-0.3105597551818189
1013	QTC00005_I_17	TcCLB.506791.50	hypothetical protein, conserved	-0.027002003386646416	0.35216478303046567	-0.10586960519978382	-0.5527451244248165
1014	QTC00005_I_19	TcCLB.506791.30	hypothetical protein, conserved	-0.34055536134688413	0.43638955642374305	0.11215242882851117	-0.7598847916768765
1015	QTC00005_I_2	TcCLB.508951.29	actin-like protein, putative	-0.304067357992493	0.236924581148897	0.1650660703743529	-0.5016607689598779
1016	QTC00005_I_20	TcCLB.511847.60	mitochondrial DNA polymerase I protein B, putative (POLIB)	0.2146095812833568	0.31134487517413983	-0.4928915608730886	-0.5998079642404414
1017	QTC00005_I_21	TcCLB.506791.10	CYC2-like cyclin 4, putative (CYC4)	-0.11542787916222656	0.07729912166291274	0.29358849892298655	-0.48502349032353936
1018	QTC00005_I_22	TcCLB.506227.150	protein kinase A regulatory subunit, putative	-0.9274477536764585	0.10497843062263423	0.5560791797566232	-0.4133577870634613
1019	QTC00005_I_23	TcCLB.511003.60	3-ketoacyl-CoA thiolase, putative (ACAT)	0.015033611332498536	0.17384808276490327	0.07944010023146257	-0.5146816123864367
1020	QTC00005_I_24	TcCLB.503425.20	monothiol glutaredoxin, putative	0.23464364700448873	0.0757822057526227	-0.13691521866588116	-0.4741537792744812
1021	QTC00005_I_3	TcCLB.506789.160	hypothetical protein, conserved	0.12988549029937776	0.22247818728731206	-0.25378685938891193	-0.4181343461568024
1022	QTC00005_I_4	TcCLB.508321.40	hypothetical protein, conserved	0.20851969104041565	0.4430952796211603	-0.41711253155740174	-0.762710650185651
1023	QTC00005_I_5	TcCLB.508387.160	Phosphatidylinositol 4-phosphate 5-kinase, putative, MORN repeat-containing protein	-1.1260166547463604	0.39582467956251516	0.5272561932468404	-0.8098488112764363
1024	QTC00005_I_7	TcCLB.506789.130	double-strand-break repair protein rad21 homolog, putative	-0.25223242117123257	0.5003902913414809	-0.053424220992253246	-0.5937366473182607
1025	QTC00005_I_8	TcCLB.507503.20	glycine dehydrogenase [decarboxylating] (pseudogene), putative, glycinedecarboxylase (pseudogene), putative, glycine cleavage system p-protein (pseudogene), putative	-0.08054057068098651	0.12122403897220281	0.1788465404984472	-0.5270822243701138
1026	QTC00005_I_9	TcCLB.510617.10	hypothetical protein, conserved	0.09216130700284404	0.2079092965311371	-0.05447554519085768	-0.4547154378421719
1027	QTC00005_J_1	TcCLB.509007.60	rac serine-threonine kinase, putative	0.25072647608154186	-0.16562717987503148	-0.11757953429415852	-0.24588947329948826
1028	QTC00005_J_10	TcCLB.504117.50	hypothetical protein, conserved (pseudogene)	-0.6747963450340403	-0.5151302338237606	0.7631910266161736	-0.6791745353118422
1029	QTC00005_J_11	TcCLB.506247.200	adaptin complex 1 subunit, putative, beta adaptin, putative	0.13388618738597843	0.19877260319523737	0.12846452157271407	-0.8095583539755409
1030	QTC00005_J_13	TcCLB.506247.220	histidine ammonia-lyase, putative	-0.4844278171598724	0.8654153038618267	-0.5029068918710302	-1.7625754700794978
1031	QTC00005_J_14	TcCLB.508809.30	ABC transporter family-like protein	-1.8464261436662432	0.8493511399072059	0.22429921333819514	-2.3364840681185366
1032	QTC00005_J_15	TcCLB.506247.260	mitochondrial carrier protein, putative	0.026597761221718964	-0.12792534949325593	0.43174165478212184	-0.7919175068422207
1033	QTC00005_J_16	TcCLB.508421.30	tryptophanyl-tRNA synthetase (pseudogene), putative	-0.09158478469286911	0.28695092640575603	0.04681230025314868	-0.5102457083758284
1034	QTC00005_J_19	TcCLB.506247.320	methyltransferase, putative	-0.08474960554437627	0.17171311574801765	-0.09443178966455973	-0.10145551887895758
1035	QTC00005_J_2	TcCLB.511075.30	TFIIH basal transcription factor complex helicase subunit, putative, DNA excision repair protein, Transcription factor II H complex, XPD subunit, putative	0.04237635696273775	-0.017695082717324895	0.3254962991922733	-0.6745535768404675
1036	QTC00005_J_20	TcCLB.508815.179	dynein heavy chain, putative (fragment)	-0.18376125680448782	0.05004253293817814	0.13793707817203257	-0.42237657736104256
1037	QTC00005_J_21	TcCLB.506247.330	2,3-bisphosphoglycerate-independent phosphoglycerate mutase, putative (PGAM)	-0.29170651510802653	0.25928630814078957	0.1019434914966757	-0.37269867571288945
1038	QTC00005_J_22	TcCLB.507529.20	hypothetical protein, conserved	-0.3670335154828934	0.5207945975495254	-0.032934808652932634	-0.6080582595446861
1039	QTC00005_J_23	TcCLB.507611.30	glycine dehydrogenase (pseudogene), putative	0.03150731273238281	0.19078223193899188	0.08580246915922131	-0.8595594110783457
1040	QTC00005_J_24	TcCLB.507529.40	hypothetical protein, conserved	0.23163818165024672	-0.9192123723593038	-0.90013281556307	0.5508211756654188
1041	QTC00005_J_4	TcCLB.511621.110	hypothetical protein	0.18669162616327215	-0.0698460974134166	0.04803848822514432	-0.26057847708923604
1042	QTC00005_J_6	TcCLB.508295.30	mucin TcMUCII, putative	-0.293965137231461	-0.05609374796503447	-0.14139945002159138	-0.07062424710809834
1043	QTC00005_J_8	TcCLB.506821.20	ATP-dependent Clp protease subunit, heat shock protein 104 (HSP104), putative, atp-dependent chaperone, ATP-dependent Clp protease subunit, heat shock protein 100 (pseudogene), putative, serine peptidase (pseudogene), putative (HSP100)	0.10488639531622279	0.16993792111592967	0.03970101772906606	-0.5220044076423426
1044	QTC00005_J_9	TcCLB.506247.170	ATPase, putative	-0.052968640442807156	-0.06236177025775713	0.325844346592961	-0.4993240115066678
1045	QTC00005_K_11	TcCLB.506391.20	calmodulin, putative	-0.3756065008422654	0.34041712767101234	0.16566106843912923	-0.4843262927623475
1046	QTC00005_K_13	TcCLB.506581.10	dolicholphosphate-mannose synthase, dolicholphosphate-mannose synthase, putative (DPMS)	-0.502540892802256	0.5371737986149815	0.0468751979542286	-0.6956366985520219
1047	QTC00005_K_14	TcCLB.507941.60	hypothetical protein, conserved	-0.06486255024409686	0.007684244941072828	0.350297977404431	-0.49916516888978274
1048	QTC00005_K_15	TcCLB.508839.40	hypothetical protein, conserved	-0.4276412469117905	-0.15126260988004273	-0.6238422569334664	0.579369888624064
1049	QTC00005_K_17	TcCLB.506949.50	cytochrome c, putative	-0.23727065667866132	0.5720089204443131	-0.16631067455032017	-0.7148896784206321
1050	QTC00005_K_19	TcCLB.508711.49	hypothetical protein, conserved	-0.33439867164520126	0.25755047366349104	0.16731469085004017	-0.28851882148598645
1051	QTC00005_K_20	TcCLB.508595.35	hypothetical protein (pseudogene)	-0.12705426257468327	-0.009791587551417033	0.1960748113340157	-0.19795927834232815
1052	QTC00005_K_22	TcCLB.507601.10	phosphoprotein phosphatase, putative	0.04118063748218294	0.09769115602302135	0.031462528529697574	-0.2635448901148146
1053	QTC00005_K_23	TcCLB.511019.74	retrotransposon hot spot (RHS) protein, putative	-0.04845737863933639	0.3109728749062223	0.023322712176348997	-0.6840907160649143
1054	QTC00005_K_24	TcCLB.506163.80	katanin, putative	0.07932349497553069	-0.07477296670011409	0.22816325285947134	-0.817458855295587
1055	QTC00005_K_4	TcCLB.504507.10	hypothetical protein, conserved	0.004481619287871681	-0.0042059897960610715	0.24777325543381226	-0.5641016414105452
1056	QTC00005_K_6	TcCLB.503555.30	trypanothione reductase, putative	-0.13581864004758448	0.3855975126734861	0.11524669935342628	-0.8337152648284837
1057	QTC00005_K_7	TcCLB.506391.30	ef-hand protein 5, putative	-0.2482616098309921	0.11993289339083812	0.3605864119311319	-0.5797051881442662
1058	QTC00005_K_8	TcCLB.503555.40	ATP-dependent RNA helicase, putative	0.39004334274252855	-0.28811387265759025	-0.24758234836286022	-0.06175966431975547
1059	QTC00005_K_9	TcCLB.506391.50	polyubiquitin (pseudogene), putative	0.13911616830641407	-0.18198924161267996	0.035316334775866244	-0.19218839911446736
1060	QTC00005_L_1	TcCLB.507611.290	acetyltransferase, putative	-0.19092792399834338	0.13413391401345914	0.3306959447615557	-0.7028904553512242
1061	QTC00005_L_11	TcCLB.506247.70	nuclear pore complex protein (NUP155), putative, nucleoporin, putative	0.12435414090831431	0.27833667285956715	0.052072680983999	-0.860182999311862
1062	QTC00005_L_13	TcCLB.506247.100	hypothetical protein, conserved	0.07632057400356004	0.18900742031293938	-0.13050345738613328	-0.559419913289225
1063	QTC00005_L_15	TcCLB.508231.190	ABC transporter, putative	-0.1942676450621534	0.09535095802076549	0.17564583514942758	-0.26833643882176067
1064	QTC00005_L_17	TcCLB.508231.130	Cell division control protein 48, putative	-0.18511053267070388	0.21711689055697792	0.1711262728104934	-0.5532035677551116
1065	QTC00005_L_18	TcCLB.507107.40	3,2-trans-enoyl-CoA isomerase, mitochondrial precursor, putative	0.05696941942781684	0.3630113976802887	-0.4092055021246768	-0.42268725736274043
1066	QTC00005_L_19	TcCLB.508231.74	poly(A)-specific ribonuclease PARN, putative	0.14493413500121202	-0.3890760576708228	0.2792712374957047	-0.2660786275976471
1067	QTC00005_L_2	TcCLB.508405.80	cysteine peptidase, Clan CD, family C50, putative, Peptidase C50 separase, putative	0.12933005457008556	0.08036533631005499	0.03239883397470277	-0.5968836203596427
1068	QTC00005_L_20	TcCLB.510105.250	membrane-bound acid phosphatase 2, putative	0.330182396955702	-0.0276989605424747	0.03844479583052527	-0.814848903239941
1069	QTC00005_L_21	TcCLB.506249.20	protein transport protein Sec23A, putative	-0.033097616511274554	0.2805785916184484	-0.045308853107036896	-0.48768638957294835
1070	QTC00005_L_22	TcCLB.507709.90	sterol C-24 reductase, putative	0.8206371193033933	-0.4524290931116181	-0.6346847520240642	-0.7631418179617727
1071	QTC00005_L_23	TcCLB.509829.20	isovaleryl-coA dehydrogenase, putative	0.4258314437379367	-0.04004760878829425	-0.3758336481595487	-0.3209411085579167
1072	QTC00005_L_24	TcCLB.507709.70	hypothetical protein, conserved	-0.38266588442384447	0.13784482642070686	0.4187547728967081	-1.005297545251553
1073	QTC00005_L_5	TcCLB.507611.370	bloodstream- specific protein 2 precursor, protein disulfide isomerase 2 (PDI2)	0.02278314399833083	0.042569895692646485	0.03392365005180264	-0.2992766413219509
1074	QTC00005_L_7	TcCLB.506247.30	RNA editing complex protein MP63, putative	0.029191234050284176	0.10380951345123794	0.13379148103016905	-0.6123747597185187
1075	QTC00005_L_8	TcCLB.507639.10	poly-zinc finger protein 2, putative	0.267448478619232	-0.45529953096042397	-0.17625977599103526	0.14978191209369582
1076	QTC00005_L_9	TcCLB.506247.50	T-complex protein 1, theta subunit, putative, CCT-theta, putative	-0.05644949468647965	0.39221170565978847	0.01505742138935115	-0.6688946599466844
1077	QTC00005_M_1	TcCLB.507669.130	hypothetical protein, conserved	0.4274718712270011	-0.4482957068968463	0.0021705782301863993	-0.45007965076745277
1078	QTC00005_M_10	TcCLB.509429.220	dolichyl-P-Man:GDP-Man5GlcNAc2-PP-dolichyl alpha-1,2-mannosyltransferase, putative (ALG9)	-0.6048162429287478	0.38485432078073883	0.3292369985187325	-0.572538588911497
1079	QTC00005_M_12	TcCLB.506705.20	adenosine kinase, putative	-0.8199491904783881	0.4486110141430058	0.40312298731282	-1.0592790653768038
1080	QTC00005_M_13	TcCLB.506295.90	coatomer subunit zeta, putative	-0.09386631922018888	-0.21684716064337883	0.1646981026633842	0.011776592407532668
1081	QTC00005_M_14	TcCLB.508695.20	phosphatidylinositol 4-kinase, putative	-0.07292915150512619	0.07005013646612591	0.38042640777855935	-0.9204024403091918
1082	QTC00005_M_15	TcCLB.506295.130	prohibitin, putative	-0.36538126741413207	0.6122063153118468	-0.13078194915117694	-0.8864544958752968
1083	QTC00005_M_16	TcCLB.511291.10	intraflagellar transport protein 80, putative (fragment) (IFT80)	0.06979525584289913	-0.027429288290517124	0.04387014818399587	-0.310156838155482
1084	QTC00005_M_17	TcCLB.509303.20	glycine dehydrogenase [decarboxylating] (pseudogene), putative	0.06205728943578609	0.27842437144942317	-0.019843049775047684	-0.5802787885997712
1085	QTC00005_M_18	TcCLB.508895.50	RNA-binding protein, putative	-0.12055775521944334	0.08040051197664251	0.21155195117603728	-0.2869059203485717
1086	QTC00005_M_19	TcCLB.508693.90	peroxisome biogenesis factor 1, putative	0.2008131106417829	0.03304096639637924	0.1473825232161763	-0.6649803385072337
1087	QTC00005_M_2	TcCLB.506163.50	hypothetical protein, conserved	-0.25497933591304733	0.6834191520916053	-0.4098754007889324	-0.7681273173605802
1088	QTC00005_M_20	TcCLB.508895.60	RNA-binding protein, putative	-0.2976649461277807	0.0062136794968908155	0.33187064498827745	-0.31291995491895835
1089	QTC00005_M_21	TcCLB.503865.50	ankyrin, putative	0.3403005661933057	0.06307848177095078	-0.10170778288587808	-0.5663119885257465
1090	QTC00005_M_22	TcCLB.508895.70	membrane protein, putative	-0.23368296652052747	0.042656473328477405	0.40019180863961035	-0.5385429645235656
1091	QTC00005_M_23	TcCLB.508175.200	hypothetical protein, conserved	0.35780877475582157	-0.29170578529088814	0.27174082225569923	-0.873129947527676
1092	QTC00005_M_24	TcCLB.506213.60	40S ribosomal protein S2, putative	-0.1503301355197845	0.5010191359859372	-0.015678555995134846	-0.9042205662470614
1093	QTC00005_M_3	TcCLB.507669.110	hypothetical protein, conserved	-0.034622210307138655	0.02846586091565889	0.25582792591310693	-0.6071670201251084
1094	QTC00005_M_5	TcCLB.510329.210	5'-AMP-activated protein kinase catalytic subunit alpha, putative, AMPK subunit alpha, putative, SNF1-related protein kinase catalytic subunit alpha, putative	0.12774878469994777	-0.27666767940293246	0.2031072024616741	-0.3505637230827247
1095	QTC00005_M_7	TcCLB.507257.70	protein farnesyltransferase alpha subunit, putative	0.26126963536493997	-0.13297243158409267	-0.09257375293697324	-0.39036178447924613
1096	QTC00005_M_8	TcCLB.508897.110	macrophage infectivity potentiator, precursor, putative (MIP)	-0.0069914022209096776	-0.3532313306372277	0.046694293989425706	0.0958104089189324
1097	QTC00005_M_9	TcCLB.510329.310	hypothetical protein, conserved	-0.17161991149800612	0.2659699005015988	0.2864236649463134	-0.9478948985780319
1098	QTC00005_N_1	TcCLB.509831.10	cysteine desulfurase, putative	0.16232459211079	-0.06583303429554517	-0.16351294516415196	-0.26564300515261374
1099	QTC00005_N_10	TcCLB.506945.300	V-type ATPase, C subunit, putative	-0.17295464620210396	0.36606916949696044	0.18071749478272833	-0.7008721148893636
1100	QTC00005_N_13	TcCLB.506503.110	DNA-directed RNA polymerases I and III subunit RPAC1, putative (RPC40)	0.06862023194331782	0.3034253779206367	-0.03493238413783307	-0.5287292364868517
1101	QTC00005_N_15	TcCLB.506503.60	hypothetical protein, conserved	0.4206458287698582	-0.10548170684958251	-0.5655786733046201	-0.17685367194064391
1102	QTC00005_N_17	TcCLB.506503.4	transporter, putative	0.14130683635402044	0.13915565810244765	-0.05703075894654292	-0.42114669529082405
1103	QTC00005_N_18	TcCLB.508827.40	acyl-CoA dehydrogenase, putative	-0.7962161160475411	0.47194530100717663	0.2607433794639746	-0.8818183201732325
1104	QTC00005_N_19	TcCLB.509267.100	methionyl-tRNA formyltransferase, putative	0.13512448350780468	-0.04053157040508513	0.26607108822057446	-0.5742954009769196
1105	QTC00005_N_2	TcCLB.507709.50	60S ribosomal protein L6, putative	0.20679647462377695	0.32848157547710993	-0.26180021223871397	-0.5838988214043365
1106	QTC00005_N_21	TcCLB.507969.10	vesicular transport-associated repeat protein, putative	0.13437444013966518	0.07665032465490708	-0.2721848690071382	-0.05570849748122683
1107	QTC00005_N_22	TcCLB.508827.79	40S ribosomal protein S17, putative	-0.11791986706279543	0.46443632147041664	-0.05263145068675002	-0.6849700500015529
1108	QTC00005_N_23	TcCLB.507991.120	translation initiation factor IF-2, putative	-0.242797372153162	0.08145278314480234	0.4327012783023485	-0.6400012069805876
1109	QTC00005_N_24	TcCLB.508827.100	splicing factor 3B subunit 1, putative	0.212971755213153	0.13207267683729487	0.014221875641872328	-0.9999981171173373
1110	QTC00005_N_3	TcCLB.506629.80	vesicular transport protein (CDC48 homologue), putative	0.16301983792578187	0.013114433805377268	0.04533573390499381	-0.3406063006614937
1111	QTC00005_N_4	TcCLB.506945.110	casein kinase 1 isoform 2, putative	-0.0088246750413881	0.2709129997997906	0.12595554837882766	-0.7521925932056196
1112	QTC00005_N_6	TcCLB.506945.140	hypothetical protein, conserved (pseudogene), hypothetical protein, conserved, frameshift	0.05203623803689434	-0.0990074347342594	0.21984257373542734	-0.4092133464852652
1113	QTC00005_N_9	TcCLB.511043.10	hypothetical protein, conserved	0.1615402930599609	0.02808354560967057	0.03831910327478874	-0.44112845337791123
1114	QTC00005_O_1	TcCLB.508175.160	deoxyuridine triphosphatase, putative, dUTP diphosphatase, putative	0.2308860261721001	0.4537659616230516	-0.5406109000098821	-0.9722541185867661
1115	QTC00005_O_10	TcCLB.507583.20	nucleolar protein, putative	0.22421908049186046	-0.005369734239516903	-0.10574017944010516	-0.4187698892973893
1116	QTC00005_O_11	TcCLB.511531.40	chaperonin alpha subunit, putative	0.021574354839213383	0.3784926662900476	-0.05861238709352675	-0.6801711234706618
1117	QTC00005_O_12	TcCLB.507659.10	hypothetical protein, conserved	0.3179542588531978	0.06642873267664155	-0.23264199563050666	-0.5661039613904894
1118	QTC00005_O_13	TcCLB.507105.70	ABC transporter, putative	0.24230341834794403	0.047024016802409925	-0.14113086712974	-0.2406935979571532
1119	QTC00005_O_14	TcCLB.505171.70	ATP-dependent DEAD/H RNA helicase, putative	-0.10193957007965782	0.06631637329595419	0.258804292363311	-0.6211279781406535
1120	QTC00005_O_17	TcCLB.407477.20	hypothetical protein, conserved	0.19984288476911752	0.029191011361597408	-0.15884182160221208	-0.427157367381027
1121	QTC00005_O_18	TcCLB.510943.120	hypothetical protein, conserved	-0.24238528406321333	0.519113824865386	0.06429906842758747	-0.9102301958453557
1122	QTC00005_O_19	TcCLB.407477.30	diphthine synthase, putative	-0.09245526005477116	-0.13797032649096572	0.20069110366321583	-0.27958987171956123
1123	QTC00005_O_2	TcCLB.511287.110	hypothetical protein, conserved	-0.1603286334286834	0.13599269365792915	0.2699153906338525	-0.5893774592337977
1124	QTC00005_O_20	TcCLB.504867.20	ABC transporter, putative	-0.23204889587417524	0.51201598876607	-0.006700050188815032	-0.9113131566949774
1125	QTC00005_O_22	TcCLB.510943.44	metacyclin III (Met-III)	-0.9295614223809343	-0.01113275862537689	0.5292128014623287	-0.1700759220500547
1126	QTC00005_O_23	TcCLB.507443.14	RNA polymerase IIA largest subunit, putative (fragment)	0.49864809944824273	0.02860126881202789	-0.5376738162020588	-0.5622352106601712
1127	QTC00005_O_24	TcCLB.510943.33	fatty acyl CoA synthetase, putative	-0.34202334876784607	0.012692204462415813	0.5273469337832294	-0.8301606306244816
1128	QTC00005_O_3	TcCLB.506825.170	lanosterol synthase, putative	-0.08868803637012505	0.3487831186368063	-0.0370314866753329	-0.7569810962020385
1129	QTC00005_O_4	TcCLB.503833.69	ribosome biogenesis protein, putative (fragment)	-0.21616149646724833	0.1337145493912383	0.2818873357240474	-0.5223966041916853
1130	QTC00005_O_6	TcCLB.506213.50	prostaglandin F synthase (pseudogene), putative, aldo/keto reductase (pseudogene), putative (PGFS)	-0.45368377622043693	0.8859947674226764	-0.5337872224896053	-1.469263251919925
1131	QTC00005_O_7	TcCLB.507089.80	exosome-associated protein 2, putative, 3' exoribonuclease, putative (EAP2)	0.5469425155422705	-0.43805807950371084	-0.19101970691877276	-0.282637650120254
1132	QTC00005_O_8	TcCLB.507583.40	hypothetical protein, conserved	0.5324515815272687	-0.17107122996020196	-0.3960492383178578	-0.49568452969588933
1133	QTC00005_O_9	TcCLB.507089.40	CMP-sialic acid transporter, putative	0.010385149974235971	0.05707067511342867	-0.2918820704471759	-0.01808223251513567
1134	QTC00005_P_1	TcCLB.507991.20	protein kinase, putative, serine/threonine-protein kinase, putative	0.12291339266720991	0.03398784043327543	0.005042355822053164	-0.382206084331876
1135	QTC00005_P_10	TcCLB.507513.90	RNA-editing complex protein MP100, putative	-0.03965847516994634	0.40401146179186104	-0.07584534836947111	-0.6802808101077473
1136	QTC00005_P_11	TcCLB.507615.100	hypothetical protein, conserved	-0.10685862950006086	0.17786389170656913	0.35749860696295904	-0.8697467908407357
1137	QTC00005_P_12	TcCLB.507515.70	hypothetical protein, conserved	-0.15677852215081556	-0.02611752103539927	0.3647957975892205	-0.46703077685855615
1138	QTC00005_P_13	TcCLB.507615.70	deoxyhypusine hydroxylase, putative	0.14175282080164006	-0.11124590100490588	-0.09145343758671161	-0.089535056290081
1139	QTC00005_P_14	TcCLB.508211.60	hypothetical protein, conserved	-0.21324053057035997	0.36833460951549474	0.030412361806661643	-0.7242312934719227
1140	QTC00005_P_15	TcCLB.508501.230	monothiol glutaredoxin, putative	-0.19523897038670782	0.3381797684901226	-0.020565047565896926	-0.6847287164247651
1141	QTC00005_P_16	TcCLB.507519.140	Adenine phosphoribosyltransferase, putative	0.09099256634592917	0.04367874584625701	-0.14767627727243438	-0.06756805104882808
1142	QTC00005_P_17	TcCLB.508495.140	mucin TcMUCII, putative	0.5238558265045938	-1.506583790122604	-1.6687422631827797	0.5740231337375818
1143	QTC00005_P_18	TcCLB.507519.60	Silent information regulator 2 related protein 1, putative (SIR2RP1)	-0.147070588433288	-0.03683828685101962	0.3093146744256096	-0.5021653621536005
1144	QTC00005_P_19	TcCLB.511419.80	phosphatidylinositol-4-phosphate 5-kinase related	0.05755293916035872	0.024089293644376664	-0.06023184163347093	-0.04571119954999701
1145	QTC00005_P_21	TcCLB.511419.50	3-phosphoglycerate kinase, glycosomal (PGKA)	0.02528373485678792	0.3299263182906751	-0.023353608551968958	-0.9319017252561762
1146	QTC00005_P_23	TcCLB.506473.20	DnaJ chaperone protein, putative	-0.4419725929704051	0.011218454965288227	0.5493895490408809	-1.0547460952386325
1147	QTC00005_P_4	TcCLB.508187.10	vacuolar protein sorting-associated protein, putative (fragment), dynamin-1-like protein (fragment)	0.15222251520545269	-0.1279809200309856	0.14838625157342075	-0.38301503909529155
1148	QTC00005_P_6	TcCLB.507721.20	clathrin assembly protein (pseudogene), putative	0.34944495700376543	-0.09302288805682453	-0.22188725476818064	-0.2512650211919741
1149	QTC00005_P_9	TcCLB.507757.70	dihydrolipoamide dehydrogenase, putative, acetoin dehydrogenase e3 component, putative	-0.27461371038594623	0.10542435697424853	0.32888220147904956	-0.47961075521668123
1150	QTC00006_A_1	TcCLB.508637.63	hypothetical protein, conserved	-0.5526491405051454	0.548944998694708	-0.0947973381598155	-0.9897268594146151
1151	QTC00006_A_13	TcCLB.511423.90	zeta tubulin, putative	0.060937852343534216	0.0548522238216125	0.10572077180546491	-0.5091173186530652
1152	QTC00006_A_15	TcCLB.508993.20	homocysteine S-methyltransferase, putative	0.2827617210279273	-0.540220378943465	-0.09078025704084246	0.02723209974790595
1153	QTC00006_A_17	TcCLB.506477.20	vesicular-fusion protein nsf, putative, N-ethylmaleimide sensitive factor (NsF)	0.17965110967343123	-0.2492049192188279	0.052323051112129204	-0.32593539372372277
1154	QTC00006_A_19	TcCLB.508347.159	microtubule-associated protein, putative, (fragment) (GB4)	0.10093347056999713	-0.13795187836893966	-0.12660202830747994	-0.05742051717181454
1155	QTC00006_A_2	TcCLB.509171.90	splicing factor 3a, putative	-0.07670172105705299	0.07800187606584637	0.3298376033128973	-0.923411036514978
1156	QTC00006_A_20	TcCLB.508173.170	protein kinase, putative	-0.5014512673485795	-0.047803600464130534	0.4181372587009275	-0.9090210890971403
1157	QTC00006_A_21	TcCLB.506529.610	hypothetical protein	-1.1028431000122187	0.3645047053314723	0.49111770611321326	-0.8145287294423961
1158	QTC00006_A_24	TcCLB.508173.110	cysteine protease, putative	-0.42696125417967434	0.2746973605650694	0.26119918140242565	-0.8846373733264355
1159	QTC00006_A_3	TcCLB.508671.20	serine carboxypeptidase (CBP1), putative, serine peptidase, Clan SC, Family S10, putative	-0.34468039387189453	0.26282267706771834	0.22924658956874255	-0.6523136273071292
1160	QTC00006_A_5	TcCLB.511421.210	hypothetical protein, conserved	0.25732349647937897	0.00013601584913874865	-0.1020000983901715	-0.6566830112479314
1161	QTC00006_A_7	TcCLB.511421.160	hypothetical protein, conserved	0.07758139321792691	-0.34505107395660706	0.03445034661398586	-0.4490718929828907
1162	QTC00006_B_10	TcCLB.511867.140	Acyl carrier protein, mitochondrial, putative (ACP)	-0.004757034987746084	0.6364426814641322	-0.6288098870355875	-0.7197616025687781
1163	QTC00006_B_11	TcCLB.510911.10	profilin, putative	-0.05744346229677869	0.5467108521988518	-0.3014775513332515	-0.6441482457502303
1164	QTC00006_B_12	TcCLB.509231.10	cytochrome P450, putative	-0.4839727298402889	0.7686228528053892	-0.27835517616753974	-1.1759858029642405
1165	QTC00006_B_14	TcCLB.509719.9	N-acetyltransferase complex ARD1 subunit, putative (fragment)	0.020614181058200082	-0.05218512814631241	0.033231610855983675	-0.6649742029580067
1166	QTC00006_B_15	TcCLB.511755.40	hypothetical protein, conserved	-0.6230363969017686	0.19105228552248912	0.3714901073843704	-0.6079641498573679
1167	QTC00006_B_17	TcCLB.511761.60	hypothetical protein, conserved	-0.7435044926917688	0.35512048990095285	0.2594294493416241	-0.5149098806526132
1168	QTC00006_B_18	TcCLB.507083.30	apurinic/apyrimidinic endonuclease, putative, APE1/exoIII-related apurinic/apyrimidinic endonuclease, putative	-0.23047278398730944	-0.0019592098873865518	0.1866683528000854	-0.08449037721401759
1169	QTC00006_B_2	TcCLB.509233.70	AAA ATPase, putative, Spastin, putative	-1.2672235354540067	0.7142247257172641	0.3435031571684631	-1.9907674313866297
1170	QTC00006_B_20	TcCLB.507083.60	COP9 signalosome complex subunit 5, putative	0.10052644910005948	-0.15564849945459405	0.04454860199904407	-0.15705993279162436
1171	QTC00006_B_21	TcCLB.507047.80	zinc-finger protein ZPR1, putative	0.21946364284767284	-0.024737947364175155	0.18695024440277117	-0.7922240118320519
1172	QTC00006_B_22	TcCLB.508837.147	kinesin, putative	0.7194527308679666	-1.6619825897779457	-1.7120435409970398	0.35588210438766943
1173	QTC00006_B_23	TcCLB.509059.50	pyridoxal kinase, putative	-0.39507945771079855	0.8034440265928461	-0.4763004060680411	-1.2966263002125002
1174	QTC00006_B_3	TcCLB.504643.30	ubiquitin-conjugating enzyme E2, putative	0.2431271104184074	-0.475791159528611	0.03636133220517327	-0.09185281625056178
1175	QTC00006_B_4	TcCLB.511867.110	flap endonuclease-1 (FEN-1), putative	0.08506258888509198	0.14715767987159978	0.05534268636056341	-0.6185086739997264
1176	QTC00006_B_5	TcCLB.504643.40	U6 snRNA-associated Sm-like protein LSm4, putative	-0.22591057333124423	0.21306430513974092	0.37546312410829147	-0.8034841744315441
1177	QTC00006_B_7	TcCLB.504643.20	hypothetical protein, conserved	-0.21533584592683985	-0.2809071553050433	0.11682731127270103	0.19298625902899003
1178	QTC00006_B_8	TcCLB.511867.190	tubulin gamma chain (TUBG)	0.593753308349179	-0.26861296302234444	-0.39759070850829786	-0.32518569612981896
1179	QTC00006_B_9	TcCLB.510911.50	glycine dehydrogenase [decarboxylating], putative, glycine cleavage system P-protein, putative	-0.20949091944793966	0.4035409447959258	0.08210974608025551	-0.7673099568012381
1180	QTC00006_C_1	TcCLB.506529.620	hypothetical protein	-0.018305868531785546	-0.06379165580115902	0.16885181381725775	-0.6677401270118808
1181	QTC00006_C_10	TcCLB.510039.40	nitrilase, putative	-0.8823821164745606	0.9623344911820194	-0.3520008504951302	-1.7292775459627039
1182	QTC00006_C_12	TcCLB.510963.90	elongation factor 2, putative	-0.06026909544274269	0.5287865112557522	-0.23787275581891418	-0.7778643386115763
1183	QTC00006_C_14	TcCLB.510963.70	ARP2/3 complex subunit, putative	-0.07554530940351256	0.03279224703627824	0.17341384038226526	-0.17170707442220137
1184	QTC00006_C_15	TcCLB.506529.546	hypothetical protein	0.0402180008845611	-0.15270815587203193	-0.10687629064202808	-0.36218580341786444
1185	QTC00006_C_16	TcCLB.510963.30	mRNA capping methyltransferase, putative	-0.11829655123774885	0.047705028970177484	0.2801706019167291	-0.4920242976306846
1186	QTC00006_C_17	TcCLB.506529.530	hypothetical protein, conserved	-0.09850420529152455	-0.2614744217664993	0.5678026009616853	-0.6978597147198391
1187	QTC00006_C_18	TcCLB.508625.90	DNA damage repair protein, putative	-0.13481554238069415	0.19376065900280012	0.26737895641388726	-0.8158233090916768
1188	QTC00006_C_19	TcCLB.506529.524	hypothetical protein, conserved	0.07178813412088537	-0.2111086327342909	0.31442820491165	-0.33834796983941134
1189	QTC00006_C_2	TcCLB.508173.60	cis-prenyltransferase, putative	0.016223262897696305	0.22148163298253817	-0.018324065033291047	-0.5476081548789639
1190	QTC00006_C_20	TcCLB.508625.130	stress-inducible protein STI1-like, putative	-0.23986003981806303	0.45321884010959496	0.1412502944292802	-0.8451147608275441
1191	QTC00006_C_21	TcCLB.506529.516	ATP synthase subunit, putative	-0.31214978722613457	0.16139345395099192	0.28493675427482945	-0.5932724623528082
1192	QTC00006_C_22	TcCLB.508625.150	L-ribulokinase, putative	0.1267973612009133	0.3730534612085205	-0.28217201504010697	-0.6439296122818282
1193	QTC00006_C_23	TcCLB.506529.508	glucose-6-phosphate isomerase, glycosomal, putative	-0.12619201842755048	0.35922810299077174	0.07555475338145325	-0.7272290018470148
1194	QTC00006_C_3	TcCLB.506529.640	hypothetical protein, conserved	0.24016997173191257	0.08510172266148114	-0.09217498333933594	-0.42065206218340717
1195	QTC00006_C_5	TcCLB.506529.650	hypothetical protein, conserved	0.05327533997445636	0.13479281265832685	0.03927702413671238	-0.5742810810039836
1196	QTC00006_C_7	TcCLB.506529.660	hypothetical protein, conserved	-0.09309140369541431	-0.21219995184574827	0.3504150162878957	-0.496778603317311
1197	QTC00006_C_8	TcCLB.508173.40	mercaptopyruvate sulfurtransferase, putative (MST)	0.1913768364554922	-0.2909585465849816	0.30370672537500004	-0.4969033072884083
1198	QTC00006_D_1	TcCLB.507923.30	vacuolar assembly protein vps41, putative	0.3648106020535072	0.16225868567706916	-0.5078588579321238	-0.36726642455633346
1199	QTC00006_D_10	TcCLB.509695.170	60S ribosomal protein L9, putative	0.018312868264842228	0.38682237882830545	-0.10082959129332163	-0.5527474054609388
1200	QTC00006_D_11	TcCLB.507017.40	2-hydroxy-3-oxopropionate reductase, putative	0.18434731288177006	0.6106322750242024	-0.8150242204840009	-0.7721306414875272
1201	QTC00006_D_13	TcCLB.505807.120	lysyl-tRNA synthetase, putative	-0.18517319901587728	0.1523350020743328	0.024844188514346183	-0.6670408640325246
1202	QTC00006_D_14	TcCLB.503903.79	hypothetical protein	-0.888250240491646	0.4520383551172846	0.46191537061792415	-1.639939701449855
1203	QTC00006_D_15	TcCLB.508645.50	hypothetical protein, conserved	0.24694102895484582	0.0008591934891408562	0.07813519779041674	-0.6607130015198482
1204	QTC00006_D_16	TcCLB.503903.60	hypothetical protein, conserved	-0.07491175660405608	0.4022529423362711	-0.07397173879061918	-0.6353169220360971
1205	QTC00006_D_19	TcCLB.508645.30	dynein light chain, putative	-0.01626813466868064	0.09467176966093038	0.09552756835821759	-0.5833307602794663
1206	QTC00006_D_2	TcCLB.508837.189	endoplasmic reticulum oxidoreductin, putative	0.03678426605960687	0.1729692791015778	-0.36021178589551245	-0.1490657996223869
1207	QTC00006_D_20	TcCLB.503903.20	hypothetical protein, conserved	-0.2614243908712029	0.3420172850225293	0.2213950869215456	-0.8364216090287305
1208	QTC00006_D_21	TcCLB.508645.10	SNF2 family protein, SWI/SNF-related matrix-associated actin-dependent regulator of chromatin subfamily-related, putative	0.14540183497292639	-0.02481681389150549	0.1563452433668229	-0.5750760709139562
1209	QTC00006_D_23	TcCLB.508643.20	hypothetical protein, conserved	-0.5099171192138773	0.7942129962613057	-0.1686039849949533	-1.7316545030596895
1210	QTC00006_D_3	TcCLB.507019.40	histidyl-tRNA synthetase	0.08887918630654994	0.22942258874615507	-0.06032671777971255	-0.6171553803223454
1211	QTC00006_D_4	TcCLB.482471.19	ATP-dependent RNA helicase SUB2, putative (fragment) (SUB2)	0.26713740491975385	0.3393331167702514	-0.43090840933965063	-0.6464938037440625
1212	QTC00006_D_5	TcCLB.507019.10	protein kinase, putative	-0.07874034046237978	-0.16489786647920235	0.320062041579021	-0.3572343880819926
1213	QTC00006_D_6	TcCLB.511129.40	trans-sialidase, Group III, putative	-1.8375260663357178	-0.5723058488957316	-0.023166221729443253	0.5942201684435654
1214	QTC00006_D_7	TcCLB.507019.140	CDC16, putative	-0.07145213797578605	-0.059560998920548745	0.3171010745522345	-0.6049220530972735
1215	QTC00006_D_8	TcCLB.509967.140	hypothetical protein, conserved	0.48367555007172375	-0.0889985042293465	-0.6551570457077778	-0.20291536558000123
1216	QTC00006_D_9	TcCLB.507019.100	nuclear movement protein, putative, NUDC-like protein, putative	0.20467350090255446	-0.2513908242424639	0.061991451492771	-0.1554081597420588
1217	QTC00006_E_10	TcCLB.509549.90	alpha-adaptin-like (pseudogene), putative	0.018399996066781044	0.046398489383540596	0.27212528113366513	-0.6256858746260693
1218	QTC00006_E_11	TcCLB.506529.410	primase 2, putative	-0.27937449078209103	-0.1061506740716726	0.013449904276361502	-0.5986157445997787
1219	QTC00006_E_12	TcCLB.507017.70	ribosomal RNA adenine dimethylase family protein, putative	-0.2845230977270314	0.3326771135679637	0.32563709950856085	-1.0998812212503892
1220	QTC00006_E_13	TcCLB.506529.400	hypothetical protein, conserved	0.12855149624643938	-0.3170017025558665	0.02141167495495751	0.0558301605499243
1221	QTC00006_E_14	TcCLB.505807.190	polynucleotide kinase 3'-phosphatase, putative	0.3228284094931358	0.10194961681534144	-0.06642526302305378	-0.6130005775339242
1222	QTC00006_E_15	TcCLB.506529.370	hypothetical protein	0.11895012066871428	-0.007883121018254493	0.11687736228501787	-0.4942498173902378
1223	QTC00006_E_16	TcCLB.505807.150	leucine-rich repeat protein, putative	-0.22348069746672852	0.4403417373039904	0.005521016556518432	-0.7101078210251583
1224	QTC00006_E_17	TcCLB.510889.50	cytochrome c oxidase subunit IV, putative	-0.8728764543567897	0.7821527052815127	-0.013254566750643737	-1.3445468598712162
1225	QTC00006_E_18	TcCLB.503815.10	alkyl-dihydroxyacetone phosphate synthase, putative	0.00950920542124544	0.47062272493891405	-0.2720240650327827	-0.6171537636298864
1226	QTC00006_E_19	TcCLB.506529.340	Protein kinase domain, putative	-0.1489261030532094	0.2836071538956871	0.02013440640762587	-0.29942653625288107
1227	QTC00006_E_20	TcCLB.511633.50	hypothetical protein, conserved	-0.14028572669489972	0.26963418809773576	0.06236204262039924	-0.6256060830293658
1228	QTC00006_E_21	TcCLB.506529.330	hypothetical protein, conserved	-0.2509587834289652	0.44164303965430207	0.14154852259273262	-0.903349062765837
1229	QTC00006_E_22	TcCLB.508723.10	hypothetical protein, conserved	0.2129009954161478	0.29850589834622004	-0.021495914485996748	-0.9588175852192543
1230	QTC00006_E_23	TcCLB.506529.314	hypothetical protein, conserved	-0.7290107067339774	0.23889143062040197	0.5481717992322949	-1.0621075886721922
1231	QTC00006_E_24	TcCLB.509791.150	choline/ethanolamine phosphotransferase, putative (CEPT)	-0.2900561300171454	0.14787045690349526	0.3482673256161312	-0.7987503821783779
1232	QTC00006_E_3	TcCLB.506529.470	hypothetical protein, conserved	-0.25951343074320654	0.5633915131973984	-0.03737220709636088	-1.0347333527774059
1233	QTC00006_E_4	TcCLB.508657.20	sec1-like protein (pseudogene), putative	-0.3283748829257666	0.22086090480320322	0.4296728241127159	-0.9628409229253325
1234	QTC00006_E_5	TcCLB.510889.160	cell division control protein (pseudogene), putative, cyclosome/APC complex protein, putative	0.050245182519499276	0.24520369330367295	0.051744419972214184	-0.6914192598701874
1235	QTC00006_E_7	TcCLB.506529.430	alanine aminotransferase, putative, glutamic--alanine transaminase, putative, glutamic--pyruvic transaminase, putative	-0.24185015859428174	0.5604688144864886	-0.09828814103804638	-0.8149705591443346
1236	QTC00006_E_9	TcCLB.506529.425	hypothetical protein	-0.41755747065930593	0.4818864882819052	0.07975108558786852	-0.7702978105508761
1237	QTC00006_F_1	TcCLB.508643.9	pre-mRNA-splicing factor ATP-dependent RNA helicase, putative	0.011639500448717347	0.09398852244138055	0.07141144178556282	-0.5789646279616759
1238	QTC00006_F_10	TcCLB.508181.40	choline/ethanolamine phosphotransferase, putative	-0.10934953710277	0.33059305386977267	0.1758550620901275	-1.053792432344861
1239	QTC00006_F_12	TcCLB.508181.20	6-phosphofructo-2-kinase/fructose-2,6-biphosphatase, putative	-0.8160977170474505	-0.015525675825013926	0.7011428613929137	-0.8408590779035698
1240	QTC00006_F_13	TcCLB.508647.210	dynein arm light chain, putative	-0.02985292531831833	0.022310882003265142	0.19067624184594498	-0.34372364308291575
1241	QTC00006_F_14	TcCLB.507129.10	actin 2, putative	0.3914869781410693	-0.05349734117137961	-0.17893141921279979	-0.33335637732255646
1242	QTC00006_F_16	TcCLB.506821.110	hypothetical protein, conserved	0.15776432164720752	0.1638132599835951	-0.1455307926486421	-0.6270152698668688
1243	QTC00006_F_17	TcCLB.508647.170	DNA polymerase theta (polymerase domain only), putative	0.038961257555045425	0.11042858446221844	-0.1948169906764813	-0.697550132452422
1244	QTC00006_F_18	TcCLB.506821.140	histone deacetylase, putative	-0.23678961838180076	0.4272472427921052	0.07461587469841542	-0.9768911988749256
1245	QTC00006_F_19	TcCLB.508647.140	DNA replication licensing factor MCM5, putative	0.004369223679959326	0.24760198872007547	0.029044837380411064	-0.6800382077254942
1246	QTC00006_F_2	TcCLB.508181.130	peter pan protein, putative	-0.007982466373154898	-0.01062397681180799	0.3370897291874544	-0.665360812504522
1247	QTC00006_F_20	TcCLB.506819.30	superoxide dismutase, putative	-0.20571514373330133	0.15194088897318714	0.3234070231369453	-0.7740825801950844
1248	QTC00006_F_22	TcCLB.507105.10	beta prime cop protein, putative	-0.34082357863594753	0.4188544636835103	0.19723891295892382	-0.7590471012012912
1249	QTC00006_F_23	TcCLB.510647.30	tryptophanyl-tRNA synthetase, putative	0.26461025870119675	0.1752832024835799	0.00819029311872673	-0.8809857492571783
1250	QTC00006_F_24	TcCLB.506815.50	hypothetical protein, conserved	0.17975809486866876	-0.03980254378670447	0.18395388379411223	-0.792317961129254
1251	QTC00006_F_3	TcCLB.508641.90	hypothetical protein, conserved	0.16849497958741513	0.07801442743226883	-0.11649921835513431	-0.4083087629168291
1252	QTC00006_F_4	TcCLB.508181.124	hypothetical protein, conserved	0.09820518148363555	0.026244266969363977	-0.09111998331403298	-0.2826662525188684
1253	QTC00006_F_5	TcCLB.504131.170	ubiquitin carboxyl-terminal hydrolase, putative, cysteine peptidase, Clan CA, family C19, putative	0.31391801895355154	-0.25578612088924285	-0.09161632332015564	-0.38407564764981933
1254	QTC00006_F_6	TcCLB.508181.60	hypothetical protein, conserved	-0.04185054836803349	0.11684982307653158	0.13308098473126548	-0.3722601701423141
1255	QTC00006_F_8	TcCLB.508181.50	hypothetical protein, conserved	-0.05336568385897685	0.1379446244523658	0.2742992708710779	-0.7884971143984952
1256	QTC00006_F_9	TcCLB.505183.40	DNA repair and recombination protein RAD54, putative	0.29266498429004884	0.40710249240002067	-0.3527915115187548	-0.9677448952696096
1257	QTC00006_G_10	TcCLB.511353.10	FK506-binding protein (FKBP)-type peptidyl-prolyl isomerase, putative	0.536799263277084	-0.28610585804232386	-0.6742440525213045	-0.036119825464496685
1258	QTC00006_G_11	TcCLB.509331.180	aldose 1-epimerase-like protein, putative	-0.10432545123673802	-0.09102323730447746	0.3774544255614926	-0.5743883280107053
1259	QTC00006_G_12	TcCLB.508943.30	RNA-binding protein, putative	0.07371366512751254	0.19819481163123645	0.07191549000795736	-0.5788376030270095
1260	QTC00006_G_13	TcCLB.509331.50	ribosomal RNA methyltransferase, putative	0.14749320381804723	0.1526280971413622	-0.011365425144747837	-0.45763123713911935
1261	QTC00006_G_14	TcCLB.506559.129	eukaryotic translation initiation factor 2-alpha kinase, putative, protein kinase, putative	0.12462473500721534	-0.4167186171784338	0.12055744236788392	-0.04967942811261681
1262	QTC00006_G_16	TcCLB.508675.20	DNA excision repair protein, putative, SNF2 family helicase-like protein, putative	0.002106693765289445	0.23533126183597652	0.12194251902552063	-0.6891542233525904
1263	QTC00006_G_17	TcCLB.506477.10	cytochrome c oxidase assembly factor, putative, electron transport protein SCO1/2, putative	-0.36891390182607314	0.5787718623789492	-0.12185589720534296	-1.068593816813245
1264	QTC00006_G_18	TcCLB.506661.30	fatty acid elongase, putative	-0.8831751686782984	0.9229320167240762	-0.2799908501131948	-2.0652539317527645
1265	QTC00006_G_19	TcCLB.507945.10	ATP-dependent RNA helicase, putative	0.24909998308268602	-0.0029354330629434247	-0.0602303713435422	-0.39682180241284276
1266	QTC00006_G_2	TcCLB.506355.80	flagellum transition zone component, putative	-0.04167022945018715	0.3203815627702543	0.059566758513513916	-0.945991191530784
1267	QTC00006_G_20	TcCLB.508981.39	trifunctional enzyme alpha subunit, mitochondrial precursor-like protein	-0.14303348515909664	0.22094479975022197	0.22612957805912792	-0.7077412139513087
1268	QTC00006_G_21	TcCLB.504247.30	transcription elongation factor 1 homolog (ELOF1)	-0.04012582257997563	0.14935790448023442	0.21229558145387392	-0.6735301787779382
1269	QTC00006_G_22	TcCLB.511483.20	hypothetical protein, conserved	-0.3450463816559362	0.2206617686612903	0.15005181877404153	-0.16560832392101793
1270	QTC00006_G_23	TcCLB.504247.40	RNA editing endoribonuclease, Mitochondrial protein 90, RNA-editing nuclease 1 (KREN1)	0.00013048693719482549	0.09122790594246427	0.2582075293149085	-1.161200258578935
1271	QTC00006_G_24	TcCLB.511483.30	hypothetical protein, conserved	-0.26246771211400977	0.09271808910079697	0.17866923086608075	-0.6204289881621814
1272	QTC00006_G_3	TcCLB.506529.110	hypothetical protein, conserved	-0.47218420422982516	0.4224232820312038	0.27749235678477197	-0.986421247957996
1273	QTC00006_G_5	TcCLB.506529.90	puromycin-sensitive aminopeptidase-like protein, putative, metallo-peptidase, clan MA(E), family M1, putative	0.08531319265869126	-0.24835368682547773	0.2652930379037983	-0.4715643664608082
1274	QTC00006_G_6	TcCLB.511353.40	eukaryotic translation initiation factor 4E (eIF4E) interacting protein, putative	-0.03174180349264435	0.07101739059342356	0.20247781581994304	-0.5262783388565754
1275	QTC00006_G_7	TcCLB.506529.50	arginine N-methyltransferase, putative	0.07237777064392988	0.1311422221613978	0.04199450766464541	-0.4214686056683605
1276	QTC00006_G_8	TcCLB.511353.30	hypothetical protein, conserved	0.1509896079562534	0.2774654922841175	-0.39711692726486075	-0.34273558443762914
1277	QTC00006_G_9	TcCLB.508649.10	beta propeller protein, putative	-0.5331604610374653	0.132760771764028	0.5447441351547752	-0.7667048062499605
1278	QTC00006_H_10	TcCLB.506485.80	oxidoreductase, putative	-0.31681887551726234	0.6631076204626699	-0.3208225393048585	-0.7863428308210193
1279	QTC00006_H_11	TcCLB.510243.30	chaperone DNAJ protein, putative	0.11852298921801124	0.33499796390706704	-0.18330241363279245	-0.6046713540391914
1280	QTC00006_H_12	TcCLB.503643.10	KU70 protein, putative	-0.04924064255103309	0.3002980146446697	0.07401435826632746	-0.8467473510913356
1281	QTC00006_H_13	TcCLB.510577.40	hypothetical protein, conserved	0.2874995402278659	0.19629686428999996	-0.324818532773801	-0.4984022710888403
1282	QTC00006_H_14	TcCLB.442287.10	serine/threonine protein phosphatase (pseudogene), putative	-0.43674060844379375	0.4873599428372201	0.17224831822876122	-1.1807997633656075
1283	QTC00006_H_15	TcCLB.510577.50	rhomboid-like protein, putative, serine peptidase, Clan S-, family S54, putative	0.4045836195487567	0.16598541162786312	-0.7258156401673109	-0.4764633501986248
1284	QTC00006_H_17	TcCLB.511827.60	CCR4 associated factor, putative	-0.21579509762153404	0.11581996477594354	0.20038598037810015	-0.4702540338562949
1285	QTC00006_H_19	TcCLB.511827.100	cysteine peptidase C (CPC), putative, cathepsin B-like protease, putative, CPC cysteine peptidase, clan CA, family C1, putative (TCCB)	-0.060094070946280685	0.5867324141950844	-0.35831147360986754	-0.8970253558939386
1286	QTC00006_H_20	TcCLB.510315.10	inosine-adenosine-guanosine-nucleosidehydrolase, putative, IAG-nucleoside hydrolase, putative (IAGNH)	0.2073267020019515	0.3259899500855888	-0.6602377215960372	-0.2939908541052178
1287	QTC00006_H_21	TcCLB.511825.80	I/6 autoantigen, putative	-0.36740024822715384	0.4214706646957896	-0.016221311657025218	-0.36360500158598524
1288	QTC00006_H_4	TcCLB.506817.50	ribosomal protein L27, putative	-0.3300639136957375	0.5728934512358609	-0.08288969820476923	-0.8893704886515489
1289	QTC00006_H_5	TcCLB.510575.130	chloride channel protein, putative	0.3040364977838709	-0.0035919437799861917	-0.3666029424454818	-0.5418243294159512
1290	QTC00006_H_7	TcCLB.510575.180	adenylate kinase, putative	-0.037274663699220396	-0.1004321998015723	0.36916417581481586	-0.5689046613697402
1291	QTC00006_H_8	TcCLB.506485.40	kinesin (pseudogene), putative	-0.33564038576180616	0.35838646263462043	0.33235208056694643	-1.1804025188782037
1292	QTC00006_I_1	TcCLB.506321.310	phosphoribosylpyrophosphate synthetase, putative	-0.3162810730493594	0.1866122787327411	0.3634365311401668	-0.7100930409005405
1293	QTC00006_I_11	TcCLB.507837.60	Suppressor of G2 allele of SKP1, putative	0.33184686708335737	-0.1350516724336916	-0.21183175589322953	-0.20434952054982655
1294	QTC00006_I_13	TcCLB.508405.10	cell division cycle protein, putative	-0.39457960163470407	0.2817965502715083	0.4785410075062669	-1.2536761537330225
1295	QTC00006_I_14	TcCLB.509247.20	ras-related protein Rab21, putative (RAB21)	0.05935877366875656	-0.042699518293958814	0.10273883826035617	-0.4023413701478908
1296	QTC00006_I_15	TcCLB.508059.10	hypothetical protein, conserved	-0.06179094021340207	0.17880330066071226	0.08571463142695933	-0.38914518451312197
1297	QTC00006_I_16	TcCLB.509247.30	hypothetical protein, conserved	0.1869989921059332	-0.165969346835157	0.202221133037252	-0.404592544292491
1298	QTC00006_I_17	TcCLB.509331.210	NADP-dependent alcohol hydrogenase, putative	-0.09591793727865157	0.785638946074025	-0.8707576208704263	-0.9366699921838975
1299	QTC00006_I_19	TcCLB.510603.40	hypothetical protein, conserved	-0.5778938533452534	-0.22402618399910665	0.6976401721604479	-0.7898259781142252
1300	QTC00006_I_2	TcCLB.508535.10	NADH-dependent fumarate reductase, putative	-0.30126464568245775	0.6184462177990483	-0.22305986634520625	-1.0110559291333654
1301	QTC00006_I_20	TcCLB.506457.20	hypothetical protein, conserved	-0.4438268421288811	0.41523011943075533	0.06727223392723097	-0.7101211259224464
1302	QTC00006_I_21	TcCLB.510603.90	mitochondrial carrier protein, putative	-0.06831655095984175	0.25313554254368636	0.19542717932244133	-0.8300084229892734
1303	QTC00006_I_22	TcCLB.506457.30	hypoxanthine-guanine phosphoribosyltransferase, putative	0.003266121103369782	0.14324194336119692	0.05173388360254045	-0.4097668993319632
1304	QTC00006_I_23	TcCLB.508373.20	dihydroorotase, putative	0.27021180527833666	0.23783332818957872	-0.3611402502209933	-0.5288554355830278
1305	QTC00006_I_3	TcCLB.507897.20	squalene synthase, putative	-0.018207862156297643	0.2745109345622888	-0.31445914618659637	-0.20954078083556857
1306	QTC00006_I_5	TcCLB.507881.30	glycine dehydrogenase [decarboxylating] (pseudogene), putative	0.08793844819804823	0.2288719711570745	-0.03179956510784307	-0.712163759680272
1307	QTC00006_I_6	TcCLB.508535.40	hypothetical protein, conserved	0.26555070690650484	-0.18331613395818588	0.09602902144840031	-0.4381851354879142
1308	QTC00006_I_7	TcCLB.507883.80	adenylate kinase, putative	-0.5222719432289289	0.3675449322042053	0.437088701208099	-1.4786208205119467
1309	QTC00006_I_8	TcCLB.508539.150	surface protease GP63 (pseudogene), putative	-0.3562277467858091	-0.140659814902663	0.0546507674945708	-0.23651185267405964
1310	QTC00006_I_9	TcCLB.507837.40	hypothetical protein, conserved	0.03926413349991643	0.36292450619162137	0.04640135198357173	-0.7681694490956413
1311	QTC00006_J_1	TcCLB.511825.50	centrin, putative, Ca2+-binding EF-hand protein, putative	-0.13664201317093125	0.31783290861323626	0.1983214194996187	-0.7177077219849023
1312	QTC00006_J_11	TcCLB.510533.220	hypothetical protein, conserved	-0.32400725839443195	0.39523740926815054	0.23867475718694484	-0.7302053318060614
1313	QTC00006_J_12	TcCLB.508397.10	V-type proton ATPase subunit d, putative (VAd)	0.02825241512277311	0.09423636884048874	0.1121026480992463	-0.645683233698267
1314	QTC00006_J_13	TcCLB.511825.180	ATP-dependent DEAD/H RNA helicase, putative	-0.05720578387962664	0.1614278225949856	0.0348679809157171	-0.5537214842634883
1315	QTC00006_J_15	TcCLB.511825.210	dephospho-CoA kinase, putative	-0.2497615394982928	0.2921188484806909	0.2835053756960028	-0.6982678474193649
1316	QTC00006_J_16	TcCLB.508397.60	methyltransferase, putative	-0.46460907820169445	0.6200596609208564	0.08282674773726355	-1.0826249673541493
1317	QTC00006_J_17	TcCLB.506863.10	alanyl-tRNA synthetase, putative	-0.9739942936360523	-0.41453630477041203	0.9776480257461979	-1.4032446667150034
1318	QTC00006_J_18	TcCLB.510629.420	protein phosphatase 1, regulatory subunit, putative	-0.2005145593010843	0.20773946383701405	0.40948053189742506	-1.092419060828566
1319	QTC00006_J_19	TcCLB.511817.240	hypothetical protein, conserved	0.02038911273842074	0.000557857006431887	-0.03882657912043493	-0.06815315967759934
1320	QTC00006_J_20	TcCLB.503885.90	hypothetical protein, conserved	0.2315537809680018	-0.040379439697152686	-0.12709041198678797	-0.21199426334303084
1321	QTC00006_J_21	TcCLB.511661.40	signal peptidase type I, putative, serine peptidase, Clan SF, Family S26A, putative	-0.5880188563810216	0.39279997461242705	-0.046185485470671105	-0.17400309847576093
1322	QTC00006_J_22	TcCLB.511075.9	fatty acid desaturase, putative (fragment)	-0.6627818580279329	0.8862670693844318	-0.20959490681956816	-1.873220315374151
1323	QTC00006_J_24	TcCLB.511075.60	protein kinase, putative	-0.17272528800337672	-0.15135610962892512	0.420959347584602	-0.37004866507681783
1324	QTC00006_J_3	TcCLB.511825.10	hypothetical protein, conserved, mak-16-like RNA binding protein, putative	0.016114494213736102	-0.16283250747033692	0.3397191918612726	-0.5248735032910153
1325	QTC00006_J_4	TcCLB.508181.120	hypothetical protein, conserved	0.14837071294841275	0.1576877800200858	0.013505795787963432	-0.5318099998832929
1326	QTC00006_J_9	TcCLB.511823.50	palmitoyl acyltransferase 11, putative	-0.06374939905532624	-0.086290438249002	0.2684695870558688	-0.31523451434693855
1327	QTC00006_K_1	TcCLB.508373.29	orotidine-5-phosphate decarboxylase/orotate phosphoribosyltransferase, putative	0.3559714463028625	-0.06871969056114748	-0.5229452625524426	-0.3324038815986119
1328	QTC00006_K_10	TcCLB.506401.100	DNA polymerase sigma, putative	-0.41507815654721014	0.2874307146544396	0.46709163375946466	-1.0466790228147567
1329	QTC00006_K_11	TcCLB.507811.40	hypothetical protein, conserved	-0.16009478665717233	0.24523921889447178	0.29225821869255453	-0.9652649664710222
1330	QTC00006_K_12	TcCLB.506401.50	malonyl-CoA decarboxylase, mitochondrial precursor, putative	-0.0955875583450454	0.2162016795866745	0.11602490557840228	-0.8369138672295912
1331	QTC00006_K_14	TcCLB.510857.50	lipoate-protein ligase, putative, lipoyl ligase, putative, lipoyltransferase, putative, lipoate biosynthesis protein, putative	-0.1262544964133039	0.1374500354057839	0.1501413392135498	-0.7658334438638154
1332	QTC00006_K_16	TcCLB.510855.40	proteasome regulatory non-ATPase subunit, putative	-0.11148007346192058	0.03569878165069538	0.23319574704340196	-0.35971483576465
1333	QTC00006_K_17	TcCLB.506513.110	peptidase t, putative, aminotripeptidase, putative	-0.6279651690161896	0.6848846702843362	-0.17077092228938187	-1.1951128399518434
1334	QTC00006_K_18	TcCLB.505941.30	hypothetical protein, conserved	-0.06414234625109026	0.13692214348386678	0.1352355669531786	-0.6628557459929538
1335	QTC00006_K_19	TcCLB.508917.30	kinesin, putative	-0.14056885286588114	0.026334849690291817	0.2649123759392565	-0.49104796564753017
1336	QTC00006_K_2	TcCLB.506457.120	hypothetical protein, conserved	0.06945900991767893	-0.32403368288591977	0.11696268914784846	0.007551880970138425
1337	QTC00006_K_20	TcCLB.509017.30	vacuolar ATP synthase subunit d	-0.15400826569238793	0.30137845408029856	0.07118235237539959	-0.5520524862263064
1338	QTC00006_K_21	TcCLB.509151.110	hypothetical protein, conserved	0.034227154660358944	0.09094236147766473	0.14387222690911805	-0.6403119031995791
1339	QTC00006_K_22	TcCLB.508469.4	hypothetical protein, conserved (fragment)	0.2913722805820486	0.2762523594470259	-0.24653945315970435	-0.6895978699572146
1340	QTC00006_K_24	TcCLB.510655.120	aminopeptidase P, putative, metallo-peptidase, Clan MG, Family M24, putative	-0.05403160716850825	0.5634852043793953	-0.6115820949822143	-0.5863583286205954
1341	QTC00006_K_3	TcCLB.508375.20	trans-sialidase, Group V, putative	-0.035928383371781426	-0.8238579593941765	-0.3631213630759476	0.45321227654130397
1342	QTC00006_K_4	TcCLB.508973.50	ATP-dependent DEAD/H RNA helicase, putative	0.30557923099926215	-0.06339869093939667	-0.11571264352743404	-0.5438649444037734
1343	QTC00006_K_7	TcCLB.508375.50	dihydroorotate dehydrogenase (fumarate), putative (DHODH)	0.24191911100093777	-0.14083122550643196	0.20269871785050472	-0.6210360675143423
1344	QTC00006_K_9	TcCLB.507813.10	structural maintenance of chromosome 3 protein, putative	0.28308500794531904	0.28947813159250435	-0.3303345234856125	-0.7503483386365225
1345	QTC00006_L_1	TcCLB.506649.80	RNA-binding protein, putative (DRBD3)	0.05623238943417878	0.1657007897772957	0.08665919986045338	-0.5978037117960336
1346	QTC00006_L_12	TcCLB.511537.8	ABC transporter of the mitochondrion, putative (fragment)	0.12980179626664543	0.3307314916801658	-0.07321321393779136	-0.8909872573487282
1347	QTC00006_L_13	TcCLB.506657.70	RNA editing 3' terminal uridylyl transferase 1, putative	-0.05845640098489424	0.09117593833028852	0.10829803529283509	-0.9068922331009411
1348	QTC00006_L_14	TcCLB.508387.20	methylthioadenosine phosphorylase, putative	-1.4226996317725273	0.9861758100363343	-0.42854900692918424	-1.5213286572505182
1349	QTC00006_L_16	TcCLB.508387.70	hypothetical protein, conserved	-0.2415933548117172	0.048719671105755036	0.25920345607687884	-0.18414006197098406
1350	QTC00006_L_18	TcCLB.508387.90	paraflagellar rod protein, putative	-0.3280865226788407	0.19557738849411685	0.30626345384338854	-0.6776259446423728
1351	QTC00006_L_2	TcCLB.511075.40	cullin, putative	-0.4028910583318383	0.0167304005081343	0.5671357207494373	-0.7730684476075323
1352	QTC00006_L_20	TcCLB.508387.100	ubiquitin-conjugating enzyme, putative	0.32883897812329177	-0.3732464074513995	0.14923270885212342	-0.4348705240643955
1353	QTC00006_L_21	TcCLB.506885.416	regulator of chromosome condensation (RCC1), putative	0.29884364561643356	0.0958002323908755	-0.16575641781936115	-0.5334217108024281
1354	QTC00006_L_22	TcCLB.508387.120	glutaminyl cyclase, putative	-0.004741703828751932	0.07337209753463987	0.1336379021758525	-0.306025278038757
1355	QTC00006_L_23	TcCLB.506885.400	40 kDa cyclophilin, putative, PPIase, putative, rotamase, putative, peptidyl-prolyl cis-trans isomerase, putative (CYP40)	0.17103405329410656	0.059619796206160904	-0.18164209027302589	-0.20187963628905
1356	QTC00006_L_24	TcCLB.508387.130	ATPase, putative	-0.8046642546589832	0.5014145283429089	0.33456909967718224	-1.1938511646165526
1357	QTC00006_L_3	TcCLB.506649.70	fructose-1,6-bisphosphatase, cytosolic, putative	-0.11404233578654262	0.32853793842271267	-0.0030044465053869853	-0.5425157777969094
1358	QTC00006_L_4	TcCLB.507039.10	iron superoxide dismutase, putative	-0.051039868509036516	0.21892843807446602	0.014008441065303393	-0.5543735907268392
1359	QTC00006_L_6	TcCLB.511537.40	protein phosphatase 2A catalytic subunit, putative	-0.2739996251920251	0.3304952253229072	0.16921996026036382	-0.7305879441516541
1360	QTC00006_L_7	TcCLB.506627.110	hypothetical protein, conserved	-0.2539492226659134	0.32778223871738926	0.3219931256161968	-0.9508700073969275
1361	QTC00006_L_9	TcCLB.506625.180	hypothetical protein, conserved	-0.33998250399460583	0.2461993666567769	0.2946944732169514	-0.6831376854709398
1362	QTC00006_M_10	TcCLB.510769.120	calcium motive p-type ATPase, putative	-0.24524339107121304	0.35881571122563666	0.06839596757330195	-0.8584320456919744
1363	QTC00006_M_11	TcCLB.506721.20	radial spoke protein 3, putative (RSP3)	-0.4151723836139076	0.05409663316052397	0.36499618819953733	-0.4605023595699273
1364	QTC00006_M_12	TcCLB.504827.50	apurinic/apyrimidinic endonuclease, putative, APE2/APN2/ExoIII-related apurinic/apyrimidinic endonuclease, putative	-0.723196160665811	0.6552476236246765	0.219589148833921	-1.4494507945569122
1365	QTC00006_M_13	TcCLB.511181.50	mitochondrial processing peptidase, beta subunit, putative, metallo-peptidase, Clan ME, Family M16	-0.11228701401471368	0.17884416269002312	0.0808046380464658	-0.2828275532151259
1366	QTC00006_M_14	TcCLB.504827.40	AP-3 complex subunit beta, putative (AP3B)	-0.08934730987265062	0.19223076083864002	0.21162473833003148	-0.6356525352267779
1367	QTC00006_M_15	TcCLB.508303.40	hypothetical protein, conserved	0.14219350851222848	-0.2124048034784076	0.31399688572024814	-0.59231762003435
1368	QTC00006_M_16	TcCLB.504703.10	glycosyl hydrolase (pseudogene), putative	0.32628825540229073	-0.11840109495562375	-0.05674645054010585	-0.5087767200613269
1369	QTC00006_M_17	TcCLB.508303.10	alanine racemase 2, putative	-0.6676667957508369	0.5579390751025802	0.21281518347615003	-1.097537221668398
1370	QTC00006_M_18	TcCLB.507793.20	cysteine synthase, putative	0.5287078358695582	-0.9905024703790346	-0.6991561513623418	0.16433734668240835
1371	QTC00006_M_19	TcCLB.508303.4	ubiquitin-conjugating enzyme E2, putative, ubiquitin carrier protein, putative, ubiquitin-protein ligase, putative	-0.3941226454019267	-0.05913222080256773	0.4366849128875529	-0.3167375022461222
1372	QTC00006_M_22	TcCLB.509601.90	alanine racemase, putative	0.0346647047481747	0.5346553254486609	-0.2736602639818464	-0.8080703418734408
1373	QTC00006_M_24	TcCLB.509601.70	vacuolar proton translocating ATPase subunit A, putative, V-type proton ATPase subunit a, putative (VAa)	0.009335089205240404	0.27831453366791203	-0.19736799481261227	-0.19709290174298824
1374	QTC00006_M_3	TcCLB.507427.10	trans-sialidase, Group I, putative	-0.41435227639645605	-0.561371121835967	0.19502619775897653	0.1964239746656491
1375	QTC00006_M_4	TcCLB.510657.170	cytochrome P450 reductase, putative	0.4518253226147472	-0.07261158712986347	-0.28680140760826167	-0.4525796746305531
1376	QTC00006_M_5	TcCLB.506629.220	isovaleryl-coA dehydrogenase, putative	0.36150729098067536	-0.0055457043496319565	-0.3448393497358171	-0.28210172205968015
1377	QTC00006_M_7	TcCLB.508507.50	hypothetical protein, conserved	-0.48553581899922427	0.6193572052555042	0.030028987861372498	-0.9035171185364823
1378	QTC00006_M_8	TcCLB.506241.100	60S ribosomal protein L32, putative	-0.27325011291005735	0.4844665897082934	0.02378021769757574	-0.682342793153503
1379	QTC00006_M_9	TcCLB.506721.30	calpain-like cysteine peptidase, putative, cysteine peptidase, Clan CA, family C2, putative	-0.8598062384473643	0.5718037111062847	0.4141045223166946	-1.5323800254673936
1380	QTC00006_N_1	TcCLB.506885.390	AMP deaminase, putative	-0.014727370510186882	0.09326932855007404	0.21175707524860943	-0.4801052659192921
1381	QTC00006_N_10	TcCLB.510609.30	GTPase, putative	-0.09458064776105156	-1.5379415796683988	-0.7011689532660803	0.8103716794694545
1382	QTC00006_N_11	TcCLB.509163.3	Ras-related protein Rab4, putative (fragment) (RAB4)	-0.3637132264971648	-0.2475221068473377	0.6892995156244083	-0.8249124171240116
1383	QTC00006_N_12	TcCLB.508523.30	trans-sialidase, Group II, putative	-0.6333235714513765	-0.20291856206526526	0.311162414107495	0.06797534943475508
1384	QTC00006_N_13	TcCLB.511801.14	protein kinase, putative (LDK)	-0.06877958874500914	0.044893310163075295	0.21650093457463235	-0.669115697809031
1385	QTC00006_N_14	TcCLB.509213.70	ribulose-5-phosphate 3-epimerase, putative	-0.44711953592695375	0.6072228901231779	0.11553911164643188	-1.1049823559126428
1386	QTC00006_N_15	TcCLB.511801.60	DEAD-box ATP-dependent RNA helicase, mitochondrial (MHEL61)	0.14219954883928382	0.19527485010026902	-0.047581214343003796	-0.5179073540412021
1387	QTC00006_N_16	TcCLB.509213.100	3-ketoacyl-CoA reductase, putative	-0.12317109387281927	0.37936521828927816	-0.16321017667128146	-0.2805309716623943
1388	QTC00006_N_17	TcCLB.511801.50	hypothetical protein, conserved	-0.13646977875409824	0.16814908573293863	-0.09925833158705581	-0.14160936402545535
1389	QTC00006_N_18	TcCLB.510257.80	cytosolic nonspecific dipeptidase, putative	-1.984104245561765	1.120771676938796	-0.6648240597872063	-3.2919227285276578
1390	QTC00006_N_19	TcCLB.509199.10	Elongation factor G 2, mitochondrial, putative (EF-G2)	-0.21531741415610198	-0.35570151628065	-0.05714250825211745	0.4097937973967632
1391	QTC00006_N_2	TcCLB.510611.20	UDP-glucuronic acid/UDP-N-acetylgalactosamine transporter, putative, UDP-GlcA/UDP-GalNAc transporter, putative	-0.15878353566178374	0.15947049666037436	0.13355755462057717	-0.49653634497530136
1392	QTC00006_N_20	TcCLB.509217.60	trans-sialidase (pseudogene), putative	-0.36851512423476546	-0.44485389898611016	0.6411643585013446	-0.4183762300036369
1393	QTC00006_N_21	TcCLB.509199.24	ribose 5-phosphate isomerase type B	-0.2682388217815851	0.34551202109610707	0.3005860266591586	-0.8336607158844257
1394	QTC00006_N_22	TcCLB.509215.16	UDP-GlcNAc:PI a1-6 GlcNAc-transferase	-0.40879519563280015	0.1464459263015024	0.5085242872190774	-0.9511643424609751
1395	QTC00006_N_23	TcCLB.508601.20	hypothetical protein, conserved	-0.20182345208005567	0.12767667272019756	-0.08227213536541259	-0.09634465330347879
1396	QTC00006_N_24	TcCLB.509215.10	DNA polymerase delta catalytic subunit, putative	-0.2569207594743876	0.3927224255601982	0.3227628981405281	-1.2533772084136598
1397	QTC00006_N_3	TcCLB.506887.90	hypothetical protein, conserved	-0.02163062297367872	0.020517491180109714	0.13665626666765626	-0.3226419065879816
1398	QTC00006_N_4	TcCLB.510611.30	kinesin, putative	-0.34793066281563384	-0.08975460000999964	0.5441968431435036	-0.7304282518135022
1399	QTC00006_N_5	TcCLB.506887.69	dual specificity protein phosphatase, putative	-0.2138914612309578	-0.05872345900288104	0.3151354922404352	-0.3205811065429189
1400	QTC00006_N_6	TcCLB.510611.40	hypothetical protein, conserved	-0.3556428377336999	0.255972541909161	-0.02402501618592795	-0.48769370122304906
1401	QTC00006_N_7	TcCLB.506887.60	small nuclear RNA gene activation protein (SNAP) 50, putative	-0.04510724271977803	0.1683978966557439	0.180635986972145	-0.5403490486196803
1402	QTC00006_N_8	TcCLB.510611.60	nitroreductase, NADH dehydrogenase, putative	-0.15312136907556903	0.26427888079340267	0.15862685635538762	-0.5579490958234321
1403	QTC00006_N_9	TcCLB.503939.80	prolyl-tRNA synthetase, putative, bifunctional aminoacyl-tRNA synthetase, putative	0.03220561087868027	0.09590464706580833	0.20371137526356412	-0.5756733431822844
1404	QTC00006_O_1	TcCLB.507929.20	co-chaperone GrpE, putative	-0.18992249592242605	0.5870461373303629	-0.24472207856462158	-0.7631237368759107
1405	QTC00006_O_10	TcCLB.504199.20	hypothetical protein, conserved	-1.6922875776763238	0.35006913541322443	0.4069326863983351	-0.21205836713207035
1406	QTC00006_O_11	TcCLB.511501.30	ABC transporter, putative	0.09561001685183788	0.3584184556703632	-0.028386428952159554	-0.8167168165879058
1407	QTC00006_O_12	TcCLB.508027.40	folate/pteridine transporter, putative	-0.3455774214442669	0.6377757551081785	-0.06532095106264485	-1.0943565996312898
1408	QTC00006_O_14	TcCLB.508027.70	ATP-dependent RNA helicase, putative	0.06008059639678647	0.2159165290505772	-0.33331217305579935	-0.2407288706209866
1409	QTC00006_O_15	TcCLB.511751.130	small GTP-binding protein Rab28, putative	-0.013957405781515317	0.17773784216337207	0.015962763460983187	-0.38813007656624327
1410	QTC00006_O_16	TcCLB.508831.150	hypothetical protein, conserved	0.13043121680012287	-0.053168764142379664	0.009305088132418213	-0.2627124406637479
1411	QTC00006_O_17	TcCLB.511751.120	aldehyde dehydrogenase family, putative	0.11012981763405845	0.2827206416273446	-0.3372935227906473	-0.73319431998039
1412	QTC00006_O_18	TcCLB.508831.140	surface antigen 2 (CA-2), putative	-0.2892018716427481	0.07458422336019398	0.38001006790503467	-0.6253618583238524
1413	QTC00006_O_19	TcCLB.511751.50	protein kinase, putative, cdc2, putative	0.18903893223572055	0.0068766479995597775	-0.02072516002682794	-0.3285173783741735
1414	QTC00006_O_2	TcCLB.504055.81	ubiquitin-conjugating enzyme E2, putative, ubiquitin carrier protein, putative, ubiquitin-protein ligase, putative	0.018646128921700738	-0.1962537363468344	0.34970858573143987	-0.5804343983128716
1415	QTC00006_O_20	TcCLB.508831.60	Low-affinity phosphate transporter, putative, phosphate transporter, putative (PHO91)	-0.10180500999439433	0.1624828195544201	0.052949989126113095	-0.37985646886607977
1416	QTC00006_O_21	TcCLB.511751.30	queuine tRNA-ribosyltransferase, putative	0.2205499017377539	-0.03235445214959445	-0.11267978760347058	-0.13816816698476855
1417	QTC00006_O_22	TcCLB.508831.20	oligomeric golgi complex component 8, putative	-0.5203628482374875	0.5011659665159399	0.2674230401602495	-1.0853376623464512
1418	QTC00006_O_23	TcCLB.507023.220	hypothetical protein, conserved	-0.1834994335952362	0.12000801397536882	0.10321100992085479	-0.2308637644132174
1419	QTC00006_O_3	TcCLB.509965.350	ubiquitin-protein ligase, putative	0.14586961047370425	-0.1763108314510471	0.09269448506907228	-0.3233575425889989
1420	QTC00006_O_5	TcCLB.509965.90	hypothetical protein, conserved	-0.025037684157162194	0.0034445650576519125	0.1957176659703315	-0.6035982201454934
1421	QTC00006_O_6	TcCLB.506435.230	hypothetical protein, conserved (pseudogene)	-0.16995364043101088	-0.10748529984592227	0.34135052402932003	-0.5971621218455064
1422	QTC00006_O_7	TcCLB.509965.20	hypothetical protein	0.17769598199261552	0.15927869268988296	-0.38825600362053025	-0.36076637286924
1423	QTC00006_O_8	TcCLB.506435.270	dihydroxyacetone phosphate acyltransferase, putative (DAT)	0.23752559371183782	0.3894844500877464	-0.4575486588067866	-0.9848000821109458
1424	QTC00006_P_10	TcCLB.507049.119	hypothetical protein, conserved	-0.06915739150591771	0.18065161161518764	0.2342436121996118	-0.5992745055144689
1425	QTC00006_P_11	TcCLB.510101.330	hypothetical protein, conserved	-0.8679267256741907	0.7927786471390593	-0.021397163014966098	-1.3295653260362847
1426	QTC00006_P_12	TcCLB.507049.50	ABC transporter, putative	0.13066936542395688	0.442279919797478	-0.2813964988130958	-1.1576248231535138
1427	QTC00006_P_13	TcCLB.510101.270	hypothetical protein, conserved	-0.25433424904433183	-0.5256148259455761	0.5834757590422046	-0.5149828226995762
1428	QTC00006_P_14	TcCLB.506679.90	RNA editing complex protein MP67, putative	-0.03577833462542233	0.028040587054516786	0.31994666845299863	-0.8225642493689166
1429	QTC00006_P_15	TcCLB.510101.150	adaptin-related protein-like, putative	0.07615121485087585	-0.08055765351708256	0.26561233486537345	-0.586673873487282
1430	QTC00006_P_16	TcCLB.506679.110	dynein heavy chain, putative	-0.2353044596691063	0.17156562108515794	0.13242986079109473	-0.5481489024610332
1431	QTC00006_P_17	TcCLB.509803.30	hypothetical protein, conserved	0.2786318647395812	-0.15434750707696313	-0.13503964713836483	-0.2708653283887969
1432	QTC00006_P_18	TcCLB.506679.210	RNA editing complex protein MP61, putative	-0.11408361988979053	0.13575635148405943	0.22641141286069652	-0.4322740155139307
1433	QTC00006_P_19	TcCLB.509803.40	5-oxoprolinase, putative	0.16928490985850184	-0.015797491623022648	-0.20366869572804333	-0.6574423671035808
1434	QTC00006_P_2	TcCLB.509213.160	protein kinase, putative	-0.21011776635566504	0.3492515516342409	0.15823351005030722	-0.700079097639258
1435	QTC00006_P_20	TcCLB.506677.10	ubiquitin-like protein, putative	-0.22142791680892684	0.47338963984464494	0.03130453788537296	-0.7559351064712493
1436	QTC00006_P_21	TcCLB.511281.20	transporter, putative, major facilitator superfamily protein (MFS), putative	0.37641020330891456	-0.2022211216841442	-0.1550606459828218	-0.3439459919131338
1437	QTC00006_P_22	TcCLB.506677.20	cdc2-related kinase 3, putative (CRK3)	-0.3000158936466391	0.3179012365510243	0.3580385886416244	-1.117840279514515
1438	QTC00006_P_3	TcCLB.506463.10	Lys-63-specific deubiquitinase BRCC36, putative	-0.34985621056181343	0.09966617156470876	0.302157500529142	-0.5607537268511781
1439	QTC00006_P_4	TcCLB.509213.130	autophagocytosis associated protein, putative	-0.7132219301885696	0.6640217000152716	0.1439160641859525	-1.2117924944407459
1440	QTC00006_P_5	TcCLB.510089.170	casein kinase I, putative	-0.3544794002879737	0.014410363069417195	0.49870790358854533	-0.8633582677985298
1441	QTC00006_P_7	TcCLB.510089.130	protein kinase, putative	0.24071790973921617	-0.008448006610552172	0.051254358816533174	-0.6521618050786885
1442	QTC00006_P_8	TcCLB.507049.170	Axonemal inner arm dynein light chain, putative	-0.5489565119486127	0.1912001373432376	0.5036692449174018	-0.8758864687678147
1443	QTC00006_P_9	TcCLB.510091.80	pyruvate dehydrogenase E1 beta subunit, putative	-0.0399498475514126	0.5241815848068606	-0.30234090290462184	-0.7372244146994925
1444	QTC00007_A_1	TcCLB.511233.7	60S ribosomal protein L10a, putative	-0.011718855105356816	0.4079799624573906	-0.11058923547271098	-0.6261250251650834
1445	QTC00007_A_10	TcCLB.504867.120	hypothetical protein	-0.16302332790449597	0.5809660353597298	-0.06100090680730356	-1.0736847791742348
1446	QTC00007_A_11	TcCLB.511391.180	Golgi/lysosome glycoprotein 1, putative (GLP1)	0.19817215336687619	-0.04648146830419602	0.304769527003196	-0.8567973099846323
1447	QTC00007_A_12	TcCLB.427789.30	NAD+ synthase, putative	-0.011953310292408597	-0.0374308163455788	0.3225084533563702	-0.5159072946995656
1448	QTC00007_A_13	TcCLB.511391.200	pitrilysin-like metalloprotease, putative, metallo-peptidase, Clan ME, Family M16C, putative	0.1783249793867315	0.28371555284805944	-0.2281334304953121	-0.6329161317363142
1449	QTC00007_A_14	TcCLB.511717.90	phosphomannose isomerase, putative	0.2521945904866691	0.5443711154752497	-0.49149896649975666	-1.0243442037786423
1450	QTC00007_A_15	TcCLB.508971.50	ubiquitin-protein ligase-like, putative	0.24281964057920455	0.042449003201612746	0.09719805261840087	-0.6846454185458778
1451	QTC00007_A_17	TcCLB.508971.30	lysyl-tRNA synthetase, putative	0.3468164138885352	0.04751487350767828	-0.3927904356171829	-0.3511728519957557
1452	QTC00007_A_18	TcCLB.504153.20	phosphoglycerate kinase, putative	-0.17709423691666137	0.3780600798362463	0.0719914694470723	-0.7969845706650939
1453	QTC00007_A_19	TcCLB.508547.20	pre-rrna-processing protein tsr1 homolog	0.025441226176358245	-0.0018304292314611226	0.07010307822544286	-0.2882764890043737
1454	QTC00007_A_2	TcCLB.510407.60	tyrosyl-tRNA synthetase (pseudogene), putative	0.04319728520904024	-0.0001832056749968558	-0.23189971094748477	0.03885171207530083
1455	QTC00007_A_20	TcCLB.508355.420	cation transporter protein, putative	-0.08852561963419792	-0.13754508357115444	0.3255539484592033	-0.3577414622305035
1456	QTC00007_A_21	TcCLB.508543.140	electron transfer flavoprotein-ubiquinone oxidoreductase, putative	-0.2255608303242893	-0.1748561045504294	0.2919190229801258	-0.6088565215301914
1457	QTC00007_A_22	TcCLB.508355.380	ubiquitin carboxyl-terminal hydrolase, putative, cysteine peptidase, Clan CA, family C19, putative	0.0008145842596045753	-0.3004226542239704	0.41928401343682226	-0.4289251177021005
1458	QTC00007_A_23	TcCLB.503733.30	hypothetical protein, conserved	0.12116012954649957	-0.004202003207966154	0.23442926422275442	-0.6401890339541584
1459	QTC00007_A_24	TcCLB.508701.10	ZIP Zn transporter, putative	0.34308894936751777	-0.42487307268391866	0.04459905390991035	-0.2587352069448859
1460	QTC00007_A_3	TcCLB.509235.20	C-5 sterol desaturase, putative	0.6958061235048137	-0.504304276981946	-0.9455088648339961	-0.16672642221769385
1461	QTC00007_A_4	TcCLB.503995.50	oligopeptidase b, serine peptidase, clan SC, family S9A-like protein (OPB)	0.25309190541627374	0.21387233821239746	-0.3287465810765442	-0.4560282812682481
1462	QTC00007_A_5	TcCLB.436521.9	mevalonate kinase, putative (fragment)	0.30826358554978656	0.5000242208159416	-0.9952360720494878	-0.837307430697339
1463	QTC00007_A_6	TcCLB.511621.180	hypothetical protein, conserved	0.1583395275342724	0.047457596000677116	0.09231240869533502	-0.39183133648375773
1464	QTC00007_A_8	TcCLB.510943.170	hypothetical protein, conserved	0.045844470699998176	0.2348226991658435	0.05983200849634188	-0.5645664347618015
1465	QTC00007_A_9	TcCLB.509549.120	endosomal integral membrane protein (pseudogene), putative	-0.07365744740835443	0.20018526522763022	0.135773020457696	-0.4831217993639089
1466	QTC00007_B_10	TcCLB.510329.90	C-8 sterol isomerase, putative	0.009971491465968393	0.3022149514686339	0.037560967943397035	-0.713118558559465
1467	QTC00007_B_11	TcCLB.511741.50	C-1-tetrahydrofolate synthase, cytoplasmic, putative	-0.17666610392600815	0.5910322859899242	-0.3129603849658273	-0.7797741434654931
1468	QTC00007_B_12	TcCLB.510329.130	UDP-glucose:glycoprotein glucosyltransferase (tcgt1)	0.2634799710541977	-0.1795831044191619	-0.27843371764066654	-0.17040955360351684
1469	QTC00007_B_13	TcCLB.511737.10	small glutamine-rich tetratricopeptide repeat protein, putative (SGT)	0.13393499802248457	-0.1961515658338723	0.22958420167941684	-0.3891970442715263
1470	QTC00007_B_14	TcCLB.506701.10	dihydrolipoamide dehydrogenase, putative (GCVL-1)	-0.07261264431212337	-0.1837989785231011	0.17867072109746154	-0.22852721315251545
1471	QTC00007_B_15	TcCLB.509167.100	valyl-tRNA synthetase, putative	0.349718761873061	0.14468454643250037	-0.3560281521867283	-0.42205711167906695
1472	QTC00007_B_16	TcCLB.506297.330	40S ribosomal protein S15A, putative	-0.06019154496656204	0.5310933778811683	-0.19702172742362722	-0.8002342632957973
1473	QTC00007_B_17	TcCLB.509167.110	S-adenosylmethionine decarboxylase proenzyme, putative	-0.3708580112908297	0.4839540439169903	0.2595454115053409	-1.2861224261920416
1474	QTC00007_B_18	TcCLB.509669.30	ABC transporter, putative	-0.09534771006027537	0.393709265807378	-0.21403987198170074	-0.2790443926714844
1475	QTC00007_B_19	TcCLB.504257.30	S-adenosylmethionine decarboxylase proenzyme, putative	-0.3227431545416706	0.03965147119499158	0.18514946840645993	-0.036108128088728576
1476	QTC00007_B_2	TcCLB.511109.120	beta-ketoacyl synthase family protein, putative	0.02699650186223083	0.21472891973383398	0.08518334498525777	-0.7723177545030948
1477	QTC00007_B_21	TcCLB.509065.70	glyceraldehyde 3-phosphate dehydrogenase, putative	0.13223947389700974	0.2664453233043121	-0.12920948621754938	-0.4603636926060682
1478	QTC00007_B_22	TcCLB.507511.30	RNA guanylyltransferase, putative	-0.1176929128048529	0.17003812662559936	0.12319739459734741	-0.32469875017047306
1479	QTC00007_B_23	TcCLB.509065.9	aldehyde dehydrogenase, putative (fragment)	-0.11527942851043178	0.6982353004482325	-0.4803412452322646	-0.9884458202111258
1480	QTC00007_B_3	TcCLB.506941.229	pre-mRNA cleavage complex II Clp1 protein, putative	0.2667618069235251	-0.11695731373120488	0.007986463887142822	-0.31186200089229005
1481	QTC00007_B_4	TcCLB.504157.10	heterogeneous nuclear ribonucleoprotein H/F, putative	-0.17032218340306385	0.48391230568276944	-0.022331747980272543	-0.7037336163621511
1482	QTC00007_B_5	TcCLB.511745.10	heat shock 70 kDa protein, mitochondrial precursor, putative	0.18034130520458505	0.4567774301264509	-0.43564840189701776	-0.5980193790167702
1483	QTC00007_B_6	TcCLB.510329.60	RAB GDP dissociation inhibitor alpha, putative	0.1775843173758094	-0.2393983005373077	-0.1146678089622299	0.056568024208343254
1484	QTC00007_B_7	TcCLB.511745.20	AAA ATPase, putative	-0.19475651506697855	0.20636157817368952	0.2839790196709536	-0.7171243447019525
1485	QTC00007_B_8	TcCLB.510329.80	hypothetical protein, conserved	-0.25405352006325504	0.6106511868782482	-0.14078665497042023	-1.095365632009487
1486	QTC00007_B_9	TcCLB.511745.30	E3 ubiquitin-protein ligase, putative	0.026953913277253366	0.17953257870830108	0.17597752066365527	-0.6227404184048386
1487	QTC00007_C_1	TcCLB.507649.50	hypothetical protein, conserved	-0.17922739736890772	0.22139928494527092	0.18666181193313616	-0.774529006554478
1488	QTC00007_C_10	TcCLB.508215.3	protein kinase, putative	-0.3561725269658962	-0.006793471792663579	0.5169139138699104	-0.5842966895791232
1489	QTC00007_C_12	TcCLB.508879.150	hypothetical protein, conserved	-1.0073422576326654	0.3250430645425643	0.5286496664605788	-1.1274851678902522
1490	QTC00007_C_14	TcCLB.506135.90	hypothetical protein, conserved	0.005862554055279671	0.1188245620076825	0.11746078567531658	-0.6241170348648578
1491	QTC00007_C_15	TcCLB.510729.70	proteasome alpha 1 subunit, putative	-0.2287162745715092	0.34098612965863434	0.16437011044703578	-0.7159655085214012
1492	QTC00007_C_16	TcCLB.509719.50	protein kinase, putative	-0.22861763504339586	-0.11570994032502684	0.5582891558896299	-0.7428593253675113
1493	QTC00007_C_17	TcCLB.510729.130	DNA replication licensing factor MCM9, putative	0.0815934375004733	0.10266698098169968	0.10540890220119004	-0.5930127162906155
1494	QTC00007_C_18	TcCLB.509719.40	cytochrome P450, putative	-0.6616117048932088	0.8387256344654461	-0.2929199429784229	-1.2114019919213588
1495	QTC00007_C_19	TcCLB.510729.140	NIMA-related kinase, putative	-0.7816761431791347	-1.2849578450795827	0.5541967862551574	0.2680609885333115
1496	QTC00007_C_2	TcCLB.509701.10	trifunctional enzyme alpha subunit, mitochondrial precursor-like protein, putative	0.03202548165374439	0.09164229734367861	0.06344303323757529	-0.5020669159545239
1497	QTC00007_C_20	TcCLB.509719.20	ATP-dependent DEAD/H RNA helicase, putative	0.4666263252388461	-0.19962541683798085	-0.2360135493733587	-0.3415694229688448
1498	QTC00007_C_21	TcCLB.510729.150	tubulin tyrosine ligase, putative	0.003670299432261335	-0.11140579813718149	0.1456574261184326	-0.15494969590005128
1499	QTC00007_C_22	TcCLB.503637.30	dipeptidyl-peptidase 8-like serine peptidase, serine peptidase, Clan SC, Family S9B	-0.087884818135812	0.4433947670767471	-0.029632316652609163	-0.7928442868667241
1500	QTC00007_C_23	TcCLB.506389.70	translation-associated element 2, putative	0.2046964842957694	0.05458541245448212	-0.3798144433168309	-0.46780233196781057
1501	QTC00007_C_24	TcCLB.509877.80	ATPase domain protein, putative	-0.22764499956235862	0.024879144248500157	0.23074976045894244	-0.20886450216510524
1502	QTC00007_C_3	TcCLB.507649.90	hypothetical protein, conserved	-0.2091112944723984	0.12261650705802457	0.15396037285221364	-0.3619639553100256
1503	QTC00007_C_4	TcCLB.506289.80	small GTP-binding protein Rab32, putative	-0.09993375570782222	-0.37094150044421764	0.39030677915753736	-0.16166486786211684
1504	QTC00007_C_5	TcCLB.506887.50	katanin, putative	0.54314616353498	0.0561499331919935	-0.4161205534420962	-0.7390729330576528
1505	QTC00007_C_6	TcCLB.506289.60	hypothetical protein, conserved	0.033104643729027244	0.10098411149032303	-0.00007928666031919995	-0.37602203946227925
1506	QTC00007_C_7	TcCLB.510731.104	hypothetical protein, conserved	-0.29212669110265155	0.24645576290353785	0.3145387875263435	-0.7063992740672718
1507	QTC00007_C_8	TcCLB.511817.40	NADH-cytochrome b5 reductase, putative	-0.17427182510145411	0.6604439717921088	-0.48139129655988877	-0.6886511411835
1508	QTC00007_C_9	TcCLB.510731.100	hypothetical protein, conserved	0.20298519887287747	0.06426784444310164	-0.06904585920033939	-0.36808366672742127
1509	QTC00007_D_1	TcCLB.511731.10	UV excision repair RAD23-like protein, putative	0.1944539746256367	-0.16790661767407758	0.148926714931395	-0.5581004293973802
1510	QTC00007_D_10	TcCLB.510887.60	hypothetical protein, conserved	-0.2463693448690519	0.34066238679023514	0.25809801344044425	-0.7027899618673529
1511	QTC00007_D_11	TcCLB.511367.210	ubiquitin-conjugating enzyme variant Kua homologue, putative	-0.6327262218084291	0.3842963686403246	0.42403721430776603	-0.8441390785908474
1512	QTC00007_D_12	TcCLB.510889.30	kinase, putative	0.004978465826917813	0.201149028795627	0.15855431135037126	-0.6162967706467358
1513	QTC00007_D_13	TcCLB.511367.170	vacuolar protein sorting-associated protein 35, putative	-0.14426361993991557	0.16886165841196119	0.24704584766864002	-0.7447610830356192
1514	QTC00007_D_14	TcCLB.510889.20	hypothetical protein, conserved	-0.2772198686699185	0.33478111600866756	0.27112966652747916	-0.7038534956435734
1515	QTC00007_D_15	TcCLB.511367.150	hypothetical protein, conserved	-0.4317945600966527	0.44761526778590327	0.23292087988711288	-0.9538994821500509
1516	QTC00007_D_16	TcCLB.510889.10	hypothetical protein, conserved	0.22351139311573587	0.0970975836303124	-0.06533989589629886	-0.5774300946450194
1517	QTC00007_D_17	TcCLB.511367.138	chaperone DNAJ protein, putative	0.3142407487258414	-0.061097964720970115	-0.13903840222849292	-0.2317589788084303
1518	QTC00007_D_18	TcCLB.510889.280	metacyclin II, putative	-0.12284991218816214	-2.1981150405097902	0.2981663193278214	0.3543612293467376
1519	QTC00007_D_19	TcCLB.511367.60	la RNA binding protein, putative	0.045188786047814455	0.12599138784459282	-0.13841676095315708	-0.26793478665874143
1520	QTC00007_D_20	TcCLB.510889.290	hypothetical protein	-0.903000881706284	0.5508220792003423	0.4861628867500825	-1.8709772236212052
1521	QTC00007_D_21	TcCLB.510339.80	hypothetical protein, conserved	-0.8611419007620338	0.7003403887780326	0.10785148735215012	-1.213486358708072
1522	QTC00007_D_23	TcCLB.510337.40	spermidine synthase, putative	0.32190137331669383	0.3483798924100094	-0.4098753290810171	-0.7835092328947616
1523	QTC00007_D_24	TcCLB.510889.320	hypothetical protein, conserved	-0.16345500862816476	0.2877367821964934	0.3056151633977397	-0.8501447964607792
1524	QTC00007_D_3	TcCLB.506833.70	cationic amino acid transporter, putative	-0.2611099092177048	0.07839384558672728	0.4372223017010261	-0.7554850223999093
1525	QTC00007_D_4	TcCLB.506223.80	Metalloprotease M41 FtsH, putative	-1.1484445636477292	0.45005909353380935	0.6071995139437587	-1.5984594371140146
1526	QTC00007_D_5	TcCLB.506835.80	CAS/CSE/importin domain protein, putative	0.32991983578988776	-0.04028789024872931	-0.14840000823212282	-0.5378734004390379
1527	QTC00007_D_6	TcCLB.510077.30	NIMA/Nek Serine/threonine-protein kinase family, putative, Mitogen-activated kinase kinase kinase, putative	0.39442612657133475	-0.27652885219301226	-0.36853228104635477	-0.4361112071170188
1528	QTC00007_D_7	TcCLB.511367.240	argonaute-like protein, putative, PIWI-like protein 1, putative	-1.3011336675454446	0.6616818754144339	-0.22358934272423367	-1.8536986008010963
1529	QTC00007_D_8	TcCLB.510885.140	hypothetical protein	-0.1323712511595825	0.29984741503359885	0.22988069089039465	-0.7811663191650559
1530	QTC00007_D_9	TcCLB.511367.230	NADPH:adrenodoxin oxidoreductase, mitochondrial, putative	-0.3006942635537777	0.08160536154930882	0.15394152361776872	-0.7753445333222843
1531	QTC00007_E_1	TcCLB.508877.30	retrotransposon hot spot protein (RHS, pseudogene), putative	-0.2408528659729268	0.28236535336793833	0.2283076445496889	-0.6131554131173559
1532	QTC00007_E_10	TcCLB.510773.20	Vacuolar proton pyrophosphatase 1, putative, Pyrophosphate-energized vacuolar membrane proton pump 1, putative (PPase1)	-0.04805860095763182	0.8543461377937506	-1.1829920002377925	-1.2039536233286672
1533	QTC00007_E_11	TcCLB.507047.50	hypothetical protein, conserved	-0.24649328751421254	0.014736502661704703	0.5169879831595506	-0.8219362989394038
1534	QTC00007_E_12	TcCLB.509641.20	hypothetical protein, conserved	0.2325348943547142	-0.029949750582956052	0.2167364591905432	-0.7939824879618594
1535	QTC00007_E_13	TcCLB.511303.160	sodium/hydrogen exchanger, putative (FTP)	-0.12990802566812326	0.21596070459081582	0.07709439012984255	-0.8277519233563413
1536	QTC00007_E_14	TcCLB.509641.30	Ubiquitin-like modifier-activating enzyme ATG7, putative (ATG7)	0.275994507429917	0.06863156384341487	-0.11230177188240337	-0.36842354328622146
1537	QTC00007_E_15	TcCLB.508911.50	fructosamine kinase, putative	-0.21716542646135584	0.43550503463275203	0.03040318210705928	-0.9340117575218412
1538	QTC00007_E_16	TcCLB.509643.120	hypothetical protein, conserved	-0.21271090202952603	0.35749346903562246	-0.03291818008434535	-0.45733201908916343
1539	QTC00007_E_17	TcCLB.506515.20	O-sialoglycoprotein endopeptidase, putative, metallo-peptidase, Clan MK, Family M67, putative	-0.005805338083023429	0.0503303522896362	0.1854898819257674	-0.37069201446876937
1540	QTC00007_E_18	TcCLB.510681.20	myosin heavy chain kinase A, putative	0.0859828332941182	-0.42411713439891624	-0.25059669293372117	0.23643804870209909
1541	QTC00007_E_19	TcCLB.511323.50	NADH-ubiquinone oxidoreductase, mitochondrial, putative	-0.4186089452463004	0.36006996951502995	0.036589018251739026	-0.46608717207862166
1542	QTC00007_E_2	TcCLB.509877.40	hypothetical protein, conserved	0.1931506379630157	0.44299889856416996	-0.30207093037766275	-1.0133990377866031
1543	QTC00007_E_20	TcCLB.506945.190	cytochrome p450-like protein, putative	-1.170218754569607	0.8542221515687928	-0.10210989641952017	-2.450842953443282
1544	QTC00007_E_21	TcCLB.508919.60	ADP-ribosylation factor, putative (ARL-1)	-0.20761369506114657	0.12950985431616424	0.18269032231803853	-0.5181258629989575
1545	QTC00007_E_22	TcCLB.509353.30	40S ribosomal protein S3, putative	-0.2517699235830102	0.5653419879185169	-0.0537656343387287	-0.8659375072516179
1546	QTC00007_E_23	TcCLB.508919.70	protein kinase, putative	-0.5088713067492082	0.29114751838579683	0.5425086517125061	-1.2119488802639524
1547	QTC00007_E_24	TcCLB.503779.100	hypothetical protein, conserved	0.03321739732463897	0.10622475141694587	0.19394514372290148	-0.6410304804446515
1548	QTC00007_E_3	TcCLB.507047.170	hypothetical protein, conserved	0.17930976004699828	0.09679070791739713	-0.08423825161478175	-0.45080639130897576
1549	QTC00007_E_4	TcCLB.509875.250	hypothetical protein, conserved	0.17282609693197967	-0.11780173286702535	0.1603909013252701	-0.36444778655548477
1550	QTC00007_E_5	TcCLB.507047.150	L-galactonolactone oxidase, putative, D-arabinono-1,4-lactone oxidase, putative (ALO)	-1.3182371104311033	0.9923445034907658	-0.5703446328755254	-1.8843465281962846
1551	QTC00007_E_6	TcCLB.510219.30	cleavage and polyadenylation specificity factor 30 kDa subunit, putative, CPSF 30 kDa subunit, putative (CPSF30)	-0.014256051306298534	0.2953665628919706	-0.09958579872686046	-0.4122343245410205
1552	QTC00007_E_7	TcCLB.507047.140	hypothetical protein, conserved	-0.2034677625252139	0.2731919313098935	0.1556185538447389	-0.5579422677107044
1553	QTC00007_E_8	TcCLB.506559.550	C2 domain containing protein, putative	-0.5503683564155248	-0.06043197193642813	0.4934182124554185	-0.3441936406408513
1554	QTC00007_F_1	TcCLB.510339.14	hypothetical protein, conserved	0.2970512131454962	-0.2755784346510839	-0.05712997111014236	-0.47230846041405283
1555	QTC00007_F_10	TcCLB.509399.180	hypothetical protein, conserved	-0.4604521003578775	0.5546654583765894	0.1813941292180653	-0.8933884241080677
1556	QTC00007_F_12	TcCLB.509099.50	trypanothione synthetase, putative	-0.5954219116557061	0.6564511195304	-0.13586276374915654	-0.6835026631333899
1557	QTC00007_F_14	TcCLB.509099.30	paraflagellar rod protein 5, putative (PFR5)	-0.30480937421051546	0.1526094399854419	0.26076966441735944	-0.5977889197759921
1558	QTC00007_F_15	TcCLB.509725.60	glycine dehydrogenase [decarboxylating] (pseudogene), putative	0.09718288166030294	-0.160779553872072	0.16243642708132713	-0.347244137977917
1559	QTC00007_F_16	TcCLB.507867.70	prefoldin subunit, putative	-0.46582637826588885	0.10461459821442139	0.45388519517334663	-0.5711240557894883
1560	QTC00007_F_17	TcCLB.509205.50	hypothetical protein, conserved	0.06689024624841491	-0.11677865617706688	0.3302611335785923	-0.614575183444365
1561	QTC00007_F_18	TcCLB.506739.60	hypothetical protein, conserved	0.5015183345202043	-0.34468085851535823	-0.2975091672881373	-0.19590431672731934
1562	QTC00007_F_19	TcCLB.511907.50	lysophospholipase, putative	-0.03266365690429491	0.2781147256772429	0.13208332879430798	-0.5952738618324438
1563	QTC00007_F_2	TcCLB.510889.340	hypothetical protein, conserved	-0.03544843910592433	-0.033528122841924586	0.131075945885197	-0.10600366990723514
1564	QTC00007_F_20	TcCLB.506739.200	protein phosphatase 2C, putative	0.060427179052628725	-0.134237160584187	-0.1739445519252065	0.14441065190343486
1565	QTC00007_F_21	TcCLB.511907.230	hypothetical protein, conserved	-0.17514399672704173	0.17498603144326777	0.020120298037638717	-0.16176473644413342
1566	QTC00007_F_22	TcCLB.506739.90	ATP-dependent RNA helicase, putative	-0.2604681235731399	-0.2596874570704925	0.6453853337541643	-0.7351030738192422
1567	QTC00007_F_23	TcCLB.511907.260	cell division cycle protein 20, putative (CDC20)	-1.2864965223143896	0.7705840599172712	0.10466187576532482	-1.5431621615419404
1568	QTC00007_F_24	TcCLB.511109.10	surface protein TolT (pseudogene) (TolT)	-0.16182028422628222	0.47579710518041995	-0.11572827733656015	-0.5386769128085857
1569	QTC00007_F_3	TcCLB.508199.50	palmitoyl acyltransferase 1, putative	0.36855339802622894	0.0006156895330463782	-0.24932053549361446	-0.6780017931227197
1570	QTC00007_F_4	TcCLB.509399.20	metacaspase, putative, cysteine peptidase, Clan CD, family C13, putative	-0.6004469259612152	-0.13215290384312214	0.05695697056749304	0.34199517882864877
1571	QTC00007_F_5	TcCLB.507085.60	mucin TcMUCII, putative	-0.7243619635415849	0.2780678161240007	-0.027987598150194932	-0.02297731682261302
1572	QTC00007_F_7	TcCLB.509337.10	hypothetical protein, conserved	0.2132746065644612	0.0365754855656214	-0.10857750766277861	-0.3444389136639312
1573	QTC00007_F_8	TcCLB.510073.50	elongation factor 1-gamma (EF-1-gamma), putative	0.5565076001200518	-0.47216280233846913	-0.25473575492038436	-0.27750737583145746
1574	QTC00007_F_9	TcCLB.506603.50	elongation factor 1-gamma (EF-1-gamma), putative	-0.12044785144401167	0.4696789372862289	-0.0907518594879464	-0.7219430971575508
1575	QTC00007_G_1	TcCLB.508917.20	hypothetical protein, conserved	-0.5296816723907427	0.029329866153006257	0.4834115157326487	-0.9462728985467609
1576	QTC00007_G_10	TcCLB.509105.120	protein kinase, putative	0.07434477795428558	0.007806407128077027	0.10490093436634257	-0.5133363052371928
1577	QTC00007_G_11	TcCLB.508277.120	ribosomal protein S6, putative, NPH2/RS6-like protein, putative	0.19238351006049878	0.05367989874381104	-0.05796867700340644	-0.36081808641699215
1578	QTC00007_G_12	TcCLB.507799.10	mannosyl-oligosaccharide 1,2-alpha-mannosidase IB, putative	-0.17461506922074302	0.14745367238658716	0.326591156907047	-0.6442110652311285
1579	QTC00007_G_15	TcCLB.510597.9	tousled-like kinase II, putative	0.3157447247162101	-0.1121378931244018	-0.16201981592419837	-0.563008516567162
1580	QTC00007_G_16	TcCLB.509767.40	hypothetical protein, conserved	-0.22926659157556598	0.4663516222652113	0.07350509895952291	-1.095742352450637
1581	QTC00007_G_17	TcCLB.509409.10	protein kinase, putative	0.15490983395942784	0.27614226931066815	-0.17604992482987883	-0.7806674400798937
1582	QTC00007_G_18	TcCLB.509767.180	exosome component CSL4, putative (CSL4)	0.2967626910071253	0.1338094000409288	-0.32058862610161276	-0.3079062412015613
1583	QTC00007_G_19	TcCLB.509445.30	solanesyl-diphosphate synthase (SPPS)	0.18657578250204246	0.10273445046046874	-0.1804555734751886	-0.330587398558633
1584	QTC00007_G_2	TcCLB.503779.40	protein-l-isoaspartate o-methyltransferase, putative	-0.9444654622244694	0.4789220377465919	0.5004403763196055	-1.2670377920446134
1585	QTC00007_G_20	TcCLB.506219.40	hypothetical protein, conserved	0.3482784009859869	0.0780196260494721	-0.2923744643882129	-0.31343578070383854
1586	QTC00007_G_21	TcCLB.508717.20	NADH dehydrogenase, putative	0.053247100900439194	0.37641114712057516	-0.446099488502576	-0.505131309193112
1587	QTC00007_G_22	TcCLB.509769.70	DNA polymerase theta (helicase domain only), putative	0.24539907638666983	0.17317810573514802	-0.16521389784618037	-0.6012100579513454
1588	QTC00007_G_23	TcCLB.508717.10	tyrosine specific protein phosphatase, putative	0.116689409343666	0.3418838600179219	-0.04035055219838149	-1.0054537734219788
1589	QTC00007_G_24	TcCLB.509769.60	succinate dehydrogenase iron-sulfur subunit (SDH2N)	0.17901461959684628	-0.0874288918624286	-0.15392604830834475	-0.32126845833471074
1590	QTC00007_G_7	TcCLB.503905.40	hypothetical protein, conserved	-0.49243383642024635	0.14630603237518036	0.41140754606667107	-0.8627811839950089
1591	QTC00007_G_8	TcCLB.509105.130	ATP-binding cassette sub-family F member 1, putative (ABCF1)	0.09666692169747786	0.18836695232479098	-0.04819166399912189	-0.5128628101666183
1592	QTC00007_G_9	TcCLB.508277.180	mismatch repair protein MSH3, putative	-0.03390379122827794	0.4834182619235568	-0.12488426742777037	-0.7365840355280113
1593	QTC00007_H_1	TcCLB.511075.60	protein kinase, putative	0.08251132225391526	-0.29523571500525175	0.24806216589757343	-0.2813148736231619
1594	QTC00007_H_10	TcCLB.511417.90	phosphate-repressible phosphate permease, putative	0.3698139198125368	0.39115661350160097	-0.5440046307747138	-0.7991134761728728
1595	QTC00007_H_11	TcCLB.508817.130	carbonic anhydrase-like protein, putative	-0.19483500283988822	0.590871924617952	-0.05684427236344913	-1.0504594859779692
1596	QTC00007_H_12	TcCLB.511417.40	DNA-directed RNA polymerase III, putative	-0.08113401013753772	0.1117573966660625	0.26274742027584824	-0.6750163255409762
1597	QTC00007_H_14	TcCLB.506891.10	Metal-binding domain-containing protein	-0.8654029764076565	0.001187742348715215	0.5128861343419979	-0.5233742041543262
1598	QTC00007_H_15	TcCLB.509011.40	calreticulin, putative	0.3322798203906467	-0.24473017613381487	-0.25663166646078034	-0.11573425664953801
1599	QTC00007_H_17	TcCLB.509011.90	lipase, putative	0.5228802646868423	-0.0991740226567529	-0.2691354106265446	-0.5226410492308086
1600	QTC00007_H_18	TcCLB.511425.30	hypothetical protein, conserved	0.5633192788223024	-0.11537266786022693	-0.7286840491482628	-0.6158874697030309
1601	QTC00007_H_19	TcCLB.509011.100	myosin heavy chain kinase A, putative	0.3462664140800245	-1.0998323042442462	-1.2581031013705883	0.573648826990215
1602	QTC00007_H_2	TcCLB.507547.80	protein kinase, putative	0.05405673560511151	-0.0020756375931358004	-0.0642436243968973	-0.1435416343380953
1603	QTC00007_H_20	TcCLB.505193.74	hypothetical protein, conserved	-0.14723134968640142	-0.14916073402796137	0.40235483924641596	-0.42574086714330756
1604	QTC00007_H_22	TcCLB.507603.20	translation initiation factor EIF-2b alpha subunit, putative, eIF-2B GDP-GTP exchange factor	-0.3540349015188306	-0.04084221041946782	0.5761519008342534	-0.7478702132021527
1605	QTC00007_H_23	TcCLB.508533.30	metalloprotease, putative	0.032051483808230904	0.2496168246682878	0.14942026723708882	-0.823406777402255
1606	QTC00007_H_24	TcCLB.507603.40	proteasome beta-1 subunit, putative	-0.30741572464861894	0.4223156679572028	0.11923158040018667	-0.6081998336742648
1607	QTC00007_H_4	TcCLB.507547.30	metallo-peptidase, Clan ME, Family M16, Mitochondrial-processing peptidase subunit alpha (MPPA)	0.02529846493447156	0.3868510517976394	0.025761936796504167	-0.8365529947308138
1608	QTC00007_H_5	TcCLB.510769.120	calcium motive p-type ATPase, putative	0.07483860529527914	0.252623157663215	-0.06997999235527913	-0.5573321044211647
1609	QTC00007_H_7	TcCLB.508817.80	protein kinase, putative	-1.143408673573479	0.37687563119533185	0.681614162065817	-1.8261893738989377
1610	QTC00007_H_9	TcCLB.508817.90	hypothetical protein, conserved (pseudogene)	-0.0144429432109634	0.5143942096620443	-0.23097713938698108	-0.6599388985303417
1611	QTC00007_I_10	TcCLB.510259.18	UDP-GlcNAc:PI a1-6 GlcNAc-transferase	-0.5711464576629888	0.21934385553560656	0.5146014023181694	-1.0494223643539435
1612	QTC00007_I_11	TcCLB.506227.180	ras-related protein RAB5B, putative (RAB5B)	-0.22562543680931166	0.20492999207645224	0.33278911036780073	-0.6521169784098774
1613	QTC00007_I_12	TcCLB.511621.50	RNA-binding protein, putative	-0.1104269870299273	0.22063422826826118	0.2377173281154912	-0.6122765753941293
1614	QTC00007_I_13	TcCLB.506177.40	palmitoyl acyltransferase 6, putative	0.05218198852245096	0.04594604065301233	0.03646307666298329	-0.28974104440957976
1615	QTC00007_I_14	TcCLB.509319.90	trypanothione synthetase, putative	-0.21452356078320975	0.4348530935736783	-0.35222868819037245	-0.22757560588107573
1616	QTC00007_I_15	TcCLB.506181.104	actyltransferase-like protein	-0.016590587678523793	0.3746178997186633	-0.19645853904261346	-0.4741170788175046
1617	QTC00007_I_16	TcCLB.509319.40	hypothetical protein, conserved	-0.011108048392330047	0.2084312506447297	0.24044841451416965	-0.7404772040316422
1618	QTC00007_I_17	TcCLB.503439.40	trans-sialidase (pseudogene), putative	-0.4085886773700291	-0.1991149800726273	-0.10547554323718322	0.4329804601951713
1619	QTC00007_I_2	TcCLB.509769.40	hypothetical protein, conserved	-1.1848035331686941	0.7148896584958843	0.31543237173562244	-1.7871423573466334
1620	QTC00007_I_20	TcCLB.506503.140	extracellular receptor, putative	0.06946588065854999	0.13560390019054666	0.031752213207588864	-0.6135095175616873
1621	QTC00007_I_21	TcCLB.510187.100	glucokinase	0.10757967178265215	0.5882071853039494	-1.1238536752574533	-0.43599045668781383
1622	QTC00007_I_22	TcCLB.510001.40	hypothetical protein, conserved	0.45324651475807126	-1.7064998288156865	-1.6816509990807342	0.691212813280198
1623	QTC00007_I_24	TcCLB.511293.40	U3 snoRNA-associated protein UTP11, putative	-0.0704975495424947	-0.22938267741377985	0.36768734557136756	-0.5049984541238816
1624	QTC00007_I_3	TcCLB.508717.53	hypothetical protein, conserved	-0.049353435465611745	-0.11104556591463366	0.40503699597629206	-0.5775126932396318
1625	QTC00007_I_5	TcCLB.508717.36	selenophosphate synthetase, putative	-0.1536212298947174	0.3506580754137925	0.1663180397767435	-0.9223525017070991
1626	QTC00007_I_6	TcCLB.509769.33	palmitoyl acyltransferase 12, putative	-0.2927376510669911	0.022918554391749096	0.4084539992673637	-0.6721547462055083
1627	QTC00007_I_7	TcCLB.510525.10	protein kinase, putative	0.004613761724377173	0.05539319959211584	0.1590037740623235	-0.45863589163112445
1628	QTC00007_I_8	TcCLB.506369.20	transporter, putative	-0.228310735062348	0.5387446592364623	-0.19789520444229294	-0.6755899965541708
1629	QTC00007_J_1	TcCLB.508533.40	ecotin, putative	-0.7159096256616208	0.19063844226139248	0.574228042766638	-1.0286605674093432
1630	QTC00007_J_10	TcCLB.507603.230	hydroxyacylglutathione hydrolase, putative, glyoxalase II, putative	-0.16504740065281537	0.38849555237698613	0.1553830714078871	-0.941314918461674
1631	QTC00007_J_11	TcCLB.508667.49	small nuclear ribonucleoprotein SmD2, putative	-0.20132985934968708	0.24607965475816615	0.039601414005860903	-0.2271139026229475
1632	QTC00007_J_12	TcCLB.507603.250	hypothetical protein, conserved	0.0392201341434855	0.46514149509085706	-0.11655766920594203	-1.2362364271232662
1633	QTC00007_J_13	TcCLB.506619.49	ras-related protein Rab21, putative	-0.2303339517740021	0.07341369258451615	0.36457342418172917	-0.5879563423273471
1634	QTC00007_J_14	TcCLB.511817.220	kinesin, putative	-0.2562326121357423	-0.006165885423181768	0.41309026455075415	-0.7538581827378401
1635	QTC00007_J_15	TcCLB.509785.50	trans-sialidase, Group V, putative	-0.13773361121024622	-0.31693118579854046	-0.09085569133748289	0.3461531076553663
1636	QTC00007_J_17	TcCLB.511127.60	kinesin, putative	-0.08706772552801623	-0.4622440611953688	0.4325554462518257	-0.4700460545260062
1637	QTC00007_J_18	TcCLB.511819.59	dynein heavy chain, cytosolic, putative	0.049641452173188015	0.20768591577290882	-0.1791670555680089	-0.5009714656088334
1638	QTC00007_J_19	TcCLB.511127.70	hypothetical protein, conserved	0.12404389964438726	0.07842950835595892	-0.1952763563941737	-0.28652781153533197
1639	QTC00007_J_2	TcCLB.507603.180	ubiquitin hydrolase, putative, cysteine peptidase, Clan CA, family C19, putative	-0.18059226355032298	0.3428810592947748	0.196168559485314	-0.9009848742508967
1640	QTC00007_J_20	TcCLB.510533.210	hypothetical protein, conserved (pseudogene)	-0.03313711834875651	0.0413959723810995	0.20311700824557685	-0.3011530334917521
1641	QTC00007_J_21	TcCLB.511127.110	ATP-dependent protease ATPase subunit HslU2 (HslU2)	-0.17674158282256305	0.18835905951143117	0.31933293543369595	-0.6906855596606274
1642	QTC00007_J_22	TcCLB.510533.80	hypothetical protein, conserved	0.44897701486229363	-0.2461018175988583	0.023908985092570223	-0.5713801163890162
1643	QTC00007_J_23	TcCLB.509023.130	DNA replication licensing factor MCM4, putative, DNA replication licensing factor MCM4 (MCM4)	0.10928551294820217	0.15841465811892988	0.15161190675128677	-0.8317934475971533
1644	QTC00007_J_24	TcCLB.511823.70	farnesyl pyrophosphate synthase	-0.05009981701558063	0.3113837829009422	0.11379575700719945	-0.7802261174588366
1645	QTC00007_J_3	TcCLB.510823.70	60S acidic ribosomal protein, putative	0.012176742773600766	0.30516253634128077	-0.02061087523216029	-0.492545232467045
1646	QTC00007_J_4	TcCLB.507603.190	hypothetical protein, conserved	-0.034881131101621304	0.045380809614881744	0.29120851051284713	-0.5794925844755382
1647	QTC00007_J_5	TcCLB.510823.80	cytoplasmic l-asparaginase i-like protein, putative	0.04758536836108938	-0.022871793377694183	-0.13765640318952302	-0.129337820213647
1648	QTC00007_J_6	TcCLB.507603.200	proteasome regulatory ATPase subunit 3, putative	-0.7960994390837989	0.2348659358100614	0.5864690846774704	-0.8941200370010233
1649	QTC00007_J_7	TcCLB.510825.30	lysosomal/endosomal membrane protein p67, lysosomal membrane glycoprotein, phospholipase B-like, putative (p67)	0.10446099818285197	-0.09409893554185399	0.3985052618002681	-0.9203283115949253
1650	QTC00007_J_8	TcCLB.509429.280	hypothetical protein	-0.2001520377209021	0.12468006679899181	-0.17073422018999215	0.10655666793830006
1651	QTC00007_J_9	TcCLB.510819.100	mitochondrial carrier protein, putative	0.1321257241535679	0.11541448140797239	0.11903673357848553	-0.5838407350286782
1652	QTC00007_K_1	TcCLB.509543.50	DNAK protein, putative	-0.037664646314106875	0.3997786007026418	-0.17397948223374682	-0.643666358448504
1653	QTC00007_K_10	TcCLB.511181.20	hypothetical protein, conserved	-0.6703873387483434	0.3054582706945641	0.29359651735630293	-0.7413051650196892
1654	QTC00007_K_11	TcCLB.511301.120	hypothetical protein, conserved	-0.506963580689293	0.4270335601756821	0.3284809899872611	-1.019064568528828
1655	QTC00007_K_12	TcCLB.511181.60	hypothetical protein, conserved	-0.11436162383861144	0.24151475321231522	0.20216096953766471	-0.5572961447224609
1656	QTC00007_K_13	TcCLB.503809.20	peroxin 12, putative (PEX12)	0.8041901500492852	-0.9996632590131855	-0.8865859631694533	-0.15275836834596226
1657	QTC00007_K_14	TcCLB.511179.100	monothiol glutaredoxin, putative	-0.016076332127447534	0.43012979223763703	-0.1908614798303656	-0.7082083099857287
1658	QTC00007_K_15	TcCLB.503809.90	glycerol uptake protein, putative	-0.08386254561089347	0.03894668973819174	0.32552729195731916	-0.6331993485754331
1659	QTC00007_K_16	TcCLB.511179.110	hypothetical protein, conserved	-0.19087385517181762	-0.06422817701444246	0.3821585147240969	-0.6748735500796648
1660	QTC00007_K_17	TcCLB.511355.30	phosphatidic acid phosphatase protein, putative	0.36456056425561617	-0.08179809546837709	-0.2885070958552044	-0.3158144477773512
1661	QTC00007_K_18	TcCLB.511179.150	alanine racemase, putative	-0.8033406363930178	0.5411844283065808	0.27148014755006566	-1.140371133729351
1662	QTC00007_K_19	TcCLB.503809.149	TATA binding protein (TBP)	0.11267184705272648	-0.028342573517098308	0.11224582299858667	-0.3055518360852365
1663	QTC00007_K_2	TcCLB.508933.10	dihydrolipoamide dehydrogenase, putative	-0.01493053801841926	-0.10815659701909834	0.12860854462038993	-0.39184974103620746
1664	QTC00007_K_20	TcCLB.506921.10	surface protease GP63, putative	0.08919092475080254	-0.011470687065483943	0.017351131576057107	-0.12124626660168412
1665	QTC00007_K_21	TcCLB.511299.70	mitogen-activated protein kinase, putative	-0.5749998586128452	0.24398354436903422	0.5403879971546061	-0.9969224501177086
1666	QTC00007_K_22	TcCLB.510565.20	fatty acid desaturase, putative, sphingolipid delta 4 desaturase, putative	-0.10506824608006649	0.563098877225479	-0.3564619947502629	-0.5286049703652917
1667	QTC00007_K_23	TcCLB.511297.20	anaphase promoting complex subunit 10, putative	0.016919207822182144	0.19175945026928995	0.0696552693781781	-0.584614687166512
1668	QTC00007_K_4	TcCLB.511211.49	hypothetical protein, conserved	0.4317487069747831	-0.4694183447438705	0.08973262605935227	-0.622607251218708
1669	QTC00007_K_6	TcCLB.511211.60	protein phosphatase 4 catalytic subunit, putative	0.023953979021004174	0.08468114645442648	-0.14943374924127237	-0.4823803602750021
1670	QTC00007_K_7	TcCLB.509595.50	DIS3-like exonuclease, putative	-0.012052427914444516	0.19101386625056302	0.2058704568005586	-0.8834298633009746
1671	QTC00007_K_8	TcCLB.511211.70	cytochrome c oxidase assembly protein (COX15)	0.16377326384244997	0.4720237575453711	-0.6342316553710731	-0.6734626193802197
1672	QTC00007_K_9	TcCLB.509615.40	alpha-adaptin-like (pseudogene), putative	0.01567271152767027	0.01855748203286191	0.17647266212214985	-0.5408652340310266
1673	QTC00007_L_1	TcCLB.509023.200	cdc2-related kinase 12 (CRK12)	-0.1154765944790549	0.06614361602122287	0.23642446942638848	-0.7496328467471837
1674	QTC00007_L_10	TcCLB.508045.79	spliceosomal U5 snRNP-specific protein, putative	0.10084317729014984	0.23589913235317186	0.01741424003060843	-0.6882228508619378
1675	QTC00007_L_12	TcCLB.508045.40	hypothetical protein, conserved	-0.2086661892428199	0.17448240184233088	0.3306027417173256	-0.9401603492331634
1676	QTC00007_L_14	TcCLB.507221.20	poly(A)-specific ribonuclease PARN, putative	-0.10174898185875027	0.32475790107802777	-0.04717385269349459	-0.3959135579565685
1677	QTC00007_L_17	TcCLB.506737.40	hypothetical protein, conserved	0.4526392704455809	-0.3696376765126787	-0.20579339470326932	-0.30957361700360186
1678	QTC00007_L_18	TcCLB.506479.60	kinesin heavy chain, putative	0.1813609501679332	-0.24788143929096082	0.0023889791151652795	-0.44958096114275475
1679	QTC00007_L_2	TcCLB.508323.30	hypothetical protein, conserved, mak-16-like RNA binding protein, putative	0.09510969484892738	-0.1618068793223989	0.29892897623387044	-0.5325845978668933
1680	QTC00007_L_20	TcCLB.503803.10	rRNA biogenesis protein, putative	-0.08023724332403752	0.01025440507732959	0.2391820915375158	-0.33412258029521597
1681	QTC00007_L_21	TcCLB.507641.120	ATP-dependent DEAD/H RNA helicase, putative	0.04281414642762635	-0.09472142908903884	0.10533083918102498	-0.22970444373380094
1682	QTC00007_L_23	TcCLB.507641.60	aldehyde dehydrogenase, putative	0.18529859060048182	0.2391511071642053	0.05271395939013654	-0.988446786938579
1683	QTC00007_L_24	TcCLB.507949.60	hypothetical protein, conserved	-0.011050092054371222	0.31410739150368	0.003042351275710379	-0.9615659404917732
1684	QTC00007_L_3	TcCLB.511051.50	40S ribosomal protein S4, putative	0.06636236500664283	0.36257283523971157	-0.12206820509780193	-0.6935821281437988
1685	QTC00007_L_4	TcCLB.508323.20	hypothetical protein, conserved	0.09494040761727181	0.26435810819251576	0.07543690965397606	-0.7290915029976445
1686	QTC00007_L_5	TcCLB.511051.70	aminopeptidase, putative, metallo-peptidase, clan MA(E), family M1, putative	0.19693432380875286	0.3111406627097963	-0.45455061886230047	-1.0549341203003362
1687	QTC00007_L_6	TcCLB.508323.84	peptidyl-prolyl cis-trans isomerase, putative	-0.5365722501246485	0.2476082851835388	0.24120840941074917	-0.3271551434836916
1688	QTC00007_L_7	TcCLB.511049.40	leucyl-tRNA synthetase, putative	-0.03438014536692402	0.4031414579266784	-0.3760651472811325	-0.42277295127984876
1689	QTC00007_L_8	TcCLB.510947.40	agmatinase, putative	-0.14056935504265547	-0.14722177438806697	-0.06256396361347387	0.24677798360334072
1690	QTC00007_L_9	TcCLB.511047.50	proteasome regulatory ATPase subunit 2, putative	-0.3995757390847386	0.18554632417525896	0.43005823419580613	-0.6036392350878764
1691	QTC00007_M_1	TcCLB.511365.80	mitochondrial carrier protein, putative	0.029750600724013115	0.3826037733467144	-0.17616701177501895	-0.8385087466239858
1692	QTC00007_M_10	TcCLB.510351.80	hypothetical protein, conserved	-0.13158363886327462	0.03440644079659131	0.04060906161380964	0.012749196956807674
1693	QTC00007_M_11	TcCLB.511289.90	hypothetical protein, conserved	-1.3695408892126555	0.6463274835736962	0.4720829616536757	-2.2018588955486287
1694	QTC00007_M_12	TcCLB.510351.70	hypothetical protein, conserved	0.054442735576814706	-0.1577955306784248	0.3458653613071825	-0.5475012204801271
1695	QTC00007_M_13	TcCLB.511289.110	hypothetical protein, conserved	-0.18311737926214053	-0.08856299342452047	0.3986157742381262	-0.6435519915493192
1696	QTC00007_M_14	TcCLB.504151.69	hypothetical protein, conserved	0.06076872200762645	0.11323712743943715	0.09560031378782029	-0.3828905313299176
1697	QTC00007_M_15	TcCLB.509649.30	19S proteasome non-atpase subunit 8 (Rpn8)	0.1748075670276035	0.025250812171897192	-0.08921418310752617	-0.24493588884014797
1698	QTC00007_M_16	TcCLB.509459.79	actin interacting protein-like protein, putative	-0.7991842966076718	0.42624018058847196	0.15675320249560784	-0.2510046693617673
1699	QTC00007_M_17	TcCLB.511285.50	hypothetical protein, conserved	0.270834960527847	-0.3476410555204869	-0.05462742684085473	-0.08305311465105505
1700	QTC00007_M_19	TcCLB.511283.190	U2 small nuclear ribonucleoprotein 40K, putative	-0.03959037514979408	0.0630842833669898	0.24001703592606982	-0.5734461004196172
1701	QTC00007_M_2	TcCLB.506579.80	hypothetical protein, conserved	0.213472437227224	0.08054637183160462	-0.0804168621638221	-0.40392952973726154
1702	QTC00007_M_20	TcCLB.509461.70	hypothetical protein, conserved	-0.29139703539236683	0.6413049112712859	-0.20359843785317233	-0.863647207413481
1703	QTC00007_M_21	TcCLB.511283.170	hypothetical protein, conserved	-0.04570443827674245	-0.018050615654950326	0.3119501022263486	-0.5759284860027519
1704	QTC00007_M_23	TcCLB.506527.4	hypothetical protein, conserved (fragment)	-0.41214847377914254	0.5118983470495992	0.2042557481066869	-0.9143148701563062
1705	QTC00007_M_24	TcCLB.510507.50	RNA-binding protein, putative	-0.9522309644701821	-0.4527927272317405	0.6891591084801063	-0.10943092567343676
1706	QTC00007_M_3	TcCLB.511365.70	proteasome regulatory non-ATP-ase subunit 9, putative (RPN9)	-0.30588116471731464	0.3338024176986926	0.320933418479959	-0.8166423713737784
1707	QTC00007_M_4	TcCLB.506579.110	hypothetical protein, conserved	0.03639640178161693	0.32668040882750526	-0.12940667285905297	-0.6207107257302157
1708	QTC00007_M_5	TcCLB.511365.10	hypothetical protein, conserved	-0.052880413876834044	0.1445349881635151	0.10514404718261161	-0.47308205719576274
1709	QTC00007_M_6	TcCLB.510353.10	major vault protein, putative	-0.013691823768562844	0.3406201721352679	-0.1482198725209965	-0.4421545249869869
1710	QTC00007_M_8	TcCLB.510351.90	dihydrolipoamide branched chain transacylase, putative	-0.3387148611344681	0.3384985755697108	0.31566306896077645	-0.7154385313262246
1711	QTC00007_M_9	TcCLB.511289.59	Multiprotein-bridging factor 1, putative (mbf1)	-0.18205079126474089	0.27738349148493413	0.23415883544096516	-0.5935451264659414
1712	QTC00007_N_1	TcCLB.503781.70	proteasome subunit beta type-5, putative	-0.289230567691179	0.15497545814149516	0.29995258391610263	-0.5558244401580028
1713	QTC00007_N_10	TcCLB.507895.124	hypothetical protein, conserved	-0.007441491499821651	0.2589960547986886	-0.1630805065937343	-0.7361277392671965
1714	QTC00007_N_11	TcCLB.509647.90	chloride channel protein, putative	-0.08916346030653875	0.10533728386317052	0.286259726364447	-0.5100140842833055
1715	QTC00007_N_13	TcCLB.509647.70	guanylate kinase, putative	-0.015459345497080649	0.2227761698913143	0.03336312984489864	-0.578614073470186
1716	QTC00007_N_14	TcCLB.504119.10	eukaryotic translation initiation factor 5, putative	0.2260324219845815	-0.001688596715723717	-0.0188257750652166	-0.38007238929196924
1717	QTC00007_N_15	TcCLB.509733.100	translation elongation factor 1-beta, putative	-0.10014102071783093	0.5267985218063287	-0.23875585643762987	-0.6052240101996448
1718	QTC00007_N_16	TcCLB.504105.140	enolase	0.11880840490632934	0.08271636837352361	-0.0529817005646164	-0.2254231874000405
1719	QTC00007_N_17	TcCLB.509733.160	amino acid tansporter, putative	-0.3959035439756846	0.2285279343165264	0.5091640693135205	-1.0476296821698863
1720	QTC00007_N_18	TcCLB.508337.10	hypothetical protein, conserved (fragment)	0.07338098837603789	0.1489088937418557	0.04147620096216046	-0.4646072905274669
1721	QTC00007_N_19	TcCLB.509733.170	valosin-containing protein homolog, Transitional endoplasmic reticulum ATPase, putative (VCP)	0.10267730980099139	0.2437493015368315	-0.290174807247174	-0.43058684326994795
1722	QTC00007_N_2	TcCLB.510955.40	axoneme central apparatus protein, flagellar protein 16, putative (FP16)	-0.7402348960090609	-0.14338147370830354	-0.14666761053766783	0.49101065579129965
1723	QTC00007_N_20	TcCLB.506305.20	hypothetical protein, conserved	-0.017912202528780303	0.052414392228876665	0.10717882132024951	-0.359388058512144
1724	QTC00007_N_22	TcCLB.510423.40	hypothetical protein, conserved	-0.0038577356248818604	0.0958379550671971	0.2082990289413941	-0.6519658866881491
1725	QTC00007_N_23	TcCLB.507677.150	G1 cyclin CycE4, putative (CYC5)	0.04933553756983047	-0.42501499008397836	0.405639547272267	-0.3039820619084737
1726	QTC00007_N_24	TcCLB.510425.10	hypothetical protein, conserved	-0.26785029889317474	0.07061447521005644	0.4454013182116281	-0.6469305148296011
1727	QTC00007_N_3	TcCLB.503781.80	zinc finger protein PDZ5, universal minicircle sequence binding protein 1 (UMSBP1)	-0.10858421545581903	0.4333935895203876	0.09529997741464195	-0.8965854701645117
1728	QTC00007_N_4	TcCLB.509913.10	3-methylcrotonyl-CoA carboxylase, putative	0.35825723818071803	-0.17613186503402842	-0.04027722864169781	-0.38053826748669345
1729	QTC00007_N_5	TcCLB.507639.20	universal minicircle sequence binding protein, putative (UMSBP2)	-0.09847793329239411	0.25897324441314856	-0.037519744792186394	-0.379174540576854
1730	QTC00007_N_6	TcCLB.509911.90	peptidase, putative, metallo-peptidase, Clan ME, Family M16, putative	0.25006810074360586	0.05426003502492705	-0.47259934143851684	-0.2291049352411159
1731	QTC00007_N_7	TcCLB.507641.140	ATP-dependent DEAD/H RNA helicase, putative	-0.25251646006104084	-0.06552084763921427	0.42529227737865977	-0.5157444475557618
1732	QTC00007_O_1	TcCLB.506525.40	syntaxin 5, putative	0.26836991552773415	-0.19752877218178488	-0.06416179830553592	-0.3795619857378338
1733	QTC00007_O_10	TcCLB.507029.30	heat shock 70 kDa protein, mitochondrial precursor, putative	0.0830411256439529	0.48407125359448333	-0.3445981395780202	-0.6009352566491465
1734	QTC00007_O_11	TcCLB.509959.40	beta galactofuranosyl glycosyltransferase, putative	-0.15357046081202114	0.40901671012563984	0.16326460502757664	-0.9263097969758753
1735	QTC00007_O_12	TcCLB.511515.20	AAA ATPase (pseudogene), putative, AAA ATPase, putative, frameshift	-0.7710246162641168	0.3123845846502155	0.46973200965659084	-0.755535021462066
1736	QTC00007_O_13	TcCLB.506249.20	protein transport protein Sec23A, putative	-0.07074019419121792	0.18450860349383436	0.04898460016446508	-0.530409590665662
1737	QTC00007_O_15	TcCLB.506249.60	40S ribosomal protein S8, putative	0.07543327953624283	-0.1933190417185436	0.1896418461941871	-0.2708840398832006
1738	QTC00007_O_16	TcCLB.506941.150	sphingosine 1-phosphate lyase, putative (SPL)	-0.49770417858324595	0.2788754044668659	0.45904642085861935	-0.909229914215142
1739	QTC00007_O_17	TcCLB.505183.20	malic enzyme	0.015521262831527272	0.26430812819492805	0.023940310554746824	-0.7126528409329076
1740	QTC00007_O_18	TcCLB.511511.90	ATP-dependent DEAD/H DNA helicase recQ family, putative	-0.12662819198943456	0.13965426696046782	0.23785273981887137	-0.7117737049015839
1741	QTC00007_O_19	TcCLB.509937.220	protein kinase, putative	-0.28352909611729976	-0.3628960294741434	0.6710465698906664	-0.6746884191373655
1742	QTC00007_O_2	TcCLB.504107.10	calpain-like cysteine peptidase, putative (fragment)	0.0036346644001135444	0.2839063388823871	-0.16608733508296628	-0.5086306092491216
1743	QTC00007_O_20	TcCLB.511511.80	tubulin-tyrosine ligase-like protein, putative	0.18623626655851502	0.044007867550152714	-0.023588812074325838	-0.5064940824792136
1744	QTC00007_O_21	TcCLB.510407.90	serine hydroxymethyltransferase, putative	0.1350831450082524	0.34590316563524537	-0.3186158695477624	-0.6420729358599009
1745	QTC00007_O_22	TcCLB.507027.40	hypothetical protein, conserved	0.20351141037768747	0.12418779544538504	-0.07807885552614162	-0.4949657699242191
1746	QTC00007_O_23	TcCLB.510407.80	hypothetical protein, conserved	0.08390924124080901	-0.12248873252508104	0.21853087690415296	-0.31876693466492884
1747	QTC00007_O_24	TcCLB.511511.20	tRNA modification enzyme, putative	-0.09482408975317709	0.20827853080081593	0.10644863600104089	-0.539367947072264
1748	QTC00007_O_4	TcCLB.509941.110	condensin subunit 1, putative	-0.04073079049107995	-0.014409263726809451	0.46156122239228314	-1.0846472461587557
1749	QTC00007_O_6	TcCLB.509943.20	cAMP specific phosphodiesterase, putative	-0.599861971653665	0.06679694931156648	0.12025259062782216	-0.17498841393905598
1750	QTC00007_O_7	TcCLB.507993.330	mevalonate-diphosphate decarboxylase, putative	-0.5449893269037457	0.8268560580063363	-0.3481214628897804	-1.2503456753872224
1751	QTC00007_O_8	TcCLB.508277.180	mismatch repair protein MSH3, putative	0.09501377165625542	0.22115724905375556	-0.10659054161133948	-0.5631007803918897
1752	QTC00007_P_1	TcCLB.509647.180	nicotinate phosphoribosyltransferase, putative	-0.07453704732416512	0.15288453435898286	0.12484619166328499	-0.5621543677949292
1753	QTC00007_P_11	TcCLB.511003.190	hypothetical protein, conserved	-0.4102947835667008	0.31794594620150546	0.2609096894814118	-0.6785268066252049
1754	QTC00007_P_12	TcCLB.507485.150	amastin, putative	-2.2665405475331797	0.4654095197167911	0.7690731124834814	-3.4637091473790007
1755	QTC00007_P_13	TcCLB.510879.80	serine acetyltransferase, putative (SAT)	-0.4403191563138111	0.06489260929690918	0.5572625079498364	-0.9067274705905795
1756	QTC00007_P_14	TcCLB.507739.40	uracil phosphoribosyltransferase, putative	0.13992545633353426	0.13344312150794807	-0.5320504907583606	-0.43967834939852185
1757	QTC00007_P_15	TcCLB.510879.160	tyrosine phosphatase, putative	-0.5522365406925505	0.6445467767922021	0.0642979490389702	-0.9533649113229298
1758	QTC00007_P_17	TcCLB.510879.220	hypothetical protein, conserved	-0.22683102312085368	0.03993152523544987	0.28923184689435427	-0.22549358565689745
1759	QTC00007_P_19	TcCLB.504057.140	ADP/ATP mitochondrial carrier protein, putative	-0.10859879126091572	0.1989842829565813	0.1857255041464241	-0.8538196234612797
1760	QTC00007_P_2	TcCLB.508269.10	hypothetical protein, conserved	0.1409244638599972	0.24191576368235848	-0.015458881131959812	-0.7891074664383485
1761	QTC00007_P_21	TcCLB.504057.130	hypothetical protein, conserved	0.03815437599543732	-0.07423677539518836	0.14568151419994682	-0.2500198542057233
1762	QTC00007_P_23	TcCLB.504157.40	DNA replication licensing factor MCM3, putative	-0.6517240409992927	0.3156556724206757	0.6134143437781483	-1.505154566281556
1763	QTC00007_P_24	TcCLB.510121.20	hexokinase, putative	-0.3812366475257589	0.6475672890221503	-0.9883034235124842	-0.05740354768421042
1764	QTC00007_P_3	TcCLB.507711.170	hypothetical protein, conserved	-0.05688905895928368	0.19016879734603012	0.2227629312016104	-0.7102259757186157
1765	QTC00007_P_4	TcCLB.503971.40	translation initiation factor 2 subunit, putative	0.09410460000571386	0.22230919946512695	-0.28390737463761867	-0.4098436444733497
1766	QTC00007_P_5	TcCLB.504035.90	translation initiation factor IF-2, putative	-0.1845948513526834	0.03149530030569348	0.32313152555146796	-0.44195504245861267
1767	QTC00007_P_7	TcCLB.504035.140	mismatch repair protein MLH1, putative	0.07701887284363713	0.05945364899123178	0.09893383180970429	-0.3778842906467516
1768	QTC00007_P_8	TcCLB.507485.90	Wee1-like protein kinase, putative	-0.1622618354181366	0.46908949722245646	-0.1162533250135414	-0.8516941898513627
1769	QTC00008_A_1	TcCLB.508951.4	protein kinase, putative (fragment)	-0.1282013279684376	0.06150571575303839	0.20275976990134945	-0.6171513727932776
1770	QTC00008_A_12	TcCLB.506229.40	leucine-rich repeat protein, putative	-0.5794373194072832	0.13074728154071058	0.3081703122997572	-0.29978110829496557
1771	QTC00008_A_13	TcCLB.509127.50	mitochondrial carrier protein, putative	-0.47181751969612745	0.4297325929190194	0.2491573628814497	-1.1028496787359172
1772	QTC00008_A_14	TcCLB.506229.20	hypothetical protein, conserved	-0.9802589214610613	0.43753531279860886	0.3760013669958167	-1.2487943028876616
1773	QTC00008_A_16	TcCLB.506229.10	mitogen-activated protein kinase, putative	-0.5703978586450122	0.29302721239092216	0.3499569809980409	-0.6302879364979443
1774	QTC00008_A_17	TcCLB.511333.4	cytoskeleton-associated protein CAP5.5, putative, cysteine peptidase, Clan CA, family C2, putative, Calpain-like protein 1 (CAP5.5)	-0.11749499308047041	0.40577631432953226	-0.16079315237054598	-0.40407828377579685
1775	QTC00008_A_18	TcCLB.509553.20	ATP-dependent chaperone, putative	-0.011636875519955292	0.02889367821469933	0.04772663196381014	-0.4895715966007035
1776	QTC00008_A_19	TcCLB.506947.20	hypothetical protein, conserved	-0.14094538666234172	0.4129396664162612	-0.0046429518396729486	-0.5351384367490404
1777	QTC00008_A_2	TcCLB.508569.80	phosphoacetylglucosamine mutase, putative, acetylglucosaminephosphomutase, putative, N-acetylglucosamine-phosphate mutase, putative	-0.12865444455971833	-0.02486412692852541	0.16195569529489015	-0.2869243120860042
1778	QTC00008_A_20	TcCLB.509553.40	ribonuclease mar1, putative	-0.07276078450248637	0.49892653896626604	-0.2113714763905692	-0.7550179591942626
1779	QTC00008_A_21	TcCLB.507057.30	arginine N-methyltransferase, type I (PRMT6)	0.43636675052707335	-1.2959567735919355	-1.088513200877677	0.576298013493115
1780	QTC00008_A_22	TcCLB.509553.50	DNA repair and recombination helicase protein PIF5, putative	0.10374662425850385	-0.25145897563140956	-0.7083691798038506	0.3124050658513411
1781	QTC00008_A_23	TcCLB.506947.110	myosin heavy chain (pseudogene), putative, myosin heavy chain, putative, frameshift	0.22488842337199774	0.38066368785424914	-0.24996438388002737	-1.0943808965998727
1782	QTC00008_A_24	TcCLB.509553.60	mitogen-activated protein kinase 3, putative	-0.0528123490002359	-0.36523891219096744	0.32059264292554424	-0.3665738115746681
1783	QTC00008_A_3	TcCLB.503965.10	hypothetical protein, conserved	0.1821251451086667	-0.14684383770540485	0.13798591753453612	-0.35270586803767223
1784	QTC00008_A_4	TcCLB.510859.17	nucleolar RNA-binding protein, putative	0.28498891941763266	0.2519454476549828	-0.480107462996123	-0.41463945442878924
1785	QTC00008_A_5	TcCLB.503965.20	hypothetical protein, conserved	-0.14755655289514955	-0.5622117353087427	0.5069968625604294	-0.3887939806470024
1786	QTC00008_A_6	TcCLB.508567.100	hypothetical protein, conserved	-0.18492252102287568	0.24660451580790363	0.14079825422568237	-0.8869157521433606
1787	QTC00008_A_7	TcCLB.506495.20	helicase-like protein, putative	-0.09670180664011313	0.3930355516751425	-0.036014745032838004	-0.8257667889915673
1788	QTC00008_A_8	TcCLB.509581.20	beta galactofuranosyl glycosyltransferase, putative	-0.303106423593911	0.3432892673350216	0.18029109987310635	-0.7072671328469267
1789	QTC00008_A_9	TcCLB.511481.50	endonuclease III, putative	-0.07627864096540062	-0.017375358043844557	0.12663933165172808	-0.10284019754144265
1790	QTC00008_B_10	TcCLB.510345.9	protein kinase, putative (fragment)	0.6312967845309113	-0.34164410811408796	-0.5562216435401989	-0.36288024419120973
1791	QTC00008_B_11	TcCLB.508137.30	ubiquitin-conjugating enzyme E2, putative	-0.34101306325276665	0.5159053281734409	0.059570902930883296	-0.7500838518858904
1792	QTC00008_B_12	TcCLB.506715.20	Lys-63-specific deubiquitinase BRCC36, putative	-0.5525051767457679	0.2070651469451098	0.46533234200649726	-0.8201957642699229
1793	QTC00008_B_14	TcCLB.507081.70	hypothetical protein, conserved	0.127992363914825	0.09149414535303552	-0.0074257519649986725	-0.5604514950110905
1794	QTC00008_B_16	TcCLB.508241.120	rrp44p homologue, putative	0.23381597269546503	0.2074748499819966	-0.08488264047328908	-0.603092609670696
1795	QTC00008_B_17	TcCLB.511249.44	vacuolar transporter chaperone, putative	0.13531421797050824	0.18628976547315187	-0.07088010511616206	-0.5630052014391644
1796	QTC00008_B_18	TcCLB.506779.150	histone H2B variant, putative	0.057232690500420035	0.07295364690352425	-0.045426753274391295	-0.13218330612547569
1797	QTC00008_B_2	TcCLB.506963.90	calmodulin, putative	-0.4948993552659176	0.0913506730313086	0.5295112170651252	-0.8788392827386807
1798	QTC00008_B_20	TcCLB.506779.170	haloacid dehalogenase hydrolase, putative	-0.44286250002480493	0.2267620809441494	0.32622818387717584	-0.6544551044046304
1799	QTC00008_B_21	TcCLB.511249.90	hypothetical protein, conserved	0.08852554534903921	-0.04004666923918618	0.2538274899333255	-0.49986266302539956
1800	QTC00008_B_22	TcCLB.511151.90	glycerol-3-phosphate dehydrogenase, putative	-0.5077238429480261	0.4671700603354854	0.05505955413992223	-0.46993146545743136
1801	QTC00008_B_6	TcCLB.511613.100	elongation factor 1-gamma (EF-1-gamma), putative	-0.32870937818457885	0.287082299124227	0.00012076450072718199	-0.5611915763308762
1802	QTC00008_B_7	TcCLB.510241.120	Peptide deformylase 2, putative (PDF2)	0.010941237477947329	0.0041545353723990526	0.3775767769831842	-0.7110595576958133
1803	QTC00008_B_8	TcCLB.510349.50	CDP-diacylglycerol--inositol 3-phosphatidyltransferase, putative	-0.3360665555883902	0.29453358884866837	0.14005530267465593	-0.6238472512975454
1804	QTC00008_C_1	TcCLB.506947.110	myosin heavy chain (pseudogene), putative, myosin heavy chain, putative, frameshift	0.22539626397072351	0.27967846030196314	-0.23439052748561306	-0.8863473617398324
1805	QTC00008_C_10	TcCLB.509455.140	cyclin, putative	-0.37338725549186735	0.1672597784436721	0.548760863224117	-1.0044217880274868
1806	QTC00008_C_11	TcCLB.511807.70	heat shock protein DNAJ, putative	-0.2903098562222433	-0.045025702921862	0.5262014429000287	-0.6659746513881841
1807	QTC00008_C_12	TcCLB.503879.119	protein transport protein Sec24C, putative	-0.23501749082816112	0.39211132382140623	0.14007639215428486	-1.039298479863297
1808	QTC00008_C_13	TcCLB.510165.30	hypothetical protein, conserved	0.019192644103076344	0.16580759646018126	0.17060793713845454	-0.6852110236274034
1809	QTC00008_C_14	TcCLB.511881.20	serine/threonine-protein phosphatase 2A, catalytic subunit, putative	0.19231085320291372	-0.15286779974298306	0.0827218898656566	-0.48386002066017436
1810	QTC00008_C_15	TcCLB.508909.170	hypothetical protein, conserved	0.07491220257086978	-0.5407371977218228	0.4193261914165383	-0.3593439839765186
1811	QTC00008_C_16	TcCLB.503879.30	hypothetical protein, conserved	0.17295331774883738	-0.06680192927794647	0.15714059686230628	-0.4389548013990829
1812	QTC00008_C_17	TcCLB.508909.230	calcium-transporting ATPase (pseudogene), putative	0.3769214618824471	0.08330407545927898	-0.4911794584955447	-0.3466947177309756
1813	QTC00008_C_19	TcCLB.511321.10	FG-GAP repeat protein, putative, intergrin alpha chain protein, putative	0.28576712060548476	-0.07244368855705166	-0.20703426773235686	-0.2694881639519956
1814	QTC00008_C_2	TcCLB.509569.100	nucleoside phosphorylase, putative	-0.49069174182397696	0.7961229258827992	-0.313718741646692	-0.9407254176041241
1815	QTC00008_C_21	TcCLB.511321.4	O-sialoglycoprotein endopeptidase, putative	-0.09528855480479326	0.11199263334754649	0.21324358839550275	-0.6132833866248755
1816	QTC00008_C_22	TcCLB.509437.40	heat shock protein DNAJ, putative	-0.14727823177103874	0.26377955503489003	0.3459352285837018	-0.9751127685619365
1817	QTC00008_C_23	TcCLB.511693.90	electron-transfer-flavoprotein, alpha polypeptide, putative	-0.6665031612760807	0.281151812285993	0.4616061858027936	-0.8273692328833602
1818	QTC00008_C_3	TcCLB.511661.90	ribose-phosphate pyrophosphokinase, putative	-1.231003276654287	0.4990762751326714	0.5523951205194749	-1.8771344913951804
1819	QTC00008_C_4	TcCLB.509569.50	guanine nucleotide exchange factor subunit GCD7, translation initiation factor 2b, delta subunit, putative, eIF-2B GDP-GTP exchange factor, putative	-0.01954874485096748	-0.11484026621004452	0.30163021994861583	-0.3785949392631269
1820	QTC00008_C_6	TcCLB.509571.50	hypothetical protein, conserved	-0.5176676861694456	0.2938708619570919	0.23075432548280586	-0.3468566171273404
1821	QTC00008_C_7	TcCLB.507809.70	small ubiquitin protein, putative	-0.18246353135132254	0.3314084098358695	0.18109843606168474	-0.6617286595893869
1822	QTC00008_C_8	TcCLB.509573.50	hypothetical protein, conserved	0.07025615157376412	0.34922694427787876	-0.19727201785436543	-0.5433120971685518
1823	QTC00008_C_9	TcCLB.510173.90	poly(ADP-ribose) polymerase, putative	-0.02519361336698585	0.6630117438211186	-0.5063971490283462	-1.1859180931424955
1824	QTC00008_D_1	TcCLB.511245.79	hypothetical protein, conserved	0.11037315487400856	0.20117825253404256	-0.09582385375613807	-0.45784525466060294
1825	QTC00008_D_10	TcCLB.506773.90	amino acid permease/transporter, putative	-0.03840507831320606	0.7195187970433405	-0.4421259171685798	-2.079766437014977
1826	QTC00008_D_11	TcCLB.510717.30	2-oxoglutarate dehydrogenase E1 component, putative	-0.18819625578544963	0.30646147023264547	0.24473353751612867	-0.7695268375880517
1827	QTC00008_D_12	TcCLB.506773.80	hypothetical protein, conserved	-0.13473974571075067	0.4194364111397764	0.11800242446342712	-0.9417849039671369
1828	QTC00008_D_13	TcCLB.419469.14	kinesin, putative	-0.28193464286062925	0.31603194698995707	0.0739784099384765	-0.971559194962088
1829	QTC00008_D_14	TcCLB.508799.140	transcription modulator/accessory protein, putative	0.10579315040267107	0.20092512364308487	-0.00836596042456537	-0.729197198147641
1830	QTC00008_D_15	TcCLB.506811.160	R27-2 protein, putative	0.09446358683501989	0.4785101787406667	-0.5981761623746152	-1.2535975718159802
1831	QTC00008_D_16	TcCLB.506773.50	nucleoside transporter-like, putative	0.13992487195999237	0.717942158222162	-1.083866964417896	-1.157136256110262
1832	QTC00008_D_17	TcCLB.506811.190	UDP-galactose 4-epimerase (GalE)	0.06776186846774124	0.3935459844435835	-0.3412272436853052	-0.38041129112484734
1833	QTC00008_D_18	TcCLB.506773.40	3-methylcrotonoyl-CoA carboxylase beta subunit, putative	-0.023428430058895094	0.2979744926671828	0.06054507396772311	-0.8013846839293847
1834	QTC00008_D_19	TcCLB.503887.60	glycerolphosphate mutase, putative	0.2860033503259177	0.05807390575911652	-0.357239838318363	-0.28838654685133136
1835	QTC00008_D_2	TcCLB.508241.60	phosphoadenosine phosphosulfate reductase-like protein, putative	-0.054335975969290996	0.4535948509891539	-0.1336800212131716	-0.7685564928775525
1836	QTC00008_D_21	TcCLB.510431.40	CAAX prenyl protease 1, putative, metallo- peptidase, Clan M- Family M48 (FACE1)	0.34082947274894043	0.27775857757255457	-0.2753259612292363	-0.8436900954236858
1837	QTC00008_D_22	TcCLB.507787.50	membrane transporter protein (pseudogene), putative	-0.5194340120733091	-0.06962179483523039	-0.004884162165460486	0.2215570671066899
1838	QTC00008_D_24	TcCLB.509809.10	NADH-ubiquinone oxidoreductase complex I subunit, putative (NDUFS1)	-0.6431521356738399	0.6474436435374802	0.07002909121511217	-1.1045994832177606
1839	QTC00008_D_3	TcCLB.511239.49	adenosine 5'-monophosphoramidase, putative	-0.6051786239410988	0.5474158430374071	0.15270745218164478	-0.8107466299471809
1840	QTC00008_D_5	TcCLB.510285.20	hypothetical protein, conserved	0.09113759430371356	0.21288126298680496	-0.0036343451517853362	-0.5837326341677839
1841	QTC00008_D_8	TcCLB.508797.29	hypothetical protein, conserved	-0.2810774439502394	0.292554899423038	0.33933273473497105	-0.8425944168453366
1842	QTC00008_D_9	TcCLB.510283.140	UDP-N-acetylglucosamine-dolichyl-phosphate N-acetylglucosaminephosphotransferase, putative	-0.4983969620917284	0.49662417932650643	0.11464885747011079	-0.6716328975242076
1843	QTC00008_E_10	TcCLB.507665.10	hypothetical protein, conserved	-0.733269424148128	0.10387879970980317	0.3748053230956871	-0.2302267074072513
1844	QTC00008_E_11	TcCLB.510507.40	transmembrane amino acid transporter, putative	-0.26847398655765686	0.039556788704261985	0.49656495546044815	-0.7101487381070827
1845	QTC00008_E_12	TcCLB.506179.30	hypothetical protein, conserved	-0.5737561888686098	0.10021297910269993	0.5232200598198385	-0.6720043889656638
1846	QTC00008_E_13	TcCLB.510507.20	3-ketoacyl-CoA thiolase, putative	-0.1848033637521529	0.34272730133364054	0.0998540266290656	-0.49165312334243266
1847	QTC00008_E_15	TcCLB.508317.50	ammonium transporter, putative	-0.10398376631638763	0.15104175296713607	0.2604194220576112	-0.6930199625474938
1848	QTC00008_E_17	TcCLB.507849.60	hypothetical protein, conserved	0.049558352973598195	-0.17767138819306916	0.2814290250328356	-0.34869830086304576
1849	QTC00008_E_18	TcCLB.507663.30	hypothetical protein, conserved	-0.4412789215893654	0.27149944326434056	0.19401023639788886	-0.301203166067286
1850	QTC00008_E_19	TcCLB.509859.80	coronin, putative (CRN12)	0.2936427009529791	-0.1318855267403462	-0.10759657254698622	-0.3398415715591932
1851	QTC00008_E_2	TcCLB.504089.50	flagellar radial spoke component, putative	-0.9228011858961397	0.35230170007950184	0.34513497040157753	-0.651985491867036
1852	QTC00008_E_20	TcCLB.506181.20	hypothetical protein, conserved	-0.1955762739406096	-0.26012427006965555	0.03371547774554709	0.23862494870212148
1853	QTC00008_E_21	TcCLB.510515.139	T-complex protein 1, gamma subunit, putative	-0.17969232599713358	0.4013152693063424	0.09718976961718569	-0.7156135659889874
1854	QTC00008_E_22	TcCLB.503395.20	hypothetical protein, conserved	-0.1648114379242471	0.14133834298503758	0.35346916152258867	-0.6647735659189746
1855	QTC00008_E_24	TcCLB.503395.30	hypothetical protein, conserved	-0.19906200327389814	-0.025108645365986965	0.09145087267771401	-0.0368442928019039
1856	QTC00008_E_4	TcCLB.504089.40	long-chain-fatty-acid-CoA ligase, putative, fatty acid thiokinase (long chain), putative	-0.03191769859243563	0.17414193234101458	0.2294453788147545	-0.6349662759541703
1857	QTC00008_E_5	TcCLB.511671.60	surface antigen 2 (CA-2), putative	0.011973408647714562	0.16013009067632403	0.14050714666352848	-0.44255472084360686
1858	QTC00008_E_6	TcCLB.506227.210	hypothetical protein, conserved	-0.573719772251196	0.00770428934510196	0.6056774971054795	-0.8129552069793764
1859	QTC00008_E_7	TcCLB.509583.10	chaperonin TCP20, putative	0.28737432086289544	-0.04660762792960973	-0.1554551114066016	-0.34642831680816594
1860	QTC00008_E_8	TcCLB.506227.160	MOZ/SAS family acetyltransferase, putative	0.10244159523797913	0.28967437664356516	-0.0997928233928083	-0.8748833936650663
1861	QTC00008_F_1	TcCLB.510431.100	hypothetical protein, conserved	-0.07294810856187534	0.003502191798895493	0.30973183236692126	-0.5524473495167807
1862	QTC00008_F_10	TcCLB.503939.80	prolyl-tRNA synthetase, putative, bifunctional aminoacyl-tRNA synthetase, putative	-0.02155497017330287	0.14183594499532312	0.20454686533748337	-0.6490382455175115
1863	QTC00008_F_12	TcCLB.506357.50	alcohol dehydrogenase, putative	-0.5895549607915073	0.7293406362610962	-0.6173058719770571	-1.5495679184224642
1864	QTC00008_F_13	TcCLB.506885.120	protein kinase, putative	0.09788235963000386	-0.13507898228259405	0.08946236426991294	-0.38832998844416916
1865	QTC00008_F_16	TcCLB.506357.90	DNA-directed RNA polymerase II/III subunit, putative	0.06107515278549539	-0.1694331839765196	0.16917331419477963	-0.12979737531286437
1866	QTC00008_F_17	TcCLB.506885.330	hypothetical protein, conserved	-0.11614354649048286	0.1846457756246984	0.3070743455963511	-0.6569118653671498
1867	QTC00008_F_18	TcCLB.511277.10	DNA-directed RNA polymerase I subunit RPB5z, putative (RPB5z)	0.05283906477301608	0.09852277845967183	0.06121489700419916	-0.3731195222467159
1868	QTC00008_F_19	TcCLB.506885.310	meiotic recombination protein DMC1, putative (dmc1)	-0.09129794537932305	0.546166508966515	-0.24318177843214928	-0.8114551988568999
1869	QTC00008_F_2	TcCLB.507831.70	pyruvate dehydrogenase E1 component alpha subunit, putative	-0.09916042915766754	0.5063885929426704	-0.4015717238239061	-0.3812476794005541
1870	QTC00008_F_20	TcCLB.511277.4	30S ribosomal protein S8, putative (fragment)	0.3967990978071902	-0.12622248775123157	-0.1565452629193056	-0.3507158190712765
1871	QTC00008_F_21	TcCLB.506885.270	tubulin tyrosine ligase, putative	-0.06551830796979909	0.08109932740181168	0.35283910912428945	-0.7242152711013109
1872	QTC00008_F_22	TcCLB.506357.120	ethanolamine phosphotransferase, putative	-0.13668701973090244	0.5302382697751596	-0.1271154585097847	-0.835389041787284
1873	QTC00008_F_23	TcCLB.508461.60	synaptojanin (N-terminal domain), putative, inositol/phosphatidylinositol phosphatase, putative	0.19936238791362967	0.27303160818296557	-0.04930947831330982	-0.9980161512312282
1874	QTC00008_F_24	TcCLB.508891.120	periodic tryptophan protein 2 (pseudogene), putative	0.011589596546811484	0.26734462268345044	0.09870343004959319	-0.825128741318713
1875	QTC00008_F_3	TcCLB.510431.110	hypothetical protein	0.21347343489150514	0.29353339150831853	-0.07956283538972608	-0.9613066665325632
1876	QTC00008_F_4	TcCLB.507831.110	pumilio/PUF RNA binding protein 2, putative (PUF2)	0.05506149763103652	0.06856156268647888	0.34277226796977606	-0.8958264690161424
1877	QTC00008_F_6	TcCLB.511261.60	hypothetical protein, conserved	0.008045877009365154	0.07744829310702277	0.1331271756478097	-0.5339875708420782
1878	QTC00008_F_8	TcCLB.509805.20	cAMP phosphodiesterase A, putative (PDEA)	-0.335062713433359	0.6105513568087976	-0.10171489891061912	-0.9149360662770412
1879	QTC00008_F_9	TcCLB.510431.140	dual-specificity protein kinase, putative	0.31438553215259774	-0.8122689911382893	0.2650517585880005	-0.2711905725930958
1880	QTC00008_G_10	TcCLB.508539.10	hypothetical protein, conserved	-0.16133185193370386	0.029267655594147495	0.2301948836579372	-0.6746154826381261
1881	QTC00008_G_11	TcCLB.508297.7	trans-sialidase, putative (fragment)	-0.07036194905583208	-0.9219654142462804	-0.059953311148404874	0.47779546588321997
1882	QTC00008_G_12	TcCLB.511469.70	prohibitin, putative	-0.3944040718560972	0.6849075457220263	-0.17775412972529703	-1.0493258617062051
1883	QTC00008_G_13	TcCLB.508297.50	short chain dehydrogenase, putative	-0.6520621919641627	0.43525038202498384	0.32222750976565373	-0.8527062305299773
1884	QTC00008_G_14	TcCLB.511469.100	2-oxoisovalerate dehydrogenase beta subunit, mitochondrial precursor, putative	-0.006172665165067999	0.380083668117114	-0.0027523686780470866	-0.9544864741047077
1885	QTC00008_G_15	TcCLB.508299.70	peroxisome targeting signal 1 receptor, putative (PEX5)	0.0260805971498424	0.11124125608843867	0.10669558561977599	-0.47752743253207314
1886	QTC00008_G_16	TcCLB.508413.44	60S ribosomal protein L12, putative	-0.0640278117058109	0.367917997236509	-0.0502822695787519	-0.5510075061355914
1887	QTC00008_G_17	TcCLB.508299.60	60S ribosomal protein L2, putative, 60S ribosomal protein L8, putative	-0.10746738129959887	0.41347844797558864	-0.05375026253905213	-0.48612518639718266
1888	QTC00008_G_18	TcCLB.508413.50	RNA-binding protein, putative	0.38429218417787664	-0.05065273780389756	-0.27888196133269366	-0.38011238602845204
1889	QTC00008_G_19	TcCLB.511859.70	hypothetical protein, conserved	-0.46553220162248027	0.19618003300572343	0.3861728231110367	-0.5789514362373913
1890	QTC00008_G_2	TcCLB.503395.50	40S ribosomal protein S12, putative	0.11882456895390615	0.3105773903951523	-0.23817199125564983	-0.5346601479104509
1891	QTC00008_G_20	TcCLB.508413.40	serine/threonine protein phosphatase, putative	0.06730651397284192	0.3677818425193464	-0.001111324033614793	-0.7974266910482747
1892	QTC00008_G_21	TcCLB.509679.9	leucyl-tRNA synthetase, putative	0.024221012769494538	0.4379939791588347	-0.34805035868372697	-0.4708967308401764
1893	QTC00008_G_22	TcCLB.510759.160	metacaspase 5, putative	-0.24738731228164101	0.04010705684478998	0.48375689834824165	-0.6466937312241803
1894	QTC00008_G_23	TcCLB.508731.60	adenylosuccinate synthetase, putative	-0.7388511499217597	-0.011661386853249042	0.4609909604646709	-0.21574712678161992
1895	QTC00008_G_24	TcCLB.510759.150	hypothetical protein, conserved	-0.1951308306678873	0.3990983686416946	0.1798045137796341	-0.8254440598607763
1896	QTC00008_G_6	TcCLB.506177.50	hypothetical protein, conserved	0.2839494739090215	-0.11318853493266327	-0.2668104224504651	-0.3202602830177252
1897	QTC00008_G_7	TcCLB.510225.20	hypothetical protein, conserved	-0.0631404593462669	0.1288807395309988	-0.01217525338617792	-0.2517006949438022
1898	QTC00008_G_8	TcCLB.511459.40	hypothetical protein, conserved	0.03660986184266368	-0.16325022788158547	0.021637065982895016	-0.32224957857263997
1899	QTC00008_G_9	TcCLB.511557.50	hypothetical protein, conserved	-1.8963288520550883	0.2580874622696456	0.787485202259866	-2.228562012687264
1900	QTC00008_H_10	TcCLB.511277.120	hypothetical protein, conserved	0.09098407123384444	-0.005818964050753626	0.1907385696819405	-0.42997719391255035
1901	QTC00008_H_11	TcCLB.508461.260	Bem46-like serine peptidase, putative, Serine peptidase, Clan SC, Family S09X, putative	0.0013097878074503817	0.15186662466064196	0.2283138943881541	-0.653415252575755
1902	QTC00008_H_12	TcCLB.511277.240	vacuolar ATP synthase subunit c, putative	0.14628902926674658	-0.23347408141479542	-0.4806464586245709	0.2973291492954709
1903	QTC00008_H_13	TcCLB.508461.250	ATP-dependent RNA helicase, putative	0.07860655580851503	-0.030366403119152396	0.04817879392478022	-0.33942116544883416
1904	QTC00008_H_14	TcCLB.511277.330	uracil-DNA glycosylase	-0.2769501043358251	0.37708824553404424	0.17573158148506637	-0.7650895144482588
1905	QTC00008_H_15	TcCLB.508461.510	60S ribosomal protein L27A/L29, putative	0.026080402167027467	0.3269974825412998	-0.14763991467601964	-0.546782289789405
1906	QTC00008_H_16	TcCLB.511277.340	hypothetical protein, conserved	0.16832474800977446	-0.780033212152183	-0.6682546724029081	0.5422666549578835
1907	QTC00008_H_17	TcCLB.508461.430	proteasome beta 2 subunit, putative	-0.15264335278501842	0.05835414858244881	0.26259410893744894	-0.5222299656370247
1908	QTC00008_H_18	TcCLB.511277.350	tubulin-specific chaperone, putative	0.015939543821131368	0.0281983991613227	0.05030558659123711	-0.369080816049663
1909	QTC00008_H_19	TcCLB.508461.490	60S ribosomal protein L23, putative	-0.06007623064789162	0.4358938485992219	-0.08653213774860442	-0.6828089749626902
1910	QTC00008_H_20	TcCLB.511277.400	UDP-galactose transporter	-0.03878297033026908	0.18500912041370832	-0.40447929490018425	-0.08652355634619162
1911	QTC00008_H_21	TcCLB.510737.110	replication factor C, subunit 3, putative	-0.022410231495146204	0.3870363485911324	-0.026463269338539874	-0.8487771708118812
1912	QTC00008_H_22	TcCLB.511277.450	GPI-anchor transamidase subunit 8, putative, cysteine peptidase, Clan CD, family C13, putative (GPI8)	-0.18165084438375767	0.03393662318538845	0.23765984593269115	-0.3271974295901329
1913	QTC00008_H_23	TcCLB.510741.80	riboflavin kinase, putative	0.2849844508189708	0.1905626622000074	-0.22275798472903582	-0.5549014165746063
1914	QTC00008_H_24	TcCLB.511277.210	peroxisomal enoyl-coa hydratase, putative	-0.19029830133485684	0.5173764556320753	0.08210946190512987	-1.2219705927819968
1915	QTC00008_H_3	TcCLB.508461.380	calmodulin, putative, calcium-binding EF hand protein, putative	-0.3853094054040837	0.08538521743845055	-0.31182806242727956	0.33233048917138425
1916	QTC00008_H_4	TcCLB.504215.20	dolichyl-P-Man:GDP-ManGlcNAc2-PP-dolichyl beta-1,4-mannosyltransferase, putative	-0.014974965534348137	0.3268996478336578	-0.0006793347047541939	-0.533276717130125
1917	QTC00008_H_5	TcCLB.508461.390	hypothetical protein, conserved	-0.16576571974874132	-0.08182373452725948	0.39497084410470557	-0.5560030946886807
1918	QTC00008_H_6	TcCLB.504215.40	Actin-related protein 2/3 complex subunit 1, putative (ARPC1)	-0.23877984216536208	0.07513936124160818	0.328314635237356	-0.7847791299460151
1919	QTC00008_H_7	TcCLB.508461.344	hypothetical protein, conserved	-0.3211363774394128	-0.3612105486892512	0.6247830600514179	-0.5291384201646047
1920	QTC00008_H_8	TcCLB.511277.140	serine/threonine protein kinase, putative	-0.4972892379901637	0.24253261742558715	0.3894581329046131	-0.6807630516488071
1921	QTC00008_I_1	TcCLB.509683.70	Dynein light chain Tctex-type, putative	-0.7181881560257729	0.23764705346477424	0.46746795001159996	-0.7149999161264491
1922	QTC00008_I_10	TcCLB.503823.40	glycosyl hydrolase-like protein, putative	0.368705023894271	0.2781529618426419	-0.40621700060749216	-0.7806441607460464
1923	QTC00008_I_11	TcCLB.509683.80	adenylosuccinate synthetase, putative	-0.7229843431792494	0.0517933396258747	0.4333789555396374	-0.2084942635652298
1924	QTC00008_I_12	TcCLB.503823.169	kinetoplastid kinetochore protein 2, putative (fragment) (kkt2)	-0.09650409049556476	0.3505615679897245	0.1271779121105991	-1.0106097090697936
1925	QTC00008_I_13	TcCLB.509683.124	hypothetical protein, conserved	-0.6655654118985453	0.6665593292822978	0.07707919799632725	-1.4617842483854029
1926	QTC00008_I_15	TcCLB.507927.4	rac serine-threonine kinase, putative	-0.2955360067653679	-0.07004206862510583	0.5467171063225629	-0.6577668696959009
1927	QTC00008_I_16	TcCLB.506275.60	zinc carboxypeptidase, putative, metallo-peptidase, Clan MC, Family M14, putative	0.017122409161185237	0.004257772565860314	0.10150617233913702	-0.3307414027446781
1928	QTC00008_I_17	TcCLB.503835.30	hypothetical protein, conserved	-0.25024235772779635	0.37344637915305295	0.1391200892264516	-0.5934800569340302
1929	QTC00008_I_18	TcCLB.509747.70	actin-like protein, putative	-0.7100358723838914	0.44913244320709883	0.32296557525823083	-0.8128420600510925
1930	QTC00008_I_2	TcCLB.510761.60	casein kinase II, putative	-0.2336019835204766	-0.11686149305702183	0.562178302958582	-0.6766203553548248
1931	QTC00008_I_20	TcCLB.506337.210	signal recognition particle receptor like protein, putative	0.019550906711320617	0.29074401524547205	-0.0756074909071091	-0.3534691677725194
1932	QTC00008_I_21	TcCLB.507927.40	hypothetical protein, conserved	-0.11699189724855828	0.1436068673183055	0.20825956892705091	-0.6021218089302658
1933	QTC00008_I_23	TcCLB.509965.190	DREV methyltransferase, putative	0.24550736446329258	0.1349901338174069	-0.18690381515466659	-0.3841894336284626
1934	QTC00008_I_24	TcCLB.509859.30	hypothetical protein, conserved	-0.1831431258014827	0.507499131840058	0.14856622221476634	-1.4288035493211735
1935	QTC00008_I_3	TcCLB.509683.50	calmodulin, putative	-0.48110801811064857	0.12292516089506551	0.4402294077894444	-0.4928126564399547
1936	QTC00008_I_4	TcCLB.510761.30	RNA 3'-terminal phosphate cyclase-like protein, putative	0.13096207895696166	0.018198045798738505	0.14371399369349727	-0.440978476688398
1937	QTC00008_I_5	TcCLB.509683.30	hypothetical protein, conserved	0.2560899253221171	0.035628550433863336	-0.1724440933541134	-0.3206677430707013
1938	QTC00008_I_7	TcCLB.509683.20	hypothetical protein, conserved	-0.04706248167505259	0.12767800230905835	0.18971135291716598	-0.6403568490380799
1939	QTC00008_I_8	TcCLB.510769.120	calcium motive p-type ATPase, putative	-0.21913362611219536	0.14082261142069963	0.28491293423911823	-0.7123004909291232
1940	QTC00008_I_9	TcCLB.511051.30	nucleobase transporter, putative	0.13299055936809775	-0.15533902534664792	-0.016218558344460694	-0.14835398097403915
1941	QTC00008_J_1	TcCLB.510741.210	glycerol kinase, glycosomal (pseudogene), putative	0.061430049469008687	0.1997853383472951	-0.08677943493841773	-0.642610473198952
1942	QTC00008_J_10	TcCLB.507993.180	hypothetical protein, conserved	0.04258589576569691	-0.2348147531103427	0.3119489847491352	-0.2920361556579216
1943	QTC00008_J_11	TcCLB.510747.130	hypothetical protein, conserved	0.26485133294322444	-0.05423197924424641	0.08055510953471352	-0.5226079303657454
1944	QTC00008_J_12	TcCLB.511277.630	serine/threonine protein phosphatase type 5, putative	-0.6353764380087016	0.5322697748745905	0.20859734602966928	-1.3704581783153282
1945	QTC00008_J_13	TcCLB.510747.110	hypothetical protein, conserved	-0.11338714916145026	-0.18865431266403565	0.3725358851656522	-0.3470480551995361
1946	QTC00008_J_14	TcCLB.507993.200	hypothetical protein, conserved	0.07688204828915084	0.12771531702026043	0.10938708557788042	-0.5722852148736296
1947	QTC00008_J_15	TcCLB.510747.60	cytochrome P450 reductase, putative	0.4141381482181153	-0.22938443145126783	-0.10931330219126761	-0.37898100883255714
1948	QTC00008_J_16	TcCLB.507993.210	hypothetical protein, conserved	0.1278190575604813	0.07277126588082493	0.052178040616344866	-0.4356435869787292
1949	QTC00008_J_17	TcCLB.510659.44	cysteine desulfurase, putative	0.1660905947126939	-0.04441829959077118	-0.02177483573926035	-0.45182723560006727
1950	QTC00008_J_18	TcCLB.511281.60	pyruvate kinase 2, putative	-0.2625029937086766	0.012418178628267143	0.2347143742744849	-0.14936778051984492
1951	QTC00008_J_19	TcCLB.510659.20	hypothetical protein, conserved	0.3352988480322859	-0.0875634822577961	-0.3346314949998704	-0.11698857995074925
1952	QTC00008_J_2	TcCLB.511277.190	ras-related GTP-binding protein, putative	0.5733636249218046	-0.6050652486216685	-0.04353551936290926	-0.4702589197911747
1953	QTC00008_J_20	TcCLB.511283.90	N-myristoyl transferase, putative	-0.200466514973675	0.301517491048855	0.10963254633766756	-0.5096210260343971
1954	QTC00008_J_21	TcCLB.508465.90	galactokinase, putative, galactose kinase, putative	0.20639942490944044	0.6532891724549855	-0.8456320013492776	-0.9733756173030391
1955	QTC00008_J_22	TcCLB.508257.110	hypothetical protein, conserved	-0.06544514829009014	0.04415748517743973	0.26205157152109765	-0.4268350221486797
1956	QTC00008_J_23	TcCLB.507001.80	acyl-CoA dehydrogenase, putative	-0.31385822353169696	0.49790431665228024	0.11693768493105082	-0.8443580092689321
1957	QTC00008_J_24	TcCLB.508257.140	Aquaporin 2	0.1627694640767138	0.16400393469223293	0.1749569631843689	-1.0426237695751126
1958	QTC00008_J_3	TcCLB.510661.19	ubiquitin-activating enzyme E1, putative (fragment)	0.3541175551384814	0.08200220396258169	-0.49002928043326827	-0.2188175640954367
1959	QTC00008_J_4	TcCLB.511277.160	60S ribosomal protein L10a, putative	0.05695125032538901	0.36548803432471094	-0.18034000969608607	-0.5222542868559609
1960	QTC00008_J_7	TcCLB.510743.110	hypothetical protein, conserved	0.13118045730902675	-0.1861069811961593	0.20704398743364982	-0.35885134059180307
1961	QTC00008_J_8	TcCLB.507993.150	hypothetical protein, conserved	0.17499299127227183	-0.16254765304822807	0.1227290614589735	-0.2323089012762233
1962	QTC00008_J_9	TcCLB.510749.10	hypothetical protein, conserved	-0.3765351853000964	0.3344814333751076	0.25925748931388526	-0.8730079738758874
1963	QTC00008_K_1	TcCLB.507923.30	vacuolar assembly protein vps41, putative	-0.0928496317430762	0.078842217325864	0.18020942921530506	-0.5928563066572592
1964	QTC00008_K_10	TcCLB.506559.470	ribosomal protein l35a, putative	-0.45429626750661845	0.5086289171280599	0.1818610007499947	-0.8275384665632858
1965	QTC00008_K_11	TcCLB.510305.30	lipin, putative	0.6270748663251547	-0.44735598226666706	-0.24665775142059246	-0.5674746067698145
1966	QTC00008_K_12	TcCLB.506559.524	protein phosphatase 2C, putative	-0.15800408744633354	-0.1860441897349674	0.530535095508767	-0.6868750280524866
1967	QTC00008_K_13	TcCLB.509153.120	acyl-CoA dehydrogenase, putative	-0.27724074518718145	0.44445855873035295	0.0443646185790284	-0.7918012118774612
1968	QTC00008_K_14	TcCLB.511759.30	hypothetical protein, conserved	-0.26407127445327494	0.31108959246311	-0.3624877002022581	-0.14470389676360199
1969	QTC00008_K_15	TcCLB.511389.150	thiolase protein-like protein, putative	0.20835013494201224	0.1956735107899883	-0.17904784561545725	-0.49491829782456226
1970	QTC00008_K_16	TcCLB.507023.10	epsilon-adaptin, putative, AP-1/4 adapter complex gamma/epsilon subunit, putative	0.3099029748687769	0.07581204637563026	-0.16918434843687613	-0.7244415778269229
1971	QTC00008_K_17	TcCLB.508741.170	glycerate kinase, putative	0.04602747979677609	0.4738124931853442	-0.3290142672491493	-0.7412887092164572
1972	QTC00008_K_18	TcCLB.507023.70	hypothetical protein, conserved	-1.2393308164718315	0.8045378834374803	-0.9042491111523221	-2.301324144657928
1973	QTC00008_K_19	TcCLB.508307.50	hypothetical protein, conserved	-0.32665520954769284	0.37910859988487733	0.17409935897716178	-0.6620301440379849
1974	QTC00008_K_2	TcCLB.509859.40	cytosolic leucyl aminopeptidase, putative, metallo-peptidase, Clan MF, Family M17, putative	0.6130504418876019	-0.13259629532154868	-0.7195460721112413	-0.3300906190906786
1975	QTC00008_K_20	TcCLB.507023.180	protein kinase, putative, cdc2, putative	0.18339722287370974	-0.008062531586205504	0.08907112017411241	-0.40020913101653344
1976	QTC00008_K_21	TcCLB.508307.44	hypothetical protein, conserved	0.08159884191826504	0.13825396070591475	0.17021406782336715	-0.6160300327944838
1977	QTC00008_K_22	TcCLB.507023.280	hypothetical protein, conserved	0.22668379793739538	0.0994383962617734	-0.2043556186975576	-0.3972018350890194
1978	QTC00008_K_23	TcCLB.508307.20	hypothetical protein, conserved	0.17273107904575932	-0.1620428148729404	0.23422246297996355	-0.5050780112180486
1979	QTC00008_K_24	TcCLB.511501.50	GTPase activating protein, putative	0.2867011267321818	0.027491318710882243	0.010593441930480405	-0.6606167753540161
1980	QTC00008_K_3	TcCLB.510123.60	hypothetical protein, conserved	-0.4072394129320713	0.40850103014823685	0.2009748734996648	-0.7266015369208878
1981	QTC00008_K_5	TcCLB.510123.20	mitogen activated protein kinase, putative	-0.4815142233436895	0.3662492938511776	0.35869536223740867	-0.9563067730355689
1982	QTC00008_K_6	TcCLB.509857.60	hypothetical protein, conserved	-0.03199187827772395	0.18642003255820397	-0.14223352407642662	-0.9912471437796221
1983	QTC00008_K_7	TcCLB.507503.20	glycine dehydrogenase [decarboxylating] (pseudogene), putative, glycinedecarboxylase (pseudogene), putative, glycine cleavage system p-protein (pseudogene), putative	0.07069190637654327	0.05836151068689845	-0.027169598677593925	-0.35763227500623634
1984	QTC00008_K_8	TcCLB.508479.110	glutathionylspermidine synthase, putative	-0.10027126023113726	0.3769367439745295	-0.04598403128036366	-0.6971931272275289
1985	QTC00008_K_9	TcCLB.506537.280	glycine dehydrogenase [decarboxylating] (pseudogene), putative	-0.09826987981812256	0.32031583089459253	0.054015804745813356	-0.7323562360242682
1986	QTC00008_L_1	TcCLB.510659.104	poly(ADP-ribose) glycohydrolase, putative	-0.7195660140185289	0.2248850402595767	0.593651649537132	-1.3522066581137837
1987	QTC00008_L_11	TcCLB.510663.80	hypothetical protein, conserved	0.32422779554223197	0.030122120876180464	-0.08902181052468565	-0.502584153164523
1988	QTC00008_L_12	TcCLB.510687.94	Unc104-like kinesin, putative	0.21577955775353677	0.19523859405074717	-0.14956577632952384	-0.6800938961204243
1989	QTC00008_L_13	TcCLB.510663.70	6-phosphogluconate dehydrogenase, decarboxylating, putative	-0.16101189562130247	0.1807687587946254	0.1749789919316499	-0.6426378632431525
1990	QTC00008_L_14	TcCLB.510687.140	alkylated DNA repair protein, putative	-0.003721450078137197	-0.1349105648633071	-0.19991880844916607	0.15935070999318554
1991	QTC00008_L_15	TcCLB.510667.140	ribulose-phosphate 3-epimerase, putative	0.08405863607583737	0.496611429694314	-0.29063479007101195	-0.8807235411817019
1992	QTC00008_L_17	TcCLB.510667.40	DNA repair protein RAD2, putative	-0.17109672521116717	0.06266621998772844	0.06525477271602412	-0.29080113101100385
1993	QTC00008_L_18	TcCLB.510689.20	quinonoid dihydropteridine reductase, putative	0.033314237728769236	0.2534029955339386	-0.025623399302240724	-0.6788345852331458
1994	QTC00008_L_19	TcCLB.511577.130	poly(A) export protein, putative	-0.2764159378616892	-0.09007701841081839	0.5495225975019271	-0.7557383838219466
1995	QTC00008_L_2	TcCLB.508257.260	AP-1 adapter complex gamma subunit, putative	-0.279780861192714	0.20597653339706334	0.4153088881222433	-0.9050969962030475
1996	QTC00008_L_20	TcCLB.510689.30	proteasome beta 7 subunit, putative	-0.15842308953194606	0.24830246019590582	-0.034629829253667394	-0.31631270563190333
1997	QTC00008_L_21	TcCLB.511577.110	exopolyphosphatase	-0.112552545240741	0.023593973833571258	0.38257230524839736	-0.6456830888342416
1998	QTC00008_L_23	TcCLB.511577.70	hypothetical protein, conserved	0.10252691190112712	0.022547715885201786	0.21374532317330167	-0.6103841851221713
[truncated: 6,906 more rows]
