# Supplementary material for: Systems Biology Approach to Model the Life Cycle of Trypanosoma cruzi
Source: PLoS One. 2016 Jan 11;11(1):e0146947. doi: 10.1371/journal.pone.0146947 (PMC4709001; doi:10.1371/journal.pone.0146947)
Supplement: S2 Table — Clusters (cluster ID) are listed in the first column, with their corresponding genes (gene ID) listed in the second column. The third and the fourth columns list the gene and protein names, respectively. (XLSX) [file pone.0146947.s010.xlsx]

## Sheet: Hoja1
Cluster ID	Gene ID	Gene name	Protein name
Cluster_1	4054	TcCLB.506513.14	hypothetical protein, conserved
Cluster_2	2070	TcCLB.510897.10	cullin 2, putative
Cluster_2	8208	TcCLB.511291.50	hypothetical protein, conserved
Cluster_2	8655	TcCLB.511649.100	amino acid permease, putative
Cluster_3	2374	TcCLB.503499.20	hypothetical protein, conserved
Cluster_3	6278	TcCLB.508649.14	hypothetical protein, conserved
Cluster_3	8384	TcCLB.511559.34	hypothetical protein, conserved
Cluster_4	609	TcCLB.503671.30	leucine-rich repeat-containing protein, Protein tilB homolog, putative (LRTP)
Cluster_4	1986	TcCLB.510659.104	poly(ADP-ribose) glycohydrolase, putative
Cluster_4	3227	TcCLB.506009.50	hypothetical protein, conserved
Cluster_4	4062	TcCLB.506559.454	GTP-binding protein, putative
Cluster_4	4164	TcCLB.506679.280	endonuclease/exonuclease/phosphatase, putative
Cluster_4	6413	TcCLB.508707.130	hypothetical protein, conserved
Cluster_4	6542	TcCLB.508863.10	hypothetical protein, conserved
Cluster_4	6846	TcCLB.509595.30	hypothetical protein, conserved
Cluster_4	8244	TcCLB.511299.79	oxidoreductase, putative (fragment)
Cluster_4	8367	TcCLB.511421.150	leucine-rich repeat-containing protein
Cluster_5	3474	TcCLB.506147.20	hypothetical protein
Cluster_6	3358	TcCLB.505963.9	dispersed gene family protein 1 (DGF-1), putative (fragment)
Cluster_6	4395	TcCLB.506799.90	surface protease GP63 (pseudogene), putative
Cluster_7	2001	TcCLB.506405.10	phosphomannomutase-like protein, putative
Cluster_8	4552	TcCLB.506775.90	PIF1 helicase-like protein, putative, DNA repair and recombination protein, mitochondrial precursor, putative
Cluster_9	5245	TcCLB.507539.10	hypothetical protein, conserved
Cluster_9	5904	TcCLB.508469.10	hypothetical protein, conserved
Cluster_10	47	TcCLB.505073.30	mu-adaptin 4, putative, adaptor complex AP-4 medium subunit, putative
Cluster_10	84	TcCLB.510149.50	DNA repair helicase and transcription factor protein, putative, tfiih basal transcription factor complex helicase xpb subunit
Cluster_10	108	TcCLB.507159.90	DNA-directed RNA polymerase III subunit, putative, DNA-directed rna polymerase II subunit, putative
Cluster_10	205	TcCLB.510757.20	hypothetical protein, conserved
Cluster_10	244	TcCLB.511391.200	pitrilysin-like metalloprotease, putative, metallo-peptidase, Clan ME, Family M16C, putative
Cluster_10	252	TcCLB.506929.40	target SNARE, putative
Cluster_10	257	TcCLB.506207.50	translationally controlled tumor protein (TCTP), putative
Cluster_10	351	TcCLB.503399.10	hypothetical protein, conserved
Cluster_10	411	TcCLB.504137.60	adaptin complex 4 subunit, putative, beta adaptin, putative
Cluster_10	470	TcCLB.509745.20	glycosyl transferase-like, putative
Cluster_10	528	TcCLB.504165.10	hypothetical protein, conserved
Cluster_10	535	TcCLB.503611.50	hypothetical protein, conserved
Cluster_10	648	TcCLB.509003.79	coatomer beta subunit, putative (fragment)
Cluster_10	650	TcCLB.506691.80	hypothetical protein, conserved
Cluster_10	657	TcCLB.506127.90	hypothetical protein, conserved
Cluster_10	677	TcCLB.506925.390	MP44, putative
Cluster_10	728	TcCLB.511113.9	hypothetical protein, conserved (fragment)
Cluster_10	747	TcCLB.506155.70	SWI/SNF-related helicase, putative
Cluster_10	757	TcCLB.503575.60	protein kinase, putative
Cluster_10	806	TcCLB.504625.60	hydrogenase, putative
Cluster_10	854	TcCLB.508355.200	vacuolar protein sorting protein 16, putative
Cluster_10	1020	TcCLB.503425.20	monothiol glutaredoxin, putative
Cluster_10	1089	TcCLB.503865.50	ankyrin, putative
Cluster_10	1117	TcCLB.507659.10	hypothetical protein, conserved
Cluster_10	1160	TcCLB.511421.210	hypothetical protein, conserved
Cluster_10	1221	TcCLB.505807.190	polynucleotide kinase 3'-phosphatase, putative
Cluster_10	1242	TcCLB.506821.110	hypothetical protein, conserved
Cluster_10	1289	TcCLB.510575.130	chloride channel protein, putative
Cluster_10	1342	TcCLB.508973.50	ATP-dependent DEAD/H RNA helicase, putative
Cluster_10	1353	TcCLB.506885.416	regulator of chromosome condensation (RCC1), putative
Cluster_10	1375	TcCLB.510657.170	cytochrome P450 reductase, putative
Cluster_10	1433	TcCLB.509803.40	5-oxoprolinase, putative
Cluster_10	1500	TcCLB.506389.70	translation-associated element 2, putative
Cluster_10	1526	TcCLB.506835.80	CAS/CSE/importin domain protein, putative
Cluster_10	1569	TcCLB.508199.50	palmitoyl acyltransferase 1, putative
Cluster_10	1579	TcCLB.510597.9	tousled-like kinase II, putative
Cluster_10	1587	TcCLB.509769.70	DNA polymerase theta (helicase domain only), putative
Cluster_10	1599	TcCLB.509011.90	lipase, putative
Cluster_10	1888	TcCLB.508413.50	RNA-binding protein, putative
Cluster_10	1970	TcCLB.507023.10	epsilon-adaptin, putative, AP-1/4 adapter complex gamma/epsilon subunit, putative
Cluster_10	1979	TcCLB.511501.50	GTPase activating protein, putative
Cluster_10	1987	TcCLB.510663.80	hypothetical protein, conserved
Cluster_10	1988	TcCLB.510687.94	Unc104-like kinesin, putative
Cluster_10	2005	TcCLB.507053.30	hypothetical protein, conserved
Cluster_10	2007	TcCLB.509799.90	hypothetical protein, conserved
Cluster_10	2010	TcCLB.511355.14	cation transporter, putative
Cluster_10	2042	TcCLB.511127.260	DNA photolyase, putative, cryptochrome, putative
Cluster_10	2123	TcCLB.511575.40	hypothetical protein, conserved
Cluster_10	2233	TcCLB.447483.10	hypothetical protein, conserved
Cluster_10	2247	TcCLB.419833.10	vacuolar protein sorting 18, putative
Cluster_10	2320	TcCLB.503703.30	hypothetical protein, conserved
Cluster_10	2396	TcCLB.503727.29	hypothetical protein
Cluster_10	2525	TcCLB.503547.20	dispersed gene family protein 1 (DGF-1, pseudogene), putative
Cluster_10	2601	TcCLB.503809.140	cation transporter, putative
Cluster_10	2633	TcCLB.503893.160	hypothetical protein, conserved
Cluster_10	2644	TcCLB.503823.150	hypothetical protein, conserved
Cluster_10	2697	TcCLB.504033.220	palmitoyl acyltransferase 1, putative
Cluster_10	2792	TcCLB.503929.30	hypothetical protein, conserved
Cluster_10	2916	TcCLB.504125.20	hypothetical protein
Cluster_10	2975	TcCLB.504137.30	hypothetical protein
Cluster_10	3047	TcCLB.507825.10	hypothetical protein, conserved
Cluster_10	3109	TcCLB.504105.80	hypothetical protein, conserved
Cluster_10	3177	TcCLB.504153.340	hypothetical protein, conserved
Cluster_10	3212	TcCLB.505037.60	NIMA/Nek Serine/threonine-protein kinase family, putative, Mitogen-activated kinase kinase kinase, putative
Cluster_10	3317	TcCLB.504769.70	hypothetical protein, conserved
Cluster_10	3333	TcCLB.505945.20	ribonuclease mar1, putative
Cluster_10	3444	TcCLB.505647.60	hypothetical protein, conserved
Cluster_10	3449	TcCLB.507437.21	elongation factor 1-gamma (EF-1-gamma, pseudogene), putative
Cluster_10	3454	TcCLB.505999.110	NADH-ubiquinone oxidoreductase complex I subunit, putative
Cluster_10	3479	TcCLB.506147.30	synaptojanin (N-terminal domain), putative, inositol/phosphatidylinositol phosphatase, putative
Cluster_10	3489	TcCLB.506205.20	hypothetical protein
Cluster_10	3598	TcCLB.506175.100	hypothetical protein, conserved
Cluster_10	3651	TcCLB.506327.40	hypothetical protein, conserved
Cluster_10	3679	TcCLB.506241.150	hypothetical protein
Cluster_10	3791	TcCLB.506409.100	mucin TcMUCII, putative
Cluster_10	3861	TcCLB.506417.30	hypothetical protein, conserved
Cluster_10	3902	TcCLB.506425.40	hypothetical protein, conserved
Cluster_10	3905	TcCLB.506367.20	hypothetical protein, conserved
Cluster_10	3914	TcCLB.506367.100	hypothetical protein, conserved
Cluster_10	3943	TcCLB.506367.60	vacuolar protein sorting protein 16, putative
Cluster_10	4085	TcCLB.506605.30	hypothetical protein, conserved
Cluster_10	4098	TcCLB.506673.40	hypothetical protein, conserved
Cluster_10	4125	TcCLB.506729.50	hypothetical protein, conserved
Cluster_10	4149	TcCLB.506573.70	hypothetical protein, conserved
Cluster_10	4282	TcCLB.506753.164	hypothetical protein, conserved
Cluster_10	4455	TcCLB.506855.340	U4/U6 small nuclear ribonuclear protein, putative
Cluster_10	4459	TcCLB.506855.110	hypothetical protein, conserved
Cluster_10	4474	TcCLB.506817.10	hypothetical protein, conserved
Cluster_10	4487	TcCLB.506857.40	hypothetical protein, conserved
Cluster_10	4489	TcCLB.506857.70	hypothetical protein, conserved
Cluster_10	4507	TcCLB.506817.70	hypothetical protein
Cluster_10	4563	TcCLB.506869.60	protein kinase, putative
Cluster_10	4569	TcCLB.506925.230	hypothetical protein, conserved
Cluster_10	4607	TcCLB.506925.290	hypothetical protein
Cluster_10	4610	TcCLB.506789.290	hypothetical protein, conserved
Cluster_10	4614	TcCLB.506789.310	hypothetical protein, conserved
Cluster_10	4814	TcCLB.506989.130	hypothetical protein, conserved
Cluster_10	4822	TcCLB.506943.100	hypothetical protein, conserved
Cluster_10	4837	TcCLB.507023.40	protein kinase, putative
Cluster_10	4879	TcCLB.507073.40	hypothetical protein, conserved
Cluster_10	4886	TcCLB.507031.150	hypothetical protein, conserved
Cluster_10	4892	TcCLB.506999.170	hypothetical protein
Cluster_10	4902	TcCLB.506945.350	serine/threonine protein kinase, putative
Cluster_10	4989	TcCLB.507547.70	hypothetical protein, conserved
Cluster_10	5720	TcCLB.508173.219	hypothetical protein, conserved
Cluster_10	5722	TcCLB.508173.230	hypothetical protein, conserved
Cluster_10	5747	TcCLB.508027.60	hypothetical protein
Cluster_10	5762	TcCLB.508239.30	neurobeachin/beige-like protein, putative
Cluster_10	5764	TcCLB.508241.100	hypothetical protein
Cluster_10	5771	TcCLB.508241.130	hypothetical protein, conserved
Cluster_10	5821	TcCLB.508257.150	small nuclear ribonucleoprotein SmD3, putative
Cluster_10	5840	TcCLB.508257.80	hypothetical protein, conserved
Cluster_10	5916	TcCLB.508411.90	DNA repair helicase and transcription factor protein, putative, tfiih basal transcription factor complex helicase xpb subunit
Cluster_10	6000	TcCLB.508299.40	hypothetical protein
Cluster_10	6213	TcCLB.508719.9	hypothetical protein, conserved
Cluster_10	6243	TcCLB.508645.40	nucleoside transporter 1, putative
Cluster_10	6344	TcCLB.508593.80	hypothetical protein, conserved
Cluster_10	6369	TcCLB.508823.130	hypothetical protein, conserved
Cluster_10	6400	TcCLB.508613.30	peroxisomal membrane protein 4, putative
Cluster_10	6404	TcCLB.508699.80	hypothetical protein, conserved
Cluster_10	6453	TcCLB.508837.110	hypothetical protein, conserved
Cluster_10	6565	TcCLB.509109.150	hypothetical protein, conserved
Cluster_10	6629	TcCLB.509053.110	ubiquitin fusion degradation protein 2, putative, ubiquitin conjugation factor E4 B, putative
Cluster_10	6675	TcCLB.508995.69	pseudouridine synthase TruD, putative (fragment)
Cluster_10	6684	TcCLB.508891.50	hypothetical protein
Cluster_10	6743	TcCLB.509537.90	hypothetical protein, conserved
Cluster_10	6809	TcCLB.509561.100	hypothetical protein, conserved
Cluster_10	6816	TcCLB.509213.110	hypothetical protein, conserved
Cluster_10	6897	TcCLB.509601.50	hypothetical protein, conserved
Cluster_10	6900	TcCLB.509767.44	hypothetical protein, conserved
Cluster_10	6906	TcCLB.509769.130	DNA polymerase zeta catalytic subunit, putative
Cluster_10	7017	TcCLB.509795.10	hypothetical protein, conserved
Cluster_10	7072	TcCLB.509649.40	hypothetical protein
Cluster_10	7097	TcCLB.509825.30	hypothetical protein, conserved
Cluster_10	7117	TcCLB.509945.24	hypothetical protein, conserved
Cluster_10	7160	TcCLB.509965.180	RNA-binding protein, putative
Cluster_10	7169	TcCLB.510061.40	retrotransposon hot spot protein (RHS, pseudogene), putative
Cluster_10	7239	TcCLB.510089.110	mitochondrial RNA binding complex 1 subunit, putative
Cluster_10	7336	TcCLB.510241.10	hypothetical protein, conserved
Cluster_10	7382	TcCLB.510113.20	dispersed gene family protein 1 (DGF-1, pseudogene), putative
Cluster_10	7402	TcCLB.510181.50	nucleoporin interacting component (NUP93), putative
Cluster_10	7493	TcCLB.510303.180	hypothetical protein, conserved
Cluster_10	7763	TcCLB.510879.60	hypothetical protein, conserved
Cluster_10	7792	TcCLB.510773.60	hypothetical protein
Cluster_10	7862	TcCLB.510719.200	telomerase reverse transcriptase, putative (TERT)
Cluster_10	7878	TcCLB.510823.50	hypothetical protein, conserved
Cluster_10	7882	TcCLB.510901.80	hypothetical protein, conserved
Cluster_10	7948	TcCLB.510945.20	hypothetical protein, conserved
Cluster_10	8089	TcCLB.511215.40	hypothetical protein, conserved
Cluster_10	8124	TcCLB.511283.220	hypothetical protein, conserved
Cluster_10	8294	TcCLB.511199.20	hypothetical protein, conserved
Cluster_10	8312	TcCLB.511321.20	hypothetical protein, conserved
Cluster_10	8350	TcCLB.511495.20	hypothetical protein, conserved
Cluster_10	8567	TcCLB.511543.50	hypothetical protein, conserved
Cluster_10	8578	TcCLB.511395.20	phosphatidylglycerolphosphate synthase, mitochondrial, putative (pgps)
Cluster_10	8676	TcCLB.511807.260	hypothetical protein, conserved
Cluster_10	8684	TcCLB.511807.200	hypothetical protein, conserved
Cluster_11	224	TcCLB.510451.10	trans-sialidase (pseudogene), putative
Cluster_11	2095	TcCLB.400945.10	trans-sialidase (pseudogene), putative
Cluster_11	2457	TcCLB.503395.40	60S ribosomal protein L18, putative
Cluster_11	5976	TcCLB.508285.60	trans-sialidase, Group II, putative
Cluster_11	8549	TcCLB.511391.60	trans-sialidase (pseudogene), putative
Cluster_12	13	TcCLB.508963.40	trans-sialidase (pseudogene), putative
Cluster_12	797	TcCLB.511891.10	trans-sialidase, Group II, putative
Cluster_12	4213	TcCLB.506683.190	trans-sialidase, Group II, putative
Cluster_12	5196	TcCLB.507381.20	trans-sialidase (pseudogene), putative
Cluster_12	6742	TcCLB.509417.9	trans-sialidase, putative
Cluster_12	6857	TcCLB.509225.30	trans-sialidase (pseudogene), putative
Cluster_12	6984	TcCLB.509897.140	trans-sialidase, Group V, putative
Cluster_12	7379	TcCLB.510111.20	trans-sialidase, Group II, putative, surface glycoprotein Tc85-11
Cluster_12	7387	TcCLB.510035.10	trans-sialidase (pseudogene), putative
Cluster_12	8844	TcCLB.511911.10	trans-sialidase, Group II, putative
Cluster_13	323	TcCLB.506905.40	ABC transporter, putative
Cluster_13	524	TcCLB.503625.10	asparagine synthetase a, putative
Cluster_13	916	TcCLB.506801.80	cysteine peptidase inhibitor, chagasin (CHA)
Cluster_13	1152	TcCLB.508993.20	homocysteine S-methyltransferase, putative
Cluster_13	3891	TcCLB.506479.120	cytidine triphosphate synthase, putative
Cluster_13	4530	TcCLB.506925.100	hypothetical protein, conserved
Cluster_13	4703	TcCLB.506933.89	calmodulin, putative
Cluster_13	4959	TcCLB.507041.120	variant-surface-glycoprotein phospholipase C, putative, vsglipase, putative, glycosylphosphatidylinositol-specific phospholipase C, putative
Cluster_13	6272	TcCLB.508567.30	hypothetical protein
Cluster_13	6942	TcCLB.509775.20	protein kinase, putative
Cluster_13	7632	TcCLB.510329.180	hypothetical protein, conserved
Cluster_13	8666	TcCLB.511643.80	hypothetical protein, conserved (pseudogene)
Cluster_14	25	TcCLB.509065.130	hypothetical protein, conserved
Cluster_14	423	TcCLB.503477.20	transaldolase, putative
Cluster_14	537	TcCLB.510797.4	phosphatidylinositol (3,5) kinase, putative (fragment)
Cluster_14	721	TcCLB.506925.530	glycosomal transporter (GAT3), putative
Cluster_14	923	TcCLB.509207.130	peptidyl-prolyl cis-trans isomerase (PAR45)
Cluster_14	929	TcCLB.511445.160	copper-transporting ATPase-like protein, putative
Cluster_14	1058	TcCLB.503555.40	ATP-dependent RNA helicase, putative
Cluster_14	1131	TcCLB.507089.80	exosome-associated protein 2, putative, 3' exoribonuclease, putative (EAP2)
Cluster_14	1573	TcCLB.510073.50	elongation factor 1-gamma (EF-1-gamma), putative
Cluster_14	1598	TcCLB.509011.40	calreticulin, putative
Cluster_14	1677	TcCLB.506737.40	hypothetical protein, conserved
Cluster_14	1999	TcCLB.508065.60	hypothetical protein, conserved
Cluster_14	2202	TcCLB.444777.20	hypothetical protein, conserved
Cluster_14	2538	TcCLB.503781.20	phosphatidylinositol N-acetylglucosaminyltransferase subunit C, putative
Cluster_14	2575	TcCLB.503687.40	40 kDa cyclophilin, putative, PPIase, putative, rotamase, putative, peptidyl-prolyl cis-trans isomerase, putative (CYP40)
Cluster_14	3082	TcCLB.504425.50	hypothetical protein, conserved
Cluster_14	3274	TcCLB.505115.20	hypothetical protein
Cluster_14	3754	TcCLB.506247.350	hypothetical protein, conserved
Cluster_14	3864	TcCLB.506363.120	hypothetical protein, conserved
Cluster_14	3903	TcCLB.506367.174	hypothetical protein, conserved
Cluster_14	3920	TcCLB.506529.80	hypothetical protein, conserved
Cluster_14	3976	TcCLB.506443.150	retrotransposon hot spot (RHS) protein, putative
Cluster_14	4014	TcCLB.506399.20	hypothetical protein, conserved
Cluster_14	4957	TcCLB.507041.100	ATP-dependent protease binding subunit (pseudogene), putative
Cluster_14	4999	TcCLB.507093.190	hypothetical protein, conserved
Cluster_14	5016	TcCLB.507601.110	prolyl oligopeptidase (pseudogene), putative, prolyl oligopeptidase, putative, degenerate, serine peptidase, clan SC, family S9A, putative, degenerate
Cluster_14	5020	TcCLB.507601.40	NUDIX hydrolase dihydroneopterin triphosphate pyrophosphohydrolase/hydrolase, putative
Cluster_14	5052	TcCLB.507491.20	surface antigen TASV, putative, hypothetical protein
Cluster_14	5089	TcCLB.507099.70	hypothetical protein, conserved
Cluster_14	5178	TcCLB.507615.80	hypothetical protein, conserved
Cluster_14	5321	TcCLB.507641.240	hypothetical protein
Cluster_14	5477	TcCLB.507949.50	SSU ribosomal protein, mitochondrial, putative (MRPS15)
Cluster_14	5652	TcCLB.508221.40	mucin TcMUCII, putative
Cluster_14	5679	TcCLB.508009.10	surface protease GP63 (pseudogene), putative
Cluster_14	5810	TcCLB.508051.30	protein kinase, putative
Cluster_14	6028	TcCLB.508443.10	hypothetical protein, conserved
Cluster_14	6099	TcCLB.508461.160	hypothetical protein, conserved
Cluster_14	6264	TcCLB.508725.10	CCR4-NOT transcription complex subunit 10, putative
Cluster_14	6454	TcCLB.508899.130	hypothetical protein, conserved
Cluster_14	6699	TcCLB.509161.149	hypothetical protein, conserved
Cluster_14	6895	TcCLB.509601.40	hypothetical protein, conserved
Cluster_14	7227	TcCLB.510187.74	short-chain dehydrogenase, putative
Cluster_14	7473	TcCLB.510531.54	small nuclear ribonucleoprotein, putative
Cluster_14	7696	TcCLB.510595.40	hypothetical protein, conserved
Cluster_14	7723	TcCLB.510531.100	hypothetical protein, conserved
Cluster_14	7789	TcCLB.510643.20	retrotransposon hot spot protein (RHS, pseudogene), putative
Cluster_14	8032	TcCLB.511127.190	hypothetical protein, conserved
Cluster_14	8136	TcCLB.511217.50	hypothetical protein, conserved
Cluster_14	8289	TcCLB.511109.20	hypothetical protein, conserved
Cluster_14	8310	TcCLB.511269.70	cysteine peptidase, Clan CA, family C2, putative
Cluster_14	8854	TcCLB.511917.10	trans-sialidase, putative
Cluster_14	8875	TcCLB.511715.100	pumilio/PUF RNA binding protein 7, putative (PUF7)
Cluster_15	1028	TcCLB.504117.50	hypothetical protein, conserved (pseudogene)
Cluster_15	3159	TcCLB.504223.20	amino acid permease, putative
Cluster_16	2858	TcCLB.504013.110	serine/threonine-protein phosphatase 2A, catalytic subunit, putative
Cluster_16	4158	TcCLB.506625.120	hypothetical protein, conserved
Cluster_16	7172	TcCLB.510065.10	hypothetical protein, conserved
Cluster_17	2098	TcCLB.427237.9	dispersed gene family protein 1 (DGF-1), putative
Cluster_17	2226	TcCLB.419637.9	dispersed gene family protein 1 (DGF-1), putative
Cluster_17	2501	TcCLB.503771.60	hypothetical protein, conserved (pseudogene)
Cluster_17	3330	TcCLB.506067.90	hypothetical protein
Cluster_17	3361	TcCLB.506121.9	dispersed gene family protein 1 (DGF-1), putative
Cluster_17	3619	TcCLB.506269.59	hypothetical protein (pseudogene)
Cluster_17	3643	TcCLB.509219.10	hypothetical protein
Cluster_17	5191	TcCLB.507393.9	dispersed gene family protein 1 (DGF-1), putative
Cluster_17	5344	TcCLB.507903.19	dispersed gene family protein 1 (DGF-1, pseudogene), putative
Cluster_17	5940	TcCLB.508431.10	dispersed gene family protein 1 (DGF-1, pseudogene), putative
Cluster_17	6850	TcCLB.509505.40	hypothetical protein, conserved
Cluster_17	7291	TcCLB.510155.270	dispersed gene family protein 1 (DGF-1, pseudogene), putative
Cluster_17	7995	TcCLB.510673.10	dispersed gene family protein 1 (DGF-1, pseudogene), putative
Cluster_17	8025	TcCLB.510979.80	hypothetical protein
Cluster_17	8233	TcCLB.511077.150	hypothetical protein
Cluster_17	8377	TcCLB.511565.20	hypothetical protein
Cluster_18	2175	TcCLB.443035.10	dispersed gene family protein 1 (DGF-1, pseudogene), putative
Cluster_18	2218	TcCLB.418113.9	dispersed gene family protein 1 (DGF-1), putative
Cluster_18	2251	TcCLB.421231.10	hypothetical protein, conserved
Cluster_18	2334	TcCLB.473633.9	dispersed gene family protein 1 (DGF-1), putative (fragment)
Cluster_18	2348	TcCLB.503707.9	dispersed gene family protein 1 (DGF-1, pseudogene), putative
Cluster_18	2403	TcCLB.481099.9	dispersed gene family protein 1 (DGF-1), putative (fragment)
Cluster_18	2482	TcCLB.503533.30	trans-sialidase, Group V, putative
Cluster_18	2906	TcCLB.504127.10	surface protease GP63 (pseudogene), putative
Cluster_18	3193	TcCLB.506787.9	dispersed gene family protein 1 (DGF-1), putative (fragment)
Cluster_18	3357	TcCLB.506115.9	dispersed gene family protein 1 (DGF-1), putative
Cluster_18	3693	TcCLB.506335.80	hypothetical protein
Cluster_18	3982	TcCLB.506499.130	hypothetical protein
Cluster_18	4091	TcCLB.506665.20	hypothetical protein
Cluster_18	4436	TcCLB.506767.410	hypothetical protein
Cluster_18	5104	TcCLB.507611.180	hypothetical protein
Cluster_18	5601	TcCLB.508087.10	hypothetical protein
Cluster_18	5907	TcCLB.508417.29	dispersed gene family protein 1 (DGF-1), putative (fragment)
Cluster_18	6483	TcCLB.508903.90	dispersed gene family protein 1 (DGF-1, pseudogene), putative
Cluster_18	6587	TcCLB.508873.130	hypothetical protein
Cluster_18	6834	TcCLB.509471.77	histone H3, putative
Cluster_18	6939	TcCLB.509887.10	hypothetical protein
Cluster_18	8518	TcCLB.511451.10	hypothetical protein
Cluster_19	779	TcCLB.506491.10	casein kinase I, putative
Cluster_20	2059	TcCLB.511269.50	protein kinase A catalytic subunit, putative (PKAC3)
Cluster_20	2350	TcCLB.503709.10	hypothetical protein
Cluster_21	164	TcCLB.509617.20	paraflagellar rod protein 3, putative (PAR3)
Cluster_21	3433	TcCLB.508243.50	mucin-associated surface protein (MASP), putative
Cluster_21	4387	TcCLB.506885.140	trans-sialidase (pseudogene), putative
Cluster_21	6083	TcCLB.508307.70	hypothetical protein, conserved
Cluster_21	8165	TcCLB.511285.40	hypothetical protein, conserved
Cluster_21	8190	TcCLB.511065.10	STOP axonemal protein, putative
Cluster_22	6751	TcCLB.509265.110	trans-sialidase, Group IV, putative
Cluster_22	6752	TcCLB.509265.120	trans-sialidase, putative
Cluster_22	7665	TcCLB.510503.70	trans-sialidase (pseudogene), putative
Cluster_22	8798	TcCLB.511759.40	hypothetical protein, conserved
Cluster_23	3226	TcCLB.506003.10	retrotransposon hot spot protein (RHS, pseudogene), putative
Cluster_23	4488	TcCLB.506909.120	hypothetical protein
Cluster_23	4924	TcCLB.507035.20	retrotransposon hot spot protein (RHS, pseudogene), putative
Cluster_23	6772	TcCLB.509287.150	retrotransposon hot spot protein (RHS, pseudogene), putative
Cluster_23	6858	TcCLB.509231.50	hypothetical protein, conserved
Cluster_24	646	TcCLB.505997.210	DNA-directed RNA polymerase III subunit, putative
Cluster_24	705	TcCLB.509671.130	trypanin-like protein (pseudogene), putative, trypanin-like protein, putative, frameshift
Cluster_24	724	TcCLB.508629.100	trans-sialidase (pseudogene), putative
Cluster_24	869	TcCLB.504043.10	hypothetical protein, conserved
Cluster_24	937	TcCLB.509207.80	glycogen synthase kinase-3 alpha, putative
Cluster_24	1146	TcCLB.506473.20	DnaJ chaperone protein, putative
Cluster_24	1156	TcCLB.508173.170	protein kinase, putative
Cluster_24	1239	TcCLB.508181.20	6-phosphofructo-2-kinase/fructose-2,6-biphosphatase, putative
Cluster_24	1575	TcCLB.508917.20	hypothetical protein, conserved
Cluster_24	1755	TcCLB.510879.80	serine acetyltransferase, putative (SAT)
Cluster_24	1797	TcCLB.506963.90	calmodulin, putative
Cluster_24	1858	TcCLB.506227.210	hypothetical protein, conserved
Cluster_24	2257	TcCLB.457547.9	dispersed gene family protein 1 (DGF-1), putative
Cluster_24	2258	TcCLB.420293.20	trans-sialidase, Group II, putative
Cluster_24	2533	TcCLB.503779.60	hypothetical protein, conserved
Cluster_24	2563	TcCLB.503449.30	clathrin coat assembly protein, putative
Cluster_24	2577	TcCLB.503687.49	hypothetical protein, conserved
Cluster_24	2591	TcCLB.503805.30	hypothetical protein, conserved
Cluster_24	2700	TcCLB.504035.80	hypothetical protein, conserved
Cluster_24	3201	TcCLB.504229.100	trans-sialidase (pseudogene), putative
Cluster_24	3354	TcCLB.505193.60	hypothetical protein, conserved
Cluster_24	3788	TcCLB.506351.70	hypothetical protein, conserved
Cluster_24	4608	TcCLB.506873.20	hypothetical protein, conserved
Cluster_24	5332	TcCLB.507801.140	TPR-repeat protein, putative
Cluster_24	5563	TcCLB.507965.10	receptor-type adenylate cyclase, putative
Cluster_24	5657	TcCLB.508221.190	hypothetical protein
Cluster_24	5749	TcCLB.508139.130	trans-sialidase, Group II, putative
Cluster_24	5846	TcCLB.508323.90	hypothetical protein, conserved
Cluster_24	6200	TcCLB.508637.69	hypothetical protein, conserved
Cluster_24	6690	TcCLB.509161.100	hypothetical protein, conserved
Cluster_24	6996	TcCLB.509637.18	hypothetical protein, conserved
Cluster_24	6998	TcCLB.509637.27	hypothetical protein, conserved
Cluster_24	7671	TcCLB.510407.70	hypothetical protein
Cluster_24	7984	TcCLB.510863.30	hypothetical protein, conserved
Cluster_24	8109	TcCLB.511135.30	hypothetical protein, conserved
Cluster_24	8372	TcCLB.511353.69	oxidoreductase-protein, putative
Cluster_24	8577	TcCLB.511479.30	hypothetical protein, conserved
Cluster_24	8806	TcCLB.511753.90	hypothetical protein, conserved
Cluster_25	452	TcCLB.506715.10	protein kinase, putative
Cluster_25	845	TcCLB.401469.10	zinc finger protein 2, putative
Cluster_25	877	TcCLB.509607.70	serine/threonine protein kinase, putative, protein kinase, putative
Cluster_25	921	TcCLB.510187.400	serine/threonine protein phosphatase, putative
Cluster_25	1584	TcCLB.503779.40	protein-l-isoaspartate o-methyltransferase, putative
Cluster_25	1772	TcCLB.506229.20	hypothetical protein, conserved
Cluster_25	2557	TcCLB.503453.90	hypothetical protein, conserved
Cluster_25	3115	TcCLB.504429.70	retrotransposon hot spot protein (RHS, pseudogene), putative
Cluster_25	3371	TcCLB.505267.100	retrotransposon hot spot protein (RHS, pseudogene), putative
Cluster_25	3517	TcCLB.506211.40	intraflagellar transport protein 52, putative (IFT52)
Cluster_25	3634	TcCLB.506227.140	hypothetical protein, conserved
Cluster_25	3876	TcCLB.506473.10	Pre-mRNA-splicing factor 38, putative
Cluster_25	3879	TcCLB.506529.250	hypothetical protein, conserved
Cluster_25	4039	TcCLB.506401.304	mitochondrial carrier protein, putative
Cluster_25	4047	TcCLB.506459.190	hypothetical protein
Cluster_25	4272	TcCLB.506697.70	hypothetical protein, conserved
Cluster_25	4330	TcCLB.506665.10	hypothetical protein
Cluster_25	4363	TcCLB.506797.50	hypothetical protein, conserved
Cluster_25	4640	TcCLB.506885.180	hypothetical protein, conserved
Cluster_25	4965	TcCLB.507221.40	hypothetical protein
Cluster_25	5302	TcCLB.507887.20	ubiquitin hydrolase, putative, cysteine peptidase, Clan CA, family C19, putative
Cluster_25	5385	TcCLB.507803.30	hypothetical protein
Cluster_25	6276	TcCLB.508647.90	hypothetical protein, conserved
Cluster_25	7004	TcCLB.509641.50	hypothetical protein, conserved
Cluster_25	7351	TcCLB.510031.40	hypothetical protein
Cluster_25	7430	TcCLB.510187.310	hypothetical protein, conserved
Cluster_25	7511	TcCLB.510535.70	hypothetical protein, conserved
Cluster_25	7969	TcCLB.510661.270	replication factor C, subunit 3, putative
Cluster_25	7973	TcCLB.510967.13	hypothetical protein, conserved
Cluster_25	8065	TcCLB.511277.200	RNA-binding protein, putative
Cluster_25	8755	TcCLB.511885.10	hypothetical protein, conserved (pseudogene)
Cluster_26	222	TcCLB.455721.9	cytochrome c oxidase subunit 10, putative
Cluster_26	324	TcCLB.508799.280	protein associated with differentiation 4, putative, protein associated with differentiation 8, putative, protein associated with differentiation 7, putative, hypothetical protein, conserved
Cluster_26	382	TcCLB.506287.140	prefoldin, putative
Cluster_26	1356	TcCLB.508387.130	ATPase, putative
Cluster_26	1364	TcCLB.504827.50	apurinic/apyrimidinic endonuclease, putative, APE2/APN2/ExoIII-related apurinic/apyrimidinic endonuclease, putative
Cluster_26	1661	TcCLB.511179.150	alanine racemase, putative
Cluster_26	1925	TcCLB.509683.124	hypothetical protein, conserved
Cluster_26	1944	TcCLB.511277.630	serine/threonine protein phosphatase type 5, putative
Cluster_26	2446	TcCLB.503411.10	hypothetical protein
Cluster_26	2817	TcCLB.504009.70	succinate dehydrogenase cytochrome B subunit
Cluster_26	3128	TcCLB.504213.29	hypothetical protein, conserved
Cluster_26	3495	TcCLB.506247.470	hypothetical protein, conserved
Cluster_26	3550	TcCLB.506249.70	ABC transporter, putative
Cluster_26	3798	TcCLB.506405.149	ribosomal protein L21E (60S), putative
Cluster_26	4117	TcCLB.506623.40	retrotransposon hot spot protein (RHS, pseudogene), putative
Cluster_26	4209	TcCLB.506739.40	hypothetical protein, conserved
Cluster_26	4512	TcCLB.506773.180	chromatin binding protein, putative, regulator of chromatin condensation, putative
Cluster_26	4788	TcCLB.507021.20	ESAG8-associated protein, putative (PIE8)
Cluster_26	5655	TcCLB.508165.250	hypothetical protein, conserved
Cluster_26	5843	TcCLB.508321.30	hypothetical protein, conserved
Cluster_26	5925	TcCLB.508351.60	hypothetical protein, conserved
Cluster_26	6628	TcCLB.509151.60	hypothetical protein, conserved
Cluster_26	6979	TcCLB.509791.100	hypothetical protein, conserved
Cluster_26	7662	TcCLB.510581.20	receptor-type adenylate cyclase, putative
Cluster_26	7720	TcCLB.510609.50	nuclear receptor binding factor, putative
Cluster_26	8163	TcCLB.511285.20	hypothetical protein, conserved
Cluster_26	8693	TcCLB.511727.280	hypothetical protein, conserved
Cluster_27	381	TcCLB.504425.110	permease-like protein, putative
Cluster_27	434	TcCLB.503471.19	expression site-associated gene (ESAG-like) protein, putative, expression site-associated gene 3 (ESAG3-like) protein, putative
Cluster_27	469	TcCLB.503515.20	Mitochondrial protein 81, Kinetoplastid RNA editing protein 1, putative (KREPA1)
Cluster_27	481	TcCLB.511655.69	ubiquitin-activating enzyme-like protein
Cluster_27	507	TcCLB.511145.70	centromere/microtubule binding protein cbf5, putative
Cluster_27	575	TcCLB.507099.10	hypothetical protein, conserved
Cluster_27	680	TcCLB.506839.10	serine/threonine kinase, putative
Cluster_27	707	TcCLB.509671.90	COP-coated vesicle membrane protein gp25L precursor, putative, ER--golgi transport protein gp25L, putative
Cluster_27	783	TcCLB.506977.90	proteasome regulatory non-ATP-ase subunit 5, putative (RPN5)
Cluster_27	828	TcCLB.504111.20	metallo- peptidase, Clan MG, Family M24
Cluster_27	839	TcCLB.506883.80	tRNA (guanine-N(7)-)-methyltransferase, putative, methyltransferase, putative
Cluster_27	878	TcCLB.506559.129	eukaryotic translation initiation factor 2-alpha kinase, putative, protein kinase, putative
Cluster_27	969	TcCLB.507763.30	anion-transporting ATPase-like, putative
Cluster_27	1051	TcCLB.508595.35	hypothetical protein (pseudogene)
Cluster_27	1063	TcCLB.508231.190	ABC transporter, putative
Cluster_27	1085	TcCLB.508895.50	RNA-binding protein, putative
Cluster_27	1168	TcCLB.507083.30	apurinic/apyrimidinic endonuclease, putative, APE1/exoIII-related apurinic/apyrimidinic endonuclease, putative
Cluster_27	1183	TcCLB.510963.70	ARP2/3 complex subunit, putative
Cluster_27	1349	TcCLB.508387.70	hypothetical protein, conserved
Cluster_27	1418	TcCLB.507023.220	hypothetical protein, conserved
Cluster_27	1470	TcCLB.506701.10	dihydrolipoamide dehydrogenase, putative (GCVL-1)
Cluster_27	1478	TcCLB.507511.30	RNA guanylyltransferase, putative
Cluster_27	1498	TcCLB.510729.150	tubulin tyrosine ligase, putative
Cluster_27	1501	TcCLB.509877.80	ATPase domain protein, putative
Cluster_27	1563	TcCLB.510889.340	hypothetical protein, conserved
Cluster_27	1681	TcCLB.507641.120	ATP-dependent DEAD/H RNA helicase, putative
Cluster_27	1758	TcCLB.510879.220	hypothetical protein, conserved
Cluster_27	1761	TcCLB.504057.130	hypothetical protein, conserved
Cluster_27	1789	TcCLB.511481.50	endonuclease III, putative
Cluster_27	1950	TcCLB.511281.60	pyruvate kinase 2, putative
Cluster_27	1992	TcCLB.510667.40	DNA repair protein RAD2, putative
Cluster_27	2022	TcCLB.511491.120	hypothetical protein, conserved
Cluster_27	2167	TcCLB.510265.80	hypothetical protein, conserved
Cluster_27	2168	TcCLB.510265.40	hypothetical protein, conserved
Cluster_27	2195	TcCLB.445553.10	hypothetical protein, conserved
Cluster_27	2229	TcCLB.453445.10	hypothetical protein, conserved
Cluster_27	2240	TcCLB.510565.150	surface protease GP63, putative
Cluster_27	2241	TcCLB.508347.20	O-6 methyl-guanine alkyl transferase, putative
Cluster_27	2261	TcCLB.509251.30	trans-sialidase (pseudogene), putative
Cluster_27	2282	TcCLB.422207.10	UDP-Gal or UDP-GlcNAc-dependent glycosyltransferase, putative
Cluster_27	2311	TcCLB.503579.80	hypothetical protein, conserved
Cluster_27	2490	TcCLB.503541.20	hypothetical protein, conserved
Cluster_27	2529	TcCLB.503555.20	hypothetical protein, conserved
Cluster_27	2565	TcCLB.503561.10	hypothetical protein, conserved
Cluster_27	2647	TcCLB.503893.120	calcium uniporter protein, mitochondrial, putative
Cluster_27	2653	TcCLB.503973.170	hypothetical protein
Cluster_27	2654	TcCLB.504033.170	tyrosine phosphatase, putative
Cluster_27	2690	TcCLB.503979.10	ethanolamine phosphotransferase, putative (fragment)
Cluster_27	2704	TcCLB.504033.40	hypothetical protein
Cluster_27	2734	TcCLB.504039.70	hypothetical protein
Cluster_27	2808	TcCLB.504055.10	hypothetical protein, conserved
Cluster_27	2836	TcCLB.503939.84	hypothetical protein, conserved
Cluster_27	2982	TcCLB.504137.80	adenylyl cyclase-associated protein, putative
Cluster_27	3110	TcCLB.504105.87	hypothetical protein, conserved
Cluster_27	3118	TcCLB.504213.70	hypothetical protein, conserved
Cluster_27	3233	TcCLB.505807.10	cyclophilin, putative
Cluster_27	3236	TcCLB.505807.130	hypothetical protein, conserved
Cluster_27	3282	TcCLB.504737.10	trans-sialidase (pseudogene), putative
Cluster_27	3294	TcCLB.505941.40	hypothetical protein, conserved
Cluster_27	3381	TcCLB.504881.30	hypothetical protein, conserved
Cluster_27	3460	TcCLB.506001.30	hypothetical protein
Cluster_27	3467	TcCLB.505999.160	leucine-rich repeat-containing protein
Cluster_27	3582	TcCLB.506265.160	hypothetical protein, conserved
Cluster_27	3630	TcCLB.506227.40	hypothetical protein, conserved
Cluster_27	3636	TcCLB.506179.40	hypothetical protein, conserved
Cluster_27	3667	TcCLB.506181.97	hypothetical protein, conserved
Cluster_27	3761	TcCLB.506295.60	hypothetical protein, conserved
Cluster_27	3794	TcCLB.506401.70	vacuolar protein sorting protein 18, putative
Cluster_27	3866	TcCLB.506413.60	hypothetical protein, conserved
Cluster_27	3884	TcCLB.506477.40	Tubulin/FtsZ family, putative
Cluster_27	3930	TcCLB.506483.10	Triglyceride lipase, putative
Cluster_27	4055	TcCLB.506559.434	hypothetical protein, conserved
Cluster_27	4087	TcCLB.506605.50	hypothetical protein, conserved
Cluster_27	4100	TcCLB.506667.170	hypothetical protein
Cluster_27	4178	TcCLB.506679.50	pre-mRNA splicing factor ATP-dependent RNA helicase, putative, DEAH-box RNA helicase, putative
Cluster_27	4370	TcCLB.506795.70	hypothetical protein, conserved
Cluster_27	4409	TcCLB.506759.130	hypothetical protein (pseudogene)
Cluster_27	4430	TcCLB.506811.10	kinesin, putative
Cluster_27	4473	TcCLB.506813.10	hypothetical protein
Cluster_27	4482	TcCLB.506813.50	hypothetical protein
Cluster_27	4540	TcCLB.506825.20	hypothetical protein, conserved
Cluster_27	4555	TcCLB.506865.50	Archaic translocase of outer membrane 12 kDa subunit, putative (ATOM12)
Cluster_27	4561	TcCLB.506925.20	hypothetical protein, conserved
Cluster_27	4564	TcCLB.506925.110	hypothetical protein, conserved
Cluster_27	4574	TcCLB.506925.140	DNA repair protein, putative
Cluster_27	4583	TcCLB.506781.30	mucin TcMUCII, putative
Cluster_27	4586	TcCLB.506831.63	hypothetical protein, conserved
Cluster_27	4602	TcCLB.506925.420	hypothetical protein, conserved
Cluster_27	4705	TcCLB.506965.110	hypothetical protein
Cluster_27	4761	TcCLB.507059.10	mucin-like glycoprotein, putative
Cluster_27	4826	TcCLB.506943.114	U6 snRNA-associated Sm-like protein LSm5p
Cluster_27	4898	TcCLB.506951.70	surface protease GP63 (pseudogene), putative
Cluster_27	4905	TcCLB.506945.50	hypothetical protein, conserved
Cluster_27	4932	TcCLB.506955.250	mucin TcMUCII, putative
Cluster_27	4951	TcCLB.507085.130	hypothetical protein
Cluster_27	5010	TcCLB.507233.70	trans-sialidase (pseudogene), putative
Cluster_27	5075	TcCLB.507257.90	hypothetical protein, conserved
Cluster_27	5198	TcCLB.507395.40	hypothetical protein
Cluster_27	5200	TcCLB.507411.10	trans-sialidase, Group V, putative
Cluster_27	5288	TcCLB.507787.110	hypothetical protein, conserved
Cluster_27	5468	TcCLB.507747.94	hypothetical protein
Cluster_27	5519	TcCLB.507953.190	hypothetical protein
Cluster_27	5553	TcCLB.507963.10	hypothetical protein, conserved
Cluster_27	5626	TcCLB.508213.30	hypothetical protein
Cluster_27	5635	TcCLB.508099.40	hypothetical protein
Cluster_27	5646	TcCLB.508097.100	hypothetical protein, conserved
Cluster_27	5676	TcCLB.508119.30	mucin TcMUCII, putative
Cluster_27	5703	TcCLB.508125.110	hypothetical protein
Cluster_27	5704	TcCLB.508013.70	mucin TcMUCII, putative
Cluster_27	5786	TcCLB.508045.20	hypothetical protein, conserved
Cluster_27	5823	TcCLB.508247.60	hypothetical protein, conserved (pseudogene)
Cluster_27	5877	TcCLB.508461.540	hypothetical protein, conserved
Cluster_27	5924	TcCLB.508277.360	ubiquitin hydrolase, putative, cysteine peptidase, Clan CA, family C19, putative
Cluster_27	5957	TcCLB.508291.10	mucin-associated surface protein (MASP, pseudogene), putative
Cluster_27	5967	TcCLB.508355.330	hypothetical protein, conserved
Cluster_27	5994	TcCLB.508433.210	mucin TcMUCII (pseudogene), putative
Cluster_27	6062	TcCLB.508501.140	mucin TcMUCII, putative
Cluster_27	6163	TcCLB.508707.190	hypothetical protein, conserved
Cluster_27	6287	TcCLB.508737.154	hypothetical protein, conserved
Cluster_27	6429	TcCLB.508827.90	hypothetical protein, conserved
Cluster_27	6446	TcCLB.508837.170	hypothetical protein, conserved
Cluster_27	6450	TcCLB.508837.80	hypothetical protein, conserved
Cluster_27	6583	TcCLB.508873.50	hypothetical protein
Cluster_27	6659	TcCLB.509157.210	hypothetical protein, conserved
Cluster_27	6829	TcCLB.509579.34	ATP-dependent DEAD/H RNA helicase (pseudogene), putative
Cluster_27	6859	TcCLB.509369.20	retrotransposon hot spot protein (RHS, pseudogene), putative
Cluster_27	6896	TcCLB.509685.20	syntaxin binding protein (pseudogene), putative
Cluster_27	6925	TcCLB.509693.40	hypothetical protein, conserved
Cluster_27	6949	TcCLB.509777.130	inositol phosphosphingolipid phospholipase C-Like, putative (ISCL)
Cluster_27	6992	TcCLB.509895.20	mitochondrial RNA binding protein, putative
Cluster_27	7112	TcCLB.509747.50	hypothetical protein, conserved
Cluster_27	7176	TcCLB.509965.30	small nuclear ribonucleoprotein Sm-E, putative
Cluster_27	7266	TcCLB.510205.30	hypothetical protein
Cluster_27	7285	TcCLB.510089.30	hypothetical protein
Cluster_27	7319	TcCLB.510013.180	hypothetical protein
Cluster_27	7417	TcCLB.510055.10	trans-sialidase, putative
Cluster_27	7451	TcCLB.510287.40	hypothetical protein
Cluster_27	7474	TcCLB.510533.180	microtubule-associated protein 1A/1B, light chain 3, putative
Cluster_27	7498	TcCLB.510359.680	mucin-associated surface protein (MASP, pseudogene), putative
Cluster_27	7537	TcCLB.510463.100	hypothetical protein
Cluster_27	7593	TcCLB.510481.90	hypothetical protein, conserved
Cluster_27	7630	TcCLB.510575.210	hypothetical protein, conserved
Cluster_27	7638	TcCLB.510329.30	hypothetical protein, conserved
Cluster_27	7711	TcCLB.510421.310	hypothetical protein, conserved
Cluster_27	7754	TcCLB.510625.120	hypothetical protein
Cluster_27	7775	TcCLB.510693.260	trans-sialidase (pseudogene), putative
Cluster_27	7795	TcCLB.510785.10	hypothetical protein
Cluster_27	7803	TcCLB.510899.59	hypothetical protein, conserved
Cluster_27	7858	TcCLB.510719.310	hypothetical protein, conserved
Cluster_27	7905	TcCLB.510835.20	hypothetical protein, conserved
Cluster_27	7917	TcCLB.510737.100	hypothetical protein, conserved
Cluster_27	7923	TcCLB.510741.60	hypothetical protein, conserved
Cluster_27	7980	TcCLB.510961.50	hypothetical protein
Cluster_27	7988	TcCLB.510857.54	hypothetical protein, conserved
Cluster_27	8036	TcCLB.511127.230	hypothetical protein, conserved
Cluster_27	8090	TcCLB.511277.614	hypothetical protein
Cluster_27	8114	TcCLB.511139.10	hypothetical protein, conserved (pseudogene)
Cluster_27	8148	TcCLB.511037.40	hypothetical protein, conserved
Cluster_27	8198	TcCLB.511153.40	surface protease GP63, putative
Cluster_27	8261	TcCLB.511183.210	mucin TcMUCII, putative
Cluster_27	8347	TcCLB.511553.60	hypothetical protein
Cluster_27	8352	TcCLB.511555.110	hypothetical protein, conserved
Cluster_27	8402	TcCLB.511421.40	transmembrane protein, putative
Cluster_27	8448	TcCLB.511423.140	hypothetical protein, conserved
Cluster_27	8481	TcCLB.511435.49	phosphatidylinositol 3-kinase, putative
Cluster_27	8487	TcCLB.511375.30	hypothetical protein (fragment)
Cluster_27	8488	TcCLB.511431.30	conserved protein, unknown function
Cluster_27	8582	TcCLB.511481.70	RNA-binding protein 5, putative
Cluster_27	8624	TcCLB.511643.70	trans-sialidase, Group VI, putative
Cluster_27	8628	TcCLB.511633.30	hypothetical protein, conserved
Cluster_27	8721	TcCLB.511873.30	trans-sialidase (pseudogene), putative
Cluster_27	8759	TcCLB.511751.144	hypothetical protein, conserved
Cluster_27	8814	TcCLB.511827.30	hypothetical protein
Cluster_27	8838	TcCLB.511675.10	trans-sialidase (pseudogene), putative
Cluster_27	8861	TcCLB.510621.20	mucin-associated surface protein (MASP), putative
Cluster_27	8866	TcCLB.511717.60	hypothetical protein, conserved
Cluster_27	8885	TcCLB.511859.50	hypothetical protein, conserved
Cluster_27	8893	TcCLB.511921.10	hypothetical protein, conserved (pseudogene)
Cluster_28	1042	TcCLB.508295.30	mucin TcMUCII, putative
Cluster_28	1309	TcCLB.508539.150	surface protease GP63 (pseudogene), putative
Cluster_28	2219	TcCLB.448661.20	mucin TcMUCII, putative
Cluster_28	2456	TcCLB.498829.10	mucin TcMUC, putative
Cluster_28	3398	TcCLB.506131.50	hypothetical protein
Cluster_28	3996	TcCLB.506499.149	mucin TcMUCII, putative
Cluster_28	4484	TcCLB.506855.360	hypothetical protein, conserved
Cluster_28	4599	TcCLB.506877.50	hypothetical protein
Cluster_28	4831	TcCLB.507069.160	trans-sialidase, Group V, putative
Cluster_28	4949	TcCLB.507085.120	hypothetical protein
Cluster_28	5229	TcCLB.507173.30	mucin-associated surface protein (MASP, pseudogene), putative
Cluster_28	5816	TcCLB.508193.60	UDP-Gal or UDP-GlcNAc-dependent glycosyltransferase, putative
Cluster_28	6249	TcCLB.508727.50	hypothetical protein, conserved
Cluster_28	6614	TcCLB.508971.10	UDP-Gal or UDP-GlcNAc-dependent glycosyltransferase, putative
Cluster_28	6729	TcCLB.509525.40	hypothetical protein, conserved
Cluster_28	6873	TcCLB.509525.260	hypothetical protein
Cluster_28	7427	TcCLB.510047.70	hypothetical protein (pseudogene)
Cluster_28	7645	TcCLB.510329.160	hypothetical protein, conserved
Cluster_28	8168	TcCLB.508247.120	elongation factor 1-gamma (EF-1-gamma), putative
Cluster_28	8271	TcCLB.511081.20	hypothetical protein
Cluster_29	3541	TcCLB.506251.70	trans-sialidase (pseudogene), putative
Cluster_29	6040	TcCLB.508367.70	trans-sialidase (pseudogene), putative
Cluster_30	3347	TcCLB.505207.10	trans-sialidase, Group VII, putative
Cluster_30	8847	TcCLB.511911.60	trans-sialidase, Group III, putative
Cluster_31	2347	TcCLB.503587.30	trans-sialidase, Group V, putative
Cluster_31	2932	TcCLB.504155.150	surface protease GP63, putative
Cluster_31	2974	TcCLB.504081.440	90 kDa surface protein, putative
Cluster_31	3113	TcCLB.504429.50	trans-sialidase (pseudogene), putative
Cluster_31	4464	TcCLB.506769.4	mucin-associated surface protein (MASP, pseudogene), putative
Cluster_31	4846	TcCLB.507067.20	surface protease GP63, putative
Cluster_31	5531	TcCLB.507699.230	trans-sialidase, putative
Cluster_31	6776	TcCLB.509287.170	trans-sialidase (pseudogene), putative
Cluster_31	8477	TcCLB.511385.40	hypothetical protein
Cluster_31	8568	TcCLB.511607.60	trans-sialidase (pseudogene), putative
Cluster_32	2391	TcCLB.503609.10	trans-sialidase (pseudogene), putative
Cluster_32	3067	TcCLB.504101.50	trans-sialidase, Group V, putative
Cluster_32	5653	TcCLB.508165.200	trans-sialidase (pseudogene), putative
Cluster_32	6723	TcCLB.509395.40	hypothetical protein, conserved
Cluster_32	7096	TcCLB.509821.20	trans-sialidase (pseudogene), putative
Cluster_32	7359	TcCLB.510175.30	trans-sialidase (pseudogene), putative
Cluster_32	7397	TcCLB.510275.350	trans-sialidase, Group V, putative
Cluster_32	7512	TcCLB.510451.10	trans-sialidase (pseudogene), putative
Cluster_32	7872	TcCLB.510907.10	trans-sialidase, Group VIII, putative
Cluster_32	8541	TcCLB.511599.110	mucin TcMUCII, putative
Cluster_32	8886	TcCLB.511919.20	trans-sialidase, Group V, putative
Cluster_33	4658	TcCLB.506931.4	hypothetical protein, conserved
Cluster_34	352	TcCLB.503399.20	hydrolase, alpha/beta fold family, putative
Cluster_34	473	TcCLB.505183.130	sugar transporter, putative
Cluster_34	1504	TcCLB.506887.50	katanin, putative
Cluster_34	3707	TcCLB.506247.130	hypothetical protein, conserved
Cluster_34	5070	TcCLB.507603.140	leucine-rich repeat protein (LRRP), putative
Cluster_34	5886	TcCLB.508273.30	hypothetical protein, conserved
Cluster_34	6078	TcCLB.508377.9	fucose kinase, putative (fragment)
Cluster_34	8811	TcCLB.511827.110	trans-sialidase, Group II, putative
Cluster_35	4604	TcCLB.506871.190	hypothetical protein
Cluster_35	6719	TcCLB.509525.410	mucin-associated surface protein (MASP, pseudogene), putative
Cluster_36	2996	TcCLB.504261.20	trans-sialidase, Group VI, putative
Cluster_36	3669	TcCLB.506183.90	trans-sialidase (pseudogene), putative
Cluster_36	8258	TcCLB.511081.30	mucin TcMUCII, putative
Cluster_37	4769	TcCLB.506975.90	trans-sialidase, Group VIII, putative
Cluster_38	2329	TcCLB.472357.10	trans-sialidase, Group V, putative
Cluster_38	7423	TcCLB.510125.20	trans-sialidase, Group VIII, putative
Cluster_39	8299	TcCLB.511117.50	surface protease GP63, putative
Cluster_40	2850	TcCLB.504015.30	surface protease GP63, putative
Cluster_40	6836	TcCLB.509217.160	complement regulatory protein, putative
Cluster_41	12	TcCLB.508355.70	diacylglycerol acyltransferase, putative
Cluster_41	619	TcCLB.506859.10	ubiquitin-conjugating enzyme E2, putative
Cluster_41	1080	TcCLB.506295.90	coatomer subunit zeta, putative
Cluster_41	1096	TcCLB.508897.110	macrophage infectivity potentiator, precursor, putative (MIP)
Cluster_41	1220	TcCLB.506529.400	hypothetical protein, conserved
Cluster_41	1336	TcCLB.506457.120	hypothetical protein, conserved
Cluster_41	1483	TcCLB.510329.60	RAB GDP dissociation inhibitor alpha, putative
Cluster_41	2026	TcCLB.511875.20	trans-sialidase, Group VII, putative
Cluster_41	2379	TcCLB.477935.9	calpain-like cysteine peptidase (pseudogene), putative
Cluster_41	2780	TcCLB.503999.40	hypothetical protein, conserved
Cluster_41	2834	TcCLB.503937.40	trans-sialidase (pseudogene), putative
Cluster_41	2999	TcCLB.504277.30	hypothetical protein
Cluster_41	3033	TcCLB.504147.130	hypothetical protein, conserved
Cluster_41	3157	TcCLB.504221.9	membrane associated protein, putative
Cluster_41	3674	TcCLB.506181.140	hypothetical protein
Cluster_41	3894	TcCLB.506529.224	hypothetical protein, conserved
Cluster_41	3896	TcCLB.506363.30	hypothetical protein, conserved
Cluster_41	3978	TcCLB.506435.450	hypothetical protein, conserved
Cluster_41	4172	TcCLB.506735.60	hypothetical protein, conserved
Cluster_41	4434	TcCLB.506801.50	surface protease GP63 (pseudogene), putative
Cluster_41	4483	TcCLB.506769.90	surface protease GP63, putative
Cluster_41	4774	TcCLB.506977.40	hypothetical protein, conserved
Cluster_41	5617	TcCLB.508219.170	trans-sialidase (pseudogene), putative
Cluster_41	5656	TcCLB.508165.270	mucin TcMUCII, putative
Cluster_41	5951	TcCLB.508429.10	hypothetical protein
Cluster_41	6808	TcCLB.509559.40	trans-sialidase (pseudogene), putative
Cluster_41	6838	TcCLB.509217.170	hypothetical protein
Cluster_41	7033	TcCLB.509731.10	poly-zinc finger protein 2, putative
Cluster_41	7183	TcCLB.510131.20	hypothetical protein, conserved
Cluster_41	7229	TcCLB.510139.10	mucin-associated surface protein (MASP, pseudogene), putative
Cluster_41	7404	TcCLB.510183.10	hypothetical protein
Cluster_41	7552	TcCLB.510545.20	hypothetical protein
Cluster_41	7581	TcCLB.510483.280	90 kDa surface protein, putative
Cluster_41	7626	TcCLB.510487.70	trans-sialidase (pseudogene), putative
Cluster_41	8031	TcCLB.511127.180	hypothetical protein, conserved
Cluster_41	8046	TcCLB.511277.250	hypothetical protein, conserved
Cluster_41	8226	TcCLB.511173.230	trans-sialidase (pseudogene), putative
Cluster_41	8536	TcCLB.511531.44	hypothetical protein
Cluster_42	32	TcCLB.506297.110	ATPase, putative
Cluster_42	182	TcCLB.509601.110	hypothetical protein, conserved
Cluster_42	249	TcCLB.510105.40	cullin-like protein, putative
Cluster_42	349	TcCLB.503865.50	ankyrin, putative
Cluster_42	418	TcCLB.510655.30	helicase, putative
Cluster_42	572	TcCLB.508933.5	serine/threonine protein phosphatase PP1 (fragment)
Cluster_42	804	TcCLB.510593.30	hypothetical protein, conserved
Cluster_42	1133	TcCLB.507089.40	CMP-sialic acid transporter, putative
Cluster_42	1138	TcCLB.507615.70	deoxyhypusine hydroxylase, putative
Cluster_42	1141	TcCLB.507519.140	Adenine phosphoribosyltransferase, putative
Cluster_42	1144	TcCLB.511419.80	phosphatidylinositol-4-phosphate 5-kinase related
Cluster_42	1154	TcCLB.508347.159	microtubule-associated protein, putative, (fragment) (GB4)
Cluster_42	1319	TcCLB.511817.240	hypothetical protein, conserved
Cluster_42	1454	TcCLB.510407.60	tyrosyl-tRNA synthetase (pseudogene), putative
Cluster_42	1602	TcCLB.507547.80	protein kinase, putative
Cluster_42	1647	TcCLB.510823.80	cytoplasmic l-asparaginase i-like protein, putative
Cluster_42	1664	TcCLB.506921.10	surface protease GP63, putative
Cluster_42	1796	TcCLB.506779.150	histone H2B variant, putative
Cluster_42	2110	TcCLB.506519.60	Protein kinase domain, putative
Cluster_42	2198	TcCLB.445777.10	retrotransposon hot spot (RHS) protein, putative, (fragment)
Cluster_42	2592	TcCLB.503805.6	hypothetical protein, conserved
Cluster_42	2711	TcCLB.503911.30	hypothetical protein, conserved
Cluster_42	2894	TcCLB.504017.70	hypothetical protein
Cluster_42	3098	TcCLB.504109.140	DNA-directed RNA polymerase I subunit, putative
Cluster_42	3102	TcCLB.504149.80	hypothetical protein, conserved
Cluster_42	3210	TcCLB.505037.20	RNase PH-like protein, putative, ribosomal RNA processing protein 41B, putative (RRP41B)
Cluster_42	3539	TcCLB.506251.50	Cell division control protein 48, putative
Cluster_42	3594	TcCLB.506173.80	hypothetical protein
Cluster_42	3676	TcCLB.506181.150	hypothetical protein (fragment)
Cluster_42	3747	TcCLB.506201.150	hypothetical protein, conserved
Cluster_42	3749	TcCLB.506201.90	hypothetical protein, conserved
Cluster_42	3755	TcCLB.506195.230	hypothetical protein, conserved
Cluster_42	3931	TcCLB.506367.50	hypothetical protein, conserved
Cluster_42	4145	TcCLB.506573.40	hypothetical protein, conserved
Cluster_42	4242	TcCLB.506743.170	hypothetical protein, conserved
Cluster_42	4682	TcCLB.507009.20	hypothetical protein, conserved
Cluster_42	4728	TcCLB.507011.110	hypothetical protein
Cluster_42	4836	TcCLB.507069.70	hypothetical protein
Cluster_42	4885	TcCLB.507027.59	pre-mRNA cleavage complex II Clp1 protein, putative
Cluster_42	5058	TcCLB.507603.50	Mitochondrial SSU ribosomal protein 29, putative, Mitochondrial Ribosomal Protein of Small Subunit 29, putative (MRPS29)
Cluster_42	5064	TcCLB.507507.20	ADP-ribosylation factor GTPase activating protein 1, putative
Cluster_42	5460	TcCLB.507757.50	serine/threonine-protein phosphatase PP1, putative
Cluster_42	5516	TcCLB.507873.34	hypothetical protein, conserved
Cluster_42	5613	TcCLB.508161.50	trans-sialidase, putative
Cluster_42	5688	TcCLB.508221.750	trans-sialidase, Group V, putative
Cluster_42	5707	TcCLB.508013.90	hypothetical protein
Cluster_42	5905	TcCLB.508415.30	hypothetical protein
Cluster_42	6044	TcCLB.508305.30	hypothetical protein
Cluster_42	6169	TcCLB.508777.30	hypothetical protein, conserved
Cluster_42	6928	TcCLB.509617.60	thioredoxin, putative
Cluster_42	6980	TcCLB.509895.60	hypothetical protein, conserved
Cluster_42	6997	TcCLB.509717.70	transportin2-like protein, putative
Cluster_42	7133	TcCLB.509755.20	hypothetical protein
Cluster_42	7195	TcCLB.510187.404	dolichyl-P-Man:GDP-Man5GlcNAc2-PP-dolichyl alpha-1,3-mannosyltransferase, putative (ALG3)
Cluster_42	7206	TcCLB.509991.70	hypothetical protein, conserved (pseudogene)
Cluster_42	7302	TcCLB.510219.40	hypothetical protein, conserved
Cluster_42	7409	TcCLB.510043.29	hypothetical protein, conserved
Cluster_42	7447	TcCLB.510187.290	ATP-dependent DEAD/H RNA helicase, putative (HEL64)
Cluster_42	7560	TcCLB.510371.90	trans-sialidase, Group V, putative
Cluster_42	7577	TcCLB.510483.190	mucin TcMUCII, putative
Cluster_42	7628	TcCLB.510489.10	hypothetical protein
Cluster_42	7761	TcCLB.510771.9	hypothetical protein, conserved (fragment)
Cluster_42	8117	TcCLB.511025.80	hypothetical protein, conserved
Cluster_42	8185	TcCLB.511061.40	trans-sialidase, Group V, putative
Cluster_42	8239	TcCLB.511071.150	hypothetical protein, conserved
Cluster_42	8321	TcCLB.511339.30	UDP-Gal or UDP-GlcNAc-dependent glycosyltransferase, putative
Cluster_42	8451	TcCLB.511583.20	hypothetical protein, conserved
Cluster_42	8671	TcCLB.511807.250	hypothetical protein, conserved
Cluster_43	1172	TcCLB.508837.147	kinesin, putative
Cluster_44	7488	TcCLB.510359.160	hypothetical protein, conserved
Cluster_45	66	TcCLB.509149.60	60S ribosomal protein L19, putative
Cluster_45	81	TcCLB.507943.40	histone H4, putative
Cluster_45	190	TcCLB.510767.20	60S ribosomal protein L36, putative
Cluster_45	192	TcCLB.508823.140	ribosomal protein S20, putative
Cluster_45	264	TcCLB.507519.110	60S ribosomal protein L7, putative
Cluster_45	282	TcCLB.510303.200	glucosamine-fructose-6-phosphate aminotransferase, putative
Cluster_45	329	TcCLB.506999.90	rieske iron-sulfur protein, mitochondrial precursor, putative (RISP)
Cluster_45	332	TcCLB.507305.20	casein kinase, putative
Cluster_45	451	TcCLB.506925.319	isocitrate dehydrogenase, putative
Cluster_45	454	TcCLB.511545.40	ribosomal protein L27, putative
Cluster_45	455	TcCLB.503527.4	hypothetical protein, conserved (pseudogene)
Cluster_45	564	TcCLB.509551.20	Polyamine transporter 1, putative, Putrescine-cadaverine transporter 1, putative (POT1.2)
Cluster_45	842	TcCLB.507533.10	phosphatidylinositol 4-kinase alpha, putative
Cluster_45	953	TcCLB.511237.60	40S ribosomal protein S33, putative
Cluster_45	1014	TcCLB.506791.30	hypothetical protein, conserved
Cluster_45	1046	TcCLB.506581.10	dolicholphosphate-mannose synthase, dolicholphosphate-mannose synthase, putative (DPMS)
Cluster_45	1236	TcCLB.506529.425	hypothetical protein
Cluster_45	1301	TcCLB.506457.20	hypothetical protein, conserved
Cluster_45	1377	TcCLB.508507.50	hypothetical protein, conserved
Cluster_45	1378	TcCLB.506241.100	60S ribosomal protein L32, putative
Cluster_45	1555	TcCLB.509399.180	hypothetical protein, conserved
Cluster_45	1704	TcCLB.506527.4	hypothetical protein, conserved (fragment)
Cluster_45	1791	TcCLB.508137.30	ubiquitin-conjugating enzyme E2, putative
Cluster_45	1839	TcCLB.511239.49	adenosine 5'-monophosphoramidase, putative
Cluster_45	1842	TcCLB.510283.140	UDP-N-acetylglucosamine-dolichyl-phosphate N-acetylglucosaminephosphotransferase, putative
Cluster_45	1964	TcCLB.506559.470	ribosomal protein l35a, putative
Cluster_45	1980	TcCLB.510123.60	hypothetical protein, conserved
Cluster_45	2046	TcCLB.511127.340	tyrosine phosphatase, putative
Cluster_45	2170	TcCLB.511909.40	succinate dehydrogenase flavoprotein, putative
Cluster_45	2227	TcCLB.452699.10	retrotransposon hot spot protein (RHS, pseudogene), putative
Cluster_45	2264	TcCLB.509259.50	retrotransposon hot spot protein (RHS, pseudogene), putative
Cluster_45	2312	TcCLB.503697.70	hypothetical protein, conserved
Cluster_45	2354	TcCLB.503703.40	hypothetical protein, conserved
Cluster_45	2364	TcCLB.503489.24	hypothetical protein, conserved
Cluster_45	2447	TcCLB.503527.10	hypothetical protein, conserved
Cluster_45	2491	TcCLB.503541.30	hypothetical protein, conserved
Cluster_45	2543	TcCLB.503777.10	suppressive immunomodulating factor, putative (TSIF)
Cluster_45	2568	TcCLB.503453.30	60S ribosomal protein L30, putative
Cluster_45	2798	TcCLB.503925.30	protein kinase, putative
Cluster_45	2987	TcCLB.504139.10	retrotransposon hot spot protein (RHS, pseudogene), putative
Cluster_45	3014	TcCLB.504087.20	hypothetical protein
Cluster_45	3256	TcCLB.505915.10	retrotransposon hot spot protein (RHS, pseudogene), putative
Cluster_45	3410	TcCLB.505419.20	retrotransposon hot spot protein (RHS, pseudogene), putative
Cluster_45	3564	TcCLB.506171.10	retrotransposon hot spot (RHS) protein, putative
Cluster_45	3622	TcCLB.506321.280	hypothetical protein, conserved
Cluster_45	3757	TcCLB.506247.210	hypothetical protein, conserved
Cluster_45	3774	TcCLB.506295.70	hypothetical protein, conserved
Cluster_45	3888	TcCLB.506529.320	hypothetical protein, conserved
Cluster_45	3904	TcCLB.506425.50	hypothetical protein, conserved
Cluster_45	3999	TcCLB.506543.20	hypothetical protein, conserved
Cluster_45	4113	TcCLB.506619.90	ABC transporter family-like protein
Cluster_45	4153	TcCLB.506625.230	hypothetical protein, conserved
Cluster_45	4180	TcCLB.506679.70	eukaryotic translation initiation factor 6 (eIF-6), putative
Cluster_45	4591	TcCLB.506779.44	hypothetical protein, conserved
Cluster_45	4742	TcCLB.506941.180	hypothetical protein, conserved
Cluster_45	4918	TcCLB.507037.80	hypothetical protein, conserved
Cluster_45	4920	TcCLB.507083.10	hypothetical protein, conserved
Cluster_45	5145	TcCLB.507611.210	hypothetical protein
Cluster_45	5165	TcCLB.507153.30	dispersed gene family protein 1 (DGF-1), putative
Cluster_45	5330	TcCLB.507801.110	hypothetical protein, conserved
Cluster_45	5429	TcCLB.507747.260	hypothetical protein, conserved
Cluster_45	5542	TcCLB.507693.10	dispersed gene family protein 1 (DGF-1), putative
Cluster_45	5596	TcCLB.508075.60	hypothetical protein, conserved
Cluster_45	5667	TcCLB.508221.250	hypothetical protein
Cluster_45	5694	TcCLB.508221.590	trans-sialidase, Group V, putative
Cluster_45	5724	TcCLB.508231.20	40S ribosomal protein S12, putative
Cluster_45	5730	TcCLB.508173.47	microtubule-associated protein 1A/1B, light chain 3, putative
Cluster_45	5831	TcCLB.508251.10	hypothetical protein
Cluster_45	6293	TcCLB.508813.60	Archaic translocase outer mitochondrial membrane 46 kDa subunit, putative, Mitochondrial import receptor subunit ATOM46, putative (ATOM46)
Cluster_45	6326	TcCLB.508741.100	hypothetical protein, conserved
Cluster_45	6442	TcCLB.508899.54	hypothetical protein, conserved
Cluster_45	6643	TcCLB.508973.60	hypothetical protein, conserved
Cluster_45	6790	TcCLB.510525.80	histone H2A, putative
Cluster_45	7005	TcCLB.509719.53	hypothetical protein, conserved
Cluster_45	7057	TcCLB.509809.20	chaperone DNAJ protein, putative
Cluster_45	7129	TcCLB.509941.30	retrotransposon hot spot protein (RHS, pseudogene), putative
Cluster_45	7155	TcCLB.509959.90	retrotransposon hot spot protein (RHS, pseudogene), putative
Cluster_45	7177	TcCLB.510055.70	hypothetical protein, conserved
Cluster_45	7350	TcCLB.510101.430	40S ribosomal protein S21, putative
Cluster_45	7380	TcCLB.510039.64	hypothetical protein, conserved
Cluster_45	7400	TcCLB.510187.220	hypothetical protein, conserved
Cluster_45	7425	TcCLB.510119.40	hypothetical protein, conserved
Cluster_45	7490	TcCLB.510359.300	hypothetical protein, conserved
Cluster_45	7510	TcCLB.510535.64	hypothetical protein, conserved
Cluster_45	7561	TcCLB.510313.20	hypothetical protein, conserved
Cluster_45	7612	TcCLB.510323.20	hypothetical protein, conserved
Cluster_45	8157	TcCLB.511031.20	hypothetical protein, conserved
Cluster_45	8483	TcCLB.511439.60	hypothetical protein, conserved
Cluster_45	8525	TcCLB.511529.210	hypothetical protein, conserved
Cluster_45	8726	TcCLB.511655.40	hypothetical protein, conserved
Cluster_45	8800	TcCLB.511761.10	UDP-sugar pyrophosphorylase (Sloppy)
Cluster_46	69	TcCLB.503617.40	ATPase alpha subunit, putative
Cluster_46	151	TcCLB.508781.20	ATP synthase, putative
Cluster_46	173	TcCLB.506569.10	ubiquitin carboxyl-terminal hydrolase, putative, cysteine peptidase, Clan CA, family C19, putative
Cluster_46	195	TcCLB.508351.40	cytochrome c oxidase assembly factor, putative
Cluster_46	200	TcCLB.507091.50	aspartate carbamoyltransferase, putative
Cluster_46	223	TcCLB.506677.39	Elongation factor G1, mitochondrial, putative (EF-G1)
Cluster_46	368	TcCLB.503677.20	DNA repair and recombination helicase protein PIF4, putative
Cluster_46	448	TcCLB.504123.50	hypothetical protein, conserved (pseudogene)
Cluster_46	480	TcCLB.506261.10	fatty acyl CoA synthetase 2, putative
Cluster_46	483	TcCLB.506605.229	SNF2 DNA repair protein, putative
Cluster_46	503	TcCLB.511209.10	Vacuolar proton pump subunit B, putative, V-type proton ATPase subunit B, putative
Cluster_46	536	TcCLB.511111.50	ubiquitin-conjugating enzyme, putative
Cluster_46	637	TcCLB.508183.4	metallo-peptidase, Clan MH, Family M20, aspartyl aminopeptidase, putative (fragment)
Cluster_46	755	TcCLB.509229.30	hypothetical protein, conserved
Cluster_46	766	TcCLB.510029.70	40S ribosomal protein S13, putative
Cluster_46	769	TcCLB.506585.70	p450 reductase, putative
Cluster_46	775	TcCLB.506959.40	enoyl-CoA hydratase/isomerase family protein, putative
Cluster_46	790	TcCLB.506957.90	60S ribosomal protein L18a, putative
Cluster_46	816	TcCLB.509137.30	imidazolonepropionase, putative
Cluster_46	852	TcCLB.506195.300	deoxyhypusine synthase, putative
Cluster_46	911	TcCLB.510101.50	lanosterol 14-alpha-demethylase, putative
Cluster_46	947	TcCLB.511653.69	DNA repair protein, putative (fragment)
Cluster_46	955	TcCLB.511635.40	protein tyrosine phosphatase, putative
Cluster_46	970	TcCLB.508197.10	60S ribosomal protein L11, putative
Cluster_46	981	TcCLB.470399.10	cyclophilin, putative (fragment)
Cluster_46	991	TcCLB.506595.110	AGP2beta-2, putative
Cluster_46	1082	TcCLB.506295.130	prohibitin, putative
Cluster_46	1092	TcCLB.506213.60	40S ribosomal protein S2, putative
Cluster_46	1121	TcCLB.510943.120	hypothetical protein, conserved
Cluster_46	1124	TcCLB.504867.20	ABC transporter, putative
Cluster_46	1190	TcCLB.508625.130	stress-inducible protein STI1-like, putative
Cluster_46	1228	TcCLB.506529.330	hypothetical protein, conserved
Cluster_46	1232	TcCLB.506529.470	hypothetical protein, conserved
Cluster_46	1244	TcCLB.506821.140	histone deacetylase, putative
Cluster_46	1288	TcCLB.506817.50	ribosomal protein L27, putative
Cluster_46	1300	TcCLB.508535.10	NADH-dependent fumarate reductase, putative
Cluster_46	1445	TcCLB.504867.120	hypothetical protein
Cluster_46	1485	TcCLB.510329.80	hypothetical protein, conserved
Cluster_46	1537	TcCLB.508911.50	fructosamine kinase, putative
Cluster_46	1595	TcCLB.508817.130	carbonic anhydrase-like protein, putative
Cluster_46	1702	TcCLB.509461.70	hypothetical protein, conserved
Cluster_46	1727	TcCLB.503781.80	zinc finger protein PDZ5, universal minicircle sequence binding protein 1 (UMSBP1)
Cluster_46	1827	TcCLB.506773.80	hypothetical protein, conserved
Cluster_46	1828	TcCLB.419469.14	kinesin, putative
Cluster_46	1878	TcCLB.509805.20	cAMP phosphodiesterase A, putative (PDEA)
Cluster_46	1882	TcCLB.511469.70	prohibitin, putative
Cluster_46	1956	TcCLB.507001.80	acyl-CoA dehydrogenase, putative
Cluster_46	2214	TcCLB.510299.50	GPI alpha-mannosyltransferase III (GPI10)
Cluster_46	2306	TcCLB.503579.119	hypothetical protein, conserved
Cluster_46	2313	TcCLB.503579.90	hypothetical protein, conserved
Cluster_46	2355	TcCLB.503713.30	6-phosphogluconolactonase, putative
Cluster_46	2483	TcCLB.503533.50	mucin TcMUCII, putative
Cluster_46	2574	TcCLB.503687.30	hypothetical protein, conserved
Cluster_46	2649	TcCLB.503811.60	Elongation factor Ts, mitochondrial, putative (EF-Ts)
Cluster_46	2809	TcCLB.504009.20	hypothetical protein, conserved
Cluster_46	3010	TcCLB.504257.20	hypothetical protein, conserved
Cluster_46	3084	TcCLB.504207.20	hypothetical protein, conserved
Cluster_46	3187	TcCLB.504153.240	hypothetical protein, conserved
Cluster_46	3268	TcCLB.505807.60	hypothetical protein, conserved
Cluster_46	3336	TcCLB.504769.80	hypothetical protein, conserved
Cluster_46	3348	TcCLB.504797.60	hypothetical protein, conserved
Cluster_46	3352	TcCLB.505193.100	hypothetical protein, conserved
Cluster_46	3365	TcCLB.506123.50	hypothetical protein, conserved
Cluster_46	3374	TcCLB.504867.60	hypothetical protein, conserved
Cluster_46	3422	TcCLB.506135.40	hypothetical protein, conserved
Cluster_46	3464	TcCLB.506147.100	hypothetical protein, conserved
Cluster_46	3506	TcCLB.506249.40	hypothetical protein, conserved
Cluster_46	3663	TcCLB.506241.170	40S ribosomal protein S6, putative
Cluster_46	3753	TcCLB.506247.340	hypothetical protein, conserved
Cluster_46	3768	TcCLB.506297.220	hypothetical protein, conserved
Cluster_46	3787	TcCLB.506351.50	hypothetical protein
Cluster_46	4126	TcCLB.506679.100	40S ribosomal protein S18, putative
Cluster_46	4132	TcCLB.509229.130	hypothetical protein, conserved
Cluster_46	4263	TcCLB.506637.90	hypothetical protein, conserved
Cluster_46	4287	TcCLB.506697.60	hypothetical protein, conserved
Cluster_46	4577	TcCLB.506779.70	hypothetical protein, conserved
Cluster_46	4696	TcCLB.506963.40	hypothetical protein, conserved
Cluster_46	4764	TcCLB.507053.40	hypothetical protein, conserved
Cluster_46	5067	TcCLB.507603.80	hypothetical protein, conserved
Cluster_46	5087	TcCLB.507099.60	hypothetical protein, conserved
Cluster_46	5130	TcCLB.507519.154	hypothetical protein, conserved
Cluster_46	5359	TcCLB.507717.20	hypothetical protein
Cluster_46	5387	TcCLB.507723.60	hypothetical protein
Cluster_46	5388	TcCLB.507669.100	transcription elongation factor, putative
Cluster_46	5399	TcCLB.507735.30	hypothetical protein, conserved
Cluster_46	5447	TcCLB.507949.4	cytidine triphosphate synthase, putative
Cluster_46	5456	TcCLB.507677.160	hypothetical protein, conserved
Cluster_46	5504	TcCLB.507681.250	hypothetical protein, conserved
Cluster_46	5880	TcCLB.508271.10	phenylalanyl-tRNA synthetase, putative
Cluster_46	5910	TcCLB.508419.20	dispersed gene family protein 1 (DGF-1, pseudogene), putative
Cluster_46	6214	TcCLB.508785.10	hypothetical protein, conserved
Cluster_46	6299	TcCLB.508805.80	short chain dehydrogenase, putative
Cluster_46	6426	TcCLB.508763.20	mucin TcMUCII, putative
Cluster_46	6444	TcCLB.508901.10	hypothetical protein, conserved
Cluster_46	6520	TcCLB.508909.320	hypothetical protein
Cluster_46	6613	TcCLB.508879.40	hypothetical protein, conserved
Cluster_46	6618	TcCLB.508879.120	hypothetical protein, conserved
Cluster_46	6792	TcCLB.509307.10	retrotransposon hot spot protein (RHS, pseudogene), putative
Cluster_46	6899	TcCLB.509875.170	pyruvate dehydrogenase (lipoamide) kinase, putative
Cluster_46	7002	TcCLB.509641.40	hypothetical protein, conserved
Cluster_46	7032	TcCLB.509647.130	hypothetical protein, conserved
Cluster_46	7223	TcCLB.510187.70	tyrosine aminotransferase, putative, L-tyrosine:2-oxoglutarate aminotransferase, putative
Cluster_46	7237	TcCLB.510089.100	hypothetical protein
Cluster_46	7268	TcCLB.510089.39	peptidase with unknown catalytic mechanism (family U48), CAAX amino terminal protease, putative
Cluster_46	7372	TcCLB.510255.10	hypothetical protein, conserved
Cluster_46	7435	TcCLB.510283.114	DNA-directed RNA polymerase I subunit, putative
Cluster_46	7452	TcCLB.510355.70	retrotransposon hot spot protein (RHS, pseudogene), putative
Cluster_46	7508	TcCLB.510535.100	cysteine peptidase C (CPC), putative, cathepsin B-like protease, putative, CPC cysteine peptidase, clan CA, family C1, putative (TCCB)
Cluster_46	7523	TcCLB.510361.160	retrotransposon hot spot protein (RHS, pseudogene), putative
Cluster_46	7569	TcCLB.510309.70	hypothetical protein, conserved
Cluster_46	7718	TcCLB.510609.40	ATPase alpha subunit (pseudogene), putative
Cluster_46	7731	TcCLB.510605.19	hypothetical protein, conserved
Cluster_46	7739	TcCLB.510687.50	hypothetical protein, conserved
Cluster_46	7852	TcCLB.510657.40	hypothetical protein, conserved
Cluster_46	8105	TcCLB.511133.20	thymidine kinase, putative
Cluster_46	8113	TcCLB.511131.80	hypothetical protein, conserved
Cluster_46	8278	TcCLB.511311.80	hypothetical protein, conserved
Cluster_46	8412	TcCLB.511575.130	folate/pteridine transporter, putative
Cluster_46	8449	TcCLB.511367.354	U1 small nuclear ribonucleoprotein C, putative
Cluster_46	8664	TcCLB.511649.14	hypothetical protein, conserved (fragment)
Cluster_46	8722	TcCLB.511809.30	hypothetical protein, conserved
Cluster_46	8730	TcCLB.511657.30	hypothetical protein, conserved
Cluster_47	341	TcCLB.511899.40	2-amino-3-ketobutyrate coenzyme A ligase, putative
Cluster_47	4718	TcCLB.507011.40	hypothetical protein, conserved
Cluster_47	8585	TcCLB.511483.50	hypothetical protein, conserved
Cluster_48	395	TcCLB.503437.10	retrotransposon hot spot protein (RHS, pseudogene), putative
Cluster_48	1656	TcCLB.503809.20	peroxin 12, putative (PEX12)
Cluster_48	3111	TcCLB.504207.29	hypothetical protein, conserved
Cluster_48	7590	TcCLB.510575.10	hypothetical protein
Cluster_49	5440	TcCLB.507949.210	trans-sialidase, Group II, putative
Cluster_50	414	TcCLB.504429.50	trans-sialidase (pseudogene), putative
Cluster_50	7666	TcCLB.510331.10	trans-sialidase, Group III, putative
Cluster_51	5650	TcCLB.508221.350	hypothetical protein
Cluster_51	6259	TcCLB.508803.10	hypothetical protein
Cluster_52	218	TcCLB.506491.20	myosin heavy chain, putative
Cluster_52	6911	TcCLB.509881.9	dispersed gene family protein 1 (DGF-1), putative (fragment)
Cluster_53	1125	TcCLB.510943.44	metacyclin III (Met-III)
Cluster_53	2511	TcCLB.508355.80	trans-sialidase, Group VIII, putative
Cluster_53	4338	TcCLB.506755.20	paraflagellar rod component, putative
Cluster_53	5294	TcCLB.507787.80	hypothetical protein, conserved
Cluster_53	6749	TcCLB.509533.10	trans-sialidase, Group II, putative
Cluster_54	5616	TcCLB.508163.20	mucin TcMUCII, putative
Cluster_54	6007	TcCLB.508365.190	trans-sialidase, Group VI, putative
Cluster_55	542	TcCLB.508215.9	protein kinase C substrate protein, heavy chain, putative
Cluster_55	1174	TcCLB.504643.30	ubiquitin-conjugating enzyme E2, putative
Cluster_55	1261	TcCLB.506559.129	eukaryotic translation initiation factor 2-alpha kinase, putative, protein kinase, putative
Cluster_55	2278	TcCLB.424383.9	trans-sialidase (pseudogene), putative
Cluster_55	2518	TcCLB.503557.40	hypothetical protein, conserved
Cluster_55	2650	TcCLB.503893.140	hypothetical protein, conserved
Cluster_55	2919	TcCLB.504071.110	ama1 protein, putative
Cluster_55	2941	TcCLB.504133.30	tyrosine protein kinase, putative
Cluster_55	3553	TcCLB.506251.100	poly(A)-specific ribonuclease PARN, putative
Cluster_55	3964	TcCLB.506537.100	trans-sialidase (pseudogene), putative
Cluster_55	4084	TcCLB.506559.490	hypothetical protein, conserved
Cluster_55	4793	TcCLB.507063.130	protein kinase, putative
Cluster_55	4981	TcCLB.507475.30	retrotransposon hot spot protein (RHS, pseudogene), putative
Cluster_55	6359	TcCLB.508819.40	hypothetical protein, conserved
Cluster_55	8264	TcCLB.511183.400	trans-sialidase, Group VI, putative
Cluster_56	310	TcCLB.509499.10	cyclophilin, putative, PPIase, putative, rotamase, putative, peptidyl-prolyl cis-trans isomerase, putative (CYP)
Cluster_56	363	TcCLB.507743.9	tyrosine protein kinase, putative
Cluster_56	714	TcCLB.503999.60	phosphoprotein phosphatase, putative
Cluster_56	1066	TcCLB.508231.74	poly(A)-specific ribonuclease PARN, putative
Cluster_56	1094	TcCLB.510329.210	5'-AMP-activated protein kinase catalytic subunit alpha, putative, AMPK subunit alpha, putative, SNF1-related protein kinase catalytic subunit alpha, putative
Cluster_56	1161	TcCLB.511421.160	hypothetical protein, conserved
Cluster_56	1216	TcCLB.507019.100	nuclear movement protein, putative, NUDC-like protein, putative
Cluster_56	1459	TcCLB.508701.10	ZIP Zn transporter, putative
Cluster_56	1593	TcCLB.511075.60	protein kinase, putative
Cluster_56	1699	TcCLB.511285.50	hypothetical protein, conserved
Cluster_56	2031	TcCLB.509393.50	hypothetical protein, conserved
Cluster_56	2080	TcCLB.508179.50	hypothetical protein, conserved
Cluster_56	2089	TcCLB.511393.60	protein kinase, putative
Cluster_56	2176	TcCLB.412435.10	hypothetical protein, conserved
Cluster_56	2203	TcCLB.446325.9	retrotransposon hot spot (RHS) protein, putative (fragment)
Cluster_56	2324	TcCLB.503697.140	hypothetical protein
Cluster_56	2458	TcCLB.503635.20	hypothetical protein, conserved
Cluster_56	2559	TcCLB.503455.10	chaperone DNAJ protein, putative
Cluster_56	2740	TcCLB.504043.10	hypothetical protein, conserved
Cluster_56	2763	TcCLB.503843.10	hypothetical protein, conserved
Cluster_56	2868	TcCLB.503885.50	hypothetical protein, conserved
Cluster_56	2939	TcCLB.504131.70	hypothetical protein, conserved
Cluster_56	2956	TcCLB.504249.100	trans-sialidase (pseudogene), putative
Cluster_56	2961	TcCLB.504253.20	hypothetical protein, conserved
Cluster_56	3092	TcCLB.504109.100	hypothetical protein, conserved
Cluster_56	3094	TcCLB.504109.120	hypothetical protein, conserved
Cluster_56	3123	TcCLB.504209.10	conserved protein, unknown function
Cluster_56	3176	TcCLB.504119.20	hypothetical protein, conserved
Cluster_56	3284	TcCLB.505073.14	hypothetical protein, conserved
Cluster_56	3311	TcCLB.505183.120	aldo/keto reductase, putative
Cluster_56	3369	TcCLB.506107.10	hypothetical protein, conserved
Cluster_56	3442	TcCLB.505647.30	hypothetical protein, conserved
Cluster_56	3600	TcCLB.506175.120	hypothetical protein, conserved
Cluster_56	3614	TcCLB.506265.190	hypothetical protein, conserved
Cluster_56	4187	TcCLB.506577.90	retrotransposon hot spot protein (RHS, pseudogene), putative
Cluster_56	4359	TcCLB.506755.90	hypothetical protein, conserved
Cluster_56	4593	TcCLB.506829.110	fatty acyl CoA synthetase 2, putative
Cluster_56	4598	TcCLB.506925.350	hypothetical protein, conserved
Cluster_56	4635	TcCLB.506925.520	hypothetical protein, conserved
Cluster_56	4678	TcCLB.507009.120	DNA repair protein RAD2, putative
Cluster_56	4952	TcCLB.507041.60	syntaxin binding protein (pseudogene), putative
Cluster_56	4958	TcCLB.507083.70	Iron-sulfur assembly protein 1, putative (Isa1)
Cluster_56	4963	TcCLB.507089.90	hypothetical protein, conserved
Cluster_56	4990	TcCLB.507467.90	diacylglycerol acyltransferase, putative
Cluster_56	5038	TcCLB.507093.90	hypothetical protein, conserved
Cluster_56	5124	TcCLB.507277.30	hypothetical protein, conserved
Cluster_56	5205	TcCLB.507389.50	hypothetical protein, conserved
Cluster_56	6008	TcCLB.508355.360	hypothetical protein, conserved
Cluster_56	6201	TcCLB.508533.50	hypothetical protein, conserved
Cluster_56	6579	TcCLB.508955.10	syntaxin, putative
Cluster_56	6655	TcCLB.509053.80	hypothetical protein, conserved
Cluster_56	6685	TcCLB.508989.60	hypothetical protein, conserved
Cluster_56	6817	TcCLB.509317.100	hypothetical protein, conserved
Cluster_56	6833	TcCLB.509571.70	hypothetical protein, conserved
Cluster_56	6847	TcCLB.509499.4	hypothetical protein, conserved
Cluster_56	7022	TcCLB.509801.10	hypothetical protein, conserved
Cluster_56	7055	TcCLB.509805.70	hypothetical protein, conserved
Cluster_56	7123	TcCLB.509957.10	hypothetical protein
Cluster_56	7131	TcCLB.509837.40	histone H1, putative
Cluster_56	7186	TcCLB.510187.470	hypothetical protein
Cluster_56	7262	TcCLB.510145.30	hypothetical protein, conserved
Cluster_56	7320	TcCLB.510155.94	hypothetical protein, conserved
Cluster_56	7331	TcCLB.510157.20	hypothetical protein, conserved
Cluster_56	7563	TcCLB.510363.130	hypothetical protein
Cluster_56	7801	TcCLB.510899.40	hypothetical protein, conserved
Cluster_56	7838	TcCLB.510901.220	hypothetical protein, conserved
Cluster_56	7846	TcCLB.510797.20	hypothetical protein, conserved
Cluster_56	7957	TcCLB.510753.30	hypothetical protein, conserved
Cluster_56	7965	TcCLB.510663.64	mitochondrial carrier protein, putative
Cluster_56	8399	TcCLB.511421.24	kelch domain-containing protein
Cluster_56	8633	TcCLB.511865.54	protein transport protein Sec61 gamma subunit, putative
Cluster_56	8737	TcCLB.511731.40	hypothetical protein, conserved
Cluster_57	3418	TcCLB.505373.10	retrotransposon hot spot (RHS) protein, putative
Cluster_57	4520	TcCLB.509259.120	retrotransposon hot spot (RHS) protein, putative
Cluster_57	4713	TcCLB.507009.60	hypothetical protein, conserved
Cluster_57	5308	TcCLB.507711.200	hypothetical protein, conserved
Cluster_57	5437	TcCLB.507831.30	hypothetical protein, conserved
Cluster_57	6800	TcCLB.509455.20	hypothetical protein, conserved
Cluster_57	7069	TcCLB.509735.120	retrotransposon hot spot (RHS) protein, putative
Cluster_58	343	TcCLB.509239.10	fatty acid desaturase, putative
Cluster_58	1209	TcCLB.508643.20	hypothetical protein, conserved
Cluster_58	2714	TcCLB.503837.20	amino acid transporter, putative
Cluster_58	4265	TcCLB.506593.60	nicotinamidase, putative (PNC1)
Cluster_58	4549	TcCLB.506779.20	hypothetical protein, conserved
Cluster_58	4554	TcCLB.506777.20	cytoplasmic translation machinery associated protein, putative
Cluster_58	5114	TcCLB.507129.40	hypothetical protein, conserved
Cluster_58	5323	TcCLB.507641.40	hypothetical protein, conserved
Cluster_58	5545	TcCLB.507967.20	hypothetical protein, conserved
Cluster_58	6285	TcCLB.508557.29	hypothetical protein, conserved
Cluster_58	6395	TcCLB.508827.50	DNA repair and recombination helicase protein PIF3, putative
Cluster_58	7048	TcCLB.509911.74	hypothetical protein, conserved
Cluster_58	8229	TcCLB.511075.9	fatty acid desaturase, putative (fragment)
Cluster_58	8335	TcCLB.511329.10	calpain-like cysteine peptidase, putative, cysteine peptidase, Clan CA, family C2, putative, Calpain-like protein 2 (CALP2)
Cluster_58	8687	TcCLB.511807.220	hypothetical protein
Cluster_59	3583	TcCLB.506315.80	hypothetical protein, conserved
Cluster_59	4792	TcCLB.507021.80	hypothetical protein, conserved
Cluster_60	4238	TcCLB.506743.120	Elongator-like Protein 3a, putative
Cluster_60	5047	TcCLB.507093.280	hypothetical protein
Cluster_60	7446	TcCLB.510279.340	mucin TcMUCII, putative
Cluster_61	7332	TcCLB.510239.60	mucin TcMUCII, putative
Cluster_62	2171	TcCLB.410923.20	retrotransposon hot spot (RHS) protein, putative
Cluster_62	7920	TcCLB.510661.140	hypothetical protein, conserved
Cluster_63	555	TcCLB.509967.70	katanin, putative
Cluster_63	735	TcCLB.507009.90	iron-sulfur cluster assembly protein, putative
Cluster_63	1299	TcCLB.510603.40	hypothetical protein, conserved
Cluster_63	1382	TcCLB.509163.3	Ras-related protein Rab4, putative (fragment) (RAB4)
Cluster_63	1566	TcCLB.506739.90	ATP-dependent RNA helicase, putative
Cluster_63	1741	TcCLB.509937.220	protein kinase, putative
Cluster_63	1919	TcCLB.508461.344	hypothetical protein, conserved
Cluster_63	2224	TcCLB.419417.10	hypothetical protein, conserved
Cluster_63	2435	TcCLB.503733.20	6-phosphofructo-2-kinase/fructose-2,6-biphosphatase, putative
Cluster_63	2886	TcCLB.504069.110	hypothetical protein, conserved
Cluster_63	3172	TcCLB.504153.260	hypothetical protein, conserved
Cluster_63	4034	TcCLB.506457.50	serine/threonine protein kinase, putative
Cluster_63	4141	TcCLB.506677.30	hypothetical protein, conserved
Cluster_63	4221	TcCLB.506583.20	hypothetical protein, conserved
Cluster_63	4461	TcCLB.506855.130	hypothetical protein, conserved
Cluster_63	4754	TcCLB.507019.130	hypothetical protein
Cluster_63	4916	TcCLB.507037.70	hypothetical protein, conserved
Cluster_63	5121	TcCLB.507143.70	hypothetical protein, conserved
Cluster_63	6563	TcCLB.509109.140	hypothetical protein, conserved
Cluster_63	7039	TcCLB.509647.170	hypothetical protein, conserved
Cluster_63	7178	TcCLB.510057.20	hypothetical protein, conserved
Cluster_63	7726	TcCLB.510611.10	hypothetical protein, conserved
Cluster_63	7890	TcCLB.510659.279	nucleic acid binding protein, putative
Cluster_63	8808	TcCLB.511755.10	hypothetical protein, conserved
Cluster_64	24	TcCLB.504057.170	protein kinase, putative
Cluster_64	253	TcCLB.511625.40	protein phosphatase 2C, putative
Cluster_64	295	TcCLB.511303.40	carnitine O-acetyltransferase, putative
Cluster_64	299	TcCLB.511287.20	hypothetical protein, conserved
Cluster_64	304	TcCLB.509161.30	OSM3-like kinesin, putative
Cluster_64	345	TcCLB.436535.19	Glucose-6-phosphate dehydrogenase, putative
Cluster_64	433	TcCLB.509937.130	protein kinase, putative
Cluster_64	467	TcCLB.503513.10	casein kinase II, alpha chain, putative
Cluster_64	703	TcCLB.509671.150	hypothetical protein, conserved
Cluster_64	717	TcCLB.506635.80	Hydroxymethylglutaryl-CoA lyase, mitochondrial, putative
Cluster_64	819	TcCLB.506753.50	hypothetical protein, conserved
Cluster_64	832	TcCLB.510519.149	hypothetical protein, conserved
Cluster_64	844	TcCLB.508479.290	vacuolar sorting protein, putative
Cluster_64	863	TcCLB.504047.60	protein kinase, putative
Cluster_64	864	TcCLB.508741.320	casein kinase II, alpha chain, putative
Cluster_64	907	TcCLB.503881.10	kynureninase, putative
Cluster_64	989	TcCLB.505843.40	E1-like ubiquitin-activating enzyme, putative (UBA5)
Cluster_64	1127	TcCLB.510943.33	fatty acyl CoA synthetase, putative
Cluster_64	1351	TcCLB.511075.40	cullin, putative
Cluster_64	1398	TcCLB.510611.30	kinesin, putative
Cluster_64	1440	TcCLB.510089.170	casein kinase I, putative
Cluster_64	1492	TcCLB.509719.50	protein kinase, putative
Cluster_64	1524	TcCLB.506833.70	cationic amino acid transporter, putative
Cluster_64	1533	TcCLB.507047.50	hypothetical protein, conserved
Cluster_64	1604	TcCLB.507603.20	translation initiation factor EIF-2b alpha subunit, putative, eIF-2B GDP-GTP exchange factor
Cluster_64	1806	TcCLB.511807.70	heat shock protein DNAJ, putative
Cluster_64	1844	TcCLB.510507.40	transmembrane amino acid transporter, putative
Cluster_64	1845	TcCLB.506179.30	hypothetical protein, conserved
Cluster_64	1926	TcCLB.507927.4	rac serine-threonine kinase, putative
Cluster_64	1930	TcCLB.510761.60	casein kinase II, putative
Cluster_64	1966	TcCLB.506559.524	protein phosphatase 2C, putative
Cluster_64	1994	TcCLB.511577.130	poly(A) export protein, putative
Cluster_64	2120	TcCLB.511309.20	hydrolase-like protein, putative
Cluster_64	2153	TcCLB.436535.19	Glucose-6-phosphate dehydrogenase, putative
Cluster_64	2181	TcCLB.440099.10	hypothetical protein
Cluster_64	2189	TcCLB.511527.50	AUT2/APG4/ATG4 cysteine peptidase, putative, cysteine peptidase, Clan CA, family C54, putative
Cluster_64	2287	TcCLB.503461.30	hypothetical protein, conserved
Cluster_64	2302	TcCLB.503459.20	hypothetical protein, conserved
Cluster_64	2317	TcCLB.503583.10	metallo-peptidase, Clan MC, Family M14, putative
Cluster_64	2410	TcCLB.484949.9	AGC/RSK family serine/threonine kinase, putative (fragment)
Cluster_64	2549	TcCLB.503453.4	hypothetical protein, conserved
Cluster_64	2550	TcCLB.503567.9	hypothetical protein, conserved
Cluster_64	2561	TcCLB.503455.20	hypothetical protein, conserved
Cluster_64	2698	TcCLB.504035.60	hypothetical protein, conserved
Cluster_64	2823	TcCLB.504051.40	hypothetical protein, conserved
Cluster_64	2841	TcCLB.503867.10	hypothetical protein, conserved
Cluster_64	2914	TcCLB.504125.120	hypothetical protein, conserved
Cluster_64	2970	TcCLB.504247.50	hypothetical protein, conserved
Cluster_64	3112	TcCLB.504213.40	hypothetical protein, conserved
Cluster_64	3149	TcCLB.504151.39	hypothetical protein, conserved
Cluster_64	3174	TcCLB.504117.20	sedoheptulose-1,7-bisphosphatase, putative
Cluster_64	3211	TcCLB.505037.40	hypothetical protein, conserved
Cluster_64	3218	TcCLB.506007.40	protein kinase, putative, mitogen-activated protein kinase, putative
Cluster_64	3510	TcCLB.506247.380	hypothetical protein, conserved
Cluster_64	3575	TcCLB.506265.120	hypothetical protein, conserved
Cluster_64	3670	TcCLB.506241.80	hypothetical protein, conserved
Cluster_64	3721	TcCLB.506337.180	hypothetical protein, conserved
Cluster_64	3827	TcCLB.506413.40	hypothetical protein, conserved
Cluster_64	3856	TcCLB.506525.30	hypothetical protein, conserved
Cluster_64	3858	TcCLB.506357.20	hypothetical protein, conserved
Cluster_64	3900	TcCLB.506425.20	hypothetical protein
Cluster_64	3952	TcCLB.506537.210	trans-sialidase (pseudogene), putative
Cluster_64	4071	TcCLB.506559.484	hypothetical protein, conserved
Cluster_64	4138	TcCLB.506733.30	hypothetical protein, conserved
Cluster_64	4210	TcCLB.506685.10	hypothetical protein, conserved
Cluster_64	4211	TcCLB.506739.50	ATP-dependent protease ATPase subunit HslU1, putative (HslU1)
Cluster_64	4220	TcCLB.506583.10	U2 small nuclear ribonucleoprotein 16.5K, putative
Cluster_64	4316	TcCLB.506753.210	hypothetical protein, conserved
Cluster_64	4418	TcCLB.506851.30	hypothetical protein, conserved
Cluster_64	4463	TcCLB.506855.150	hypothetical protein, conserved
Cluster_64	4538	TcCLB.506825.160	hypothetical protein, conserved
Cluster_64	4558	TcCLB.506869.34	hypothetical protein, conserved
Cluster_64	4616	TcCLB.506835.20	hypothetical protein
Cluster_64	4715	TcCLB.507053.130	hypothetical protein, conserved
Cluster_64	4749	TcCLB.507015.30	trans-sialidase (pseudogene), putative
Cluster_64	4752	TcCLB.507053.90	conserved protein, unknown function
Cluster_64	4799	TcCLB.507023.130	hypothetical protein, conserved
Cluster_64	4845	TcCLB.507023.190	DNA-J protein, putative
Cluster_64	4882	TcCLB.507035.110	cAMP response protein 1, putative (CARP1)
Cluster_64	5063	TcCLB.507603.60	hypothetical protein, conserved
Cluster_64	5119	TcCLB.507305.40	hypothetical protein, conserved
Cluster_64	5261	TcCLB.507633.90	hypothetical protein
Cluster_64	5282	TcCLB.507709.140	hypothetical protein, conserved
Cluster_64	5334	TcCLB.507801.150	hypothetical protein, conserved
Cluster_64	5346	TcCLB.507905.30	trans-sialidase (pseudogene), putative
Cluster_64	5367	TcCLB.507801.80	hypothetical protein, conserved
Cluster_64	5396	TcCLB.507669.150	glycosomal membrane protein, putative
Cluster_64	5449	TcCLB.507941.70	hypothetical protein, conserved
Cluster_64	5472	TcCLB.507951.270	LETM1 and EF-hand domain-containing protein 1, putative
Cluster_64	5521	TcCLB.507867.50	hypothetical protein, conserved
Cluster_64	5669	TcCLB.507993.80	glycogen synthase kinase 3, putative
Cluster_64	5731	TcCLB.508231.50	legume-like lectin, putative
Cluster_64	5828	TcCLB.508257.190	hypothetical protein, conserved
Cluster_64	5834	TcCLB.508181.70	hypothetical protein, conserved
Cluster_64	5985	TcCLB.508479.320	hypothetical protein, conserved
Cluster_64	6089	TcCLB.508503.70	hypothetical protein, conserved
Cluster_64	6227	TcCLB.508647.100	hypothetical protein, conserved
Cluster_64	6271	TcCLB.508647.50	hypothetical protein, conserved (pseudogene)
Cluster_64	6292	TcCLB.508737.194	ARP2/3 complex subunit, putative
Cluster_64	6315	TcCLB.508659.50	serine/threonine protein kinase, putative
Cluster_64	6341	TcCLB.508675.50	hypothetical protein, conserved
Cluster_64	6355	TcCLB.508593.130	hypothetical protein, conserved
Cluster_64	6356	TcCLB.508741.20	hypothetical protein, conserved
Cluster_64	6468	TcCLB.509073.70	phosphatidate cytidylyltransferase-like protein, putative
Cluster_64	6528	TcCLB.509023.50	kinesin, putative
Cluster_64	6619	TcCLB.509047.110	rac serine-threonine kinase, putative, protein kinase, putative
Cluster_64	6634	TcCLB.508881.20	hypothetical protein, conserved
Cluster_64	6642	TcCLB.508989.110	hypothetical protein, conserved
Cluster_64	6714	TcCLB.509161.50	hypothetical protein, conserved
Cluster_64	6738	TcCLB.509167.60	hypothetical protein, conserved
Cluster_64	6849	TcCLB.509595.60	hypothetical protein, conserved
Cluster_64	6877	TcCLB.509599.180	hypothetical protein, conserved
Cluster_64	6912	TcCLB.509875.110	hypothetical protein
Cluster_64	7037	TcCLB.509647.160	SKP1-like protein
Cluster_64	7049	TcCLB.509805.30	hypothetical protein, conserved
Cluster_64	7217	TcCLB.510143.110	hypothetical protein, conserved
Cluster_64	7424	TcCLB.510047.10	hypothetical protein, conserved
Cluster_64	7443	TcCLB.510279.130	mucin TcMUCII, putative
Cluster_64	7513	TcCLB.510533.210	hypothetical protein, conserved (pseudogene)
Cluster_64	7536	TcCLB.510303.70	hypothetical protein, conserved
Cluster_64	7603	TcCLB.510381.70	hypothetical protein, conserved
Cluster_64	7605	TcCLB.510329.100	leucine-rich repeat protein, putative
Cluster_64	7755	TcCLB.510763.100	trypanin-like protein, putative
Cluster_64	7800	TcCLB.510887.30	hypothetical protein, conserved
Cluster_64	7813	TcCLB.510655.140	hypothetical protein, conserved
Cluster_64	8055	TcCLB.511277.300	hypothetical protein
Cluster_64	8057	TcCLB.511277.310	hypothetical protein, conserved
Cluster_64	8063	TcCLB.511277.180	hypothetical protein, conserved
Cluster_64	8215	TcCLB.511249.60	protein kinase, putative
Cluster_64	8246	TcCLB.511301.20	hypothetical protein, conserved
Cluster_64	8322	TcCLB.511407.40	hypothetical protein, conserved
Cluster_64	8330	TcCLB.511411.8	hypothetical protein, conserved (fragment)
Cluster_64	8522	TcCLB.511439.90	hypothetical protein, conserved
Cluster_64	8554	TcCLB.511467.50	hypothetical protein, conserved
Cluster_64	8580	TcCLB.511481.30	hypothetical protein, conserved
Cluster_65	3423	TcCLB.505993.30	trans-sialidase, Group VIII, putative
Cluster_66	1780	TcCLB.509553.50	DNA repair and recombination helicase protein PIF5, putative
Cluster_66	1902	TcCLB.511277.240	vacuolar ATP synthase subunit c, putative
Cluster_66	2986	TcCLB.504085.60	CMP-sialic acid transporter, putative
Cluster_66	4355	TcCLB.506797.100	beta-ketoacyl-ACP reductase 2, putative
Cluster_66	5139	TcCLB.507615.60	hypothetical protein, conserved
Cluster_66	5643	TcCLB.508109.60	trans-sialidase, Group V, putative
Cluster_66	5686	TcCLB.508221.730	90 kDa surface protein, putative
Cluster_66	6544	TcCLB.508863.20	hypothetical protein, conserved
Cluster_66	7825	TcCLB.510699.50	mucin TcMUCII, putative
Cluster_67	5244	TcCLB.507185.40	trans-sialidase (pseudogene), putative
Cluster_68	1601	TcCLB.509011.100	myosin heavy chain kinase A, putative
Cluster_68	2990	TcCLB.504081.470	mucin TcMUCII, putative
Cluster_68	7595	TcCLB.510483.130	mucin TcMUCII, putative
Cluster_68	8273	TcCLB.511259.130	mucin TcMUCII, putative
Cluster_69	540	TcCLB.503499.10	hypothetical protein, conserved
Cluster_69	548	TcCLB.503571.10	flagellum-adhesion glycoprotein, putative
Cluster_69	754	TcCLB.506605.174	hypothetical protein, conserved
Cluster_69	945	TcCLB.511153.140	proteasome beta 3 subunit, putative
Cluster_69	1650	TcCLB.509429.280	hypothetical protein
Cluster_69	1692	TcCLB.510351.80	hypothetical protein, conserved
Cluster_69	1855	TcCLB.503395.30	hypothetical protein, conserved
Cluster_69	2159	TcCLB.437805.9	trans-sialidase (pseudogene), putative
Cluster_69	2191	TcCLB.509073.20	hypothetical protein, conserved
Cluster_69	2365	TcCLB.478463.10	hypothetical protein
Cluster_69	2368	TcCLB.479481.10	mucin-associated surface protein (MASP), putative (fragment)
Cluster_69	2432	TcCLB.503633.40	trans-sialidase (pseudogene), putative
Cluster_69	2750	TcCLB.503845.60	trans-sialidase (pseudogene), putative
Cluster_69	3011	TcCLB.504167.20	mucin TcMUCI, putative
Cluster_69	3083	TcCLB.504205.20	trans-sialidase (pseudogene), putative
Cluster_69	3203	TcCLB.504229.100	trans-sialidase (pseudogene), putative
Cluster_69	3259	TcCLB.506025.40	hypothetical protein, conserved
Cluster_69	3521	TcCLB.506155.130	hypothetical protein, conserved
Cluster_69	3556	TcCLB.506155.99	hypothetical protein, conserved
Cluster_69	3683	TcCLB.506287.170	hypothetical protein, conserved
Cluster_69	3700	TcCLB.506187.20	trans-sialidase, Group V, putative
Cluster_69	3778	TcCLB.506339.60	trans-sialidase (pseudogene), putative
Cluster_69	3936	TcCLB.506375.80	hypothetical protein, conserved
Cluster_69	3984	TcCLB.506501.20	surface protease GP63, putative
Cluster_69	3986	TcCLB.506501.280	mucin TcMUCII, putative
Cluster_69	4078	TcCLB.506613.20	mucin-associated surface protein (MASP, pseudogene), putative
Cluster_69	4260	TcCLB.506637.80	hypothetical protein
Cluster_69	4304	TcCLB.506753.230	hypothetical protein, conserved
Cluster_69	4374	TcCLB.506839.80	phosphoribosylpyrophosphate synthetase, putative
Cluster_69	4745	TcCLB.506971.80	mucin-associated surface protein (MASP), putative (fragment)
Cluster_69	4746	TcCLB.506939.209	mucin TcMUCII (pseudogene), putative
Cluster_69	4779	TcCLB.506977.60	hypothetical protein, conserved
Cluster_69	4848	TcCLB.506943.80	hypothetical protein, conserved
Cluster_69	4856	TcCLB.508885.20	mucin TcMUCI, putative
Cluster_69	4964	TcCLB.507221.30	hypothetical protein, conserved
Cluster_69	4984	TcCLB.507559.50	kinesin, putative
Cluster_69	5155	TcCLB.507163.50	mucin TcMUCII, putative
Cluster_69	5251	TcCLB.507547.18	mucin TcMUCI, putative
Cluster_69	5830	TcCLB.508247.70	mucin TcMUCII, putative
Cluster_69	5882	TcCLB.508273.120	mucin TcMUCI, putative
Cluster_69	5966	TcCLB.508293.160	trans-sialidase (pseudogene), putative
Cluster_69	6011	TcCLB.508297.20	UDP-Gal or UDP-GlcNAc-dependent glycosyltransferase, putative
Cluster_69	6065	TcCLB.508495.110	hypothetical protein
Cluster_69	6186	TcCLB.508541.100	surface protease GP63, putative
Cluster_69	6203	TcCLB.508535.20	nuclear transmembrane protein, putative (NP)
Cluster_69	6353	TcCLB.508593.100	hypothetical protein, conserved
Cluster_69	6375	TcCLB.508605.20	UDP-Gal or UDP-GlcNAc-dependent glycosyltransferase, putative
Cluster_69	6497	TcCLB.509019.10	trans-sialidase (pseudogene), putative
Cluster_69	6645	TcCLB.508975.30	UDP-Gal or UDP-GlcNAc-dependent glycosyltransferase, putative
Cluster_69	6759	TcCLB.509261.40	UDP-Gal or UDP-GlcNAc-dependent glycosyltransferase, putative
Cluster_69	6802	TcCLB.509455.60	hypothetical protein, conserved
Cluster_69	6958	TcCLB.509715.130	hypothetical protein, conserved
Cluster_69	7146	TcCLB.509671.110	hypothetical protein, conserved
Cluster_69	7225	TcCLB.510201.40	trans-sialidase (pseudogene), putative
Cluster_69	7260	TcCLB.510155.110	hypothetical protein, conserved
Cluster_69	7445	TcCLB.510279.230	trans-sialidase, Group VI, putative
Cluster_69	7494	TcCLB.510303.190	cell cycle associated protein MOB1, putative
Cluster_69	7547	TcCLB.510553.50	UDP-Gal or UDP-GlcNAc-dependent glycosyltransferase, putative
Cluster_69	7564	TcCLB.510373.119	mucin-associated surface protein (MASP), putative
Cluster_69	7610	TcCLB.510319.9	hypothetical protein, conserved
Cluster_69	7829	TcCLB.510791.50	mucin TcMUCII, putative
Cluster_69	7881	TcCLB.510821.10	hypothetical protein, conserved
Cluster_69	7896	TcCLB.510725.70	hypothetical protein, conserved
Cluster_69	8249	TcCLB.511255.350	trans-sialidase, Group V, putative
Cluster_69	8256	TcCLB.511079.10	mucin TcMUCII, putative
Cluster_69	8266	TcCLB.511183.450	trans-sialidase (pseudogene), putative
Cluster_69	8275	TcCLB.511259.210	mucin TcMUCI, putative
Cluster_69	8336	TcCLB.511405.40	mucin TcMUCII (pseudogene), putative
Cluster_69	8393	TcCLB.511563.20	trans-sialidase (pseudogene), putative
Cluster_69	8408	TcCLB.511367.159	hypothetical protein, conserved (pseudogene)
Cluster_69	8493	TcCLB.511593.20	mucin TcMUCII, putative
Cluster_69	8494	TcCLB.511593.70	mucin TcMUCII, putative
Cluster_69	8513	TcCLB.511449.110	surface protease GP63, putative
Cluster_69	8531	TcCLB.511603.390	mucin TcMUCII, putative
Cluster_69	8728	TcCLB.511655.60	hypothetical protein, conserved
Cluster_69	8738	TcCLB.511655.10	hypothetical protein, conserved
Cluster_69	8884	TcCLB.511923.60	trans-sialidase, Group V, putative
Cluster_70	1321	TcCLB.511661.40	signal peptidase type I, putative, serine peptidase, Clan SF, Family S26A, putative
Cluster_70	1698	TcCLB.509459.79	actin interacting protein-like protein, putative
Cluster_70	4123	TcCLB.506565.20	hypothetical protein, conserved
Cluster_70	4835	TcCLB.507023.270	hypothetical protein, conserved
Cluster_70	5303	TcCLB.507891.47	flagellar calcium-binding protein, putative
Cluster_70	6797	TcCLB.509563.10	hypothetical protein, conserved
Cluster_70	7036	TcCLB.509733.110	hypothetical protein, conserved
Cluster_70	8056	TcCLB.511211.40	molybdenum cofactor biosynthesis protein, putative
Cluster_71	18	TcCLB.506405.140	hypothetical protein, conserved
Cluster_71	4869	TcCLB.507071.360	mucin TcMUCII, putative
Cluster_71	5658	TcCLB.508221.518	mucin TcMUCII, putative
Cluster_71	5719	TcCLB.508173.160	hypothetical protein, conserved
Cluster_72	6263	TcCLB.508789.60	mucin TcMUCII, putative
Cluster_73	477	TcCLB.510301.30	hypothetical protein, conserved
Cluster_73	3199	TcCLB.504239.20	mucin TcMUCII, putative
Cluster_73	7213	TcCLB.509979.30	hypothetical protein, conserved
Cluster_73	7648	TcCLB.510583.10	mucin TcMUCII, putative
Cluster_74	1618	TcCLB.503439.40	trans-sialidase (pseudogene), putative
Cluster_74	2505	TcCLB.503761.30	mucin TcMUCII, putative
Cluster_74	2993	TcCLB.504081.520	mucin TcMUCII, putative
Cluster_74	3431	TcCLB.506137.27	mucin-associated surface protein (MASP, pseudogene), putative
Cluster_74	3548	TcCLB.506309.130	trans-sialidase (pseudogene), putative
Cluster_74	4005	TcCLB.506449.10	trans-sialidase, Group III, putative
Cluster_74	4011	TcCLB.506453.10	trans-sialidase, putative
Cluster_74	4076	TcCLB.506609.50	hypothetical protein
Cluster_74	4439	TcCLB.506763.4	surface protease GP63 (pseudogene), putative
Cluster_74	4533	TcCLB.506917.60	mucin TcMUCII, putative
Cluster_74	4778	TcCLB.506941.70	hypothetical protein, conserved
Cluster_74	5619	TcCLB.508163.234	trans-sialidase, putative
Cluster_74	6389	TcCLB.508827.130	hypothetical protein, conserved
Cluster_74	7135	TcCLB.509755.50	trans-sialidase, Group V, putative
Cluster_74	7168	TcCLB.509969.20	surface protease GP63 (pseudogene), putative
Cluster_74	7298	TcCLB.510237.80	trans-sialidase, Group V, putative
Cluster_74	7376	TcCLB.510105.90	hypothetical protein, conserved
Cluster_74	7388	TcCLB.510037.20	surface protease GP63 (pseudogene), putative
Cluster_74	7543	TcCLB.510477.10	surface protease GP63, putative
Cluster_74	7778	TcCLB.510693.40	90 kDa surface protein, putative, serine-alanine-and proline-rich protein, putative
Cluster_74	7910	TcCLB.510927.20	trans-sialidase (pseudogene), putative
Cluster_74	8248	TcCLB.511255.320	surface protease GP63, putative
Cluster_74	8270	TcCLB.511079.40	surface protease GP63 (pseudogene), putative
Cluster_74	8496	TcCLB.511595.59	trans-sialidase, putative (fragment)
Cluster_74	8505	TcCLB.511587.90	trans-sialidase, Group VIII, putative
Cluster_74	8879	TcCLB.511921.50	trans-sialidase, Group VI, putative
Cluster_75	28	TcCLB.506777.10	ATP-dependent DEAD/H RNA helicase, putative
Cluster_75	104	TcCLB.503731.9	hypothetical protein (fragment)
Cluster_75	292	TcCLB.508659.40	protein phosphatase 2C-like (pseudogene), putative
Cluster_75	1177	TcCLB.504643.20	hypothetical protein, conserved
Cluster_75	1390	TcCLB.509199.10	Elongation factor G 2, mitochondrial, putative (EF-G2)
Cluster_75	1635	TcCLB.509785.50	trans-sialidase, Group V, putative
Cluster_75	1689	TcCLB.510947.40	agmatinase, putative
Cluster_75	1852	TcCLB.506181.20	hypothetical protein, conserved
Cluster_75	2137	TcCLB.404975.30	trans-sialidase (pseudogene), putative
Cluster_75	2589	TcCLB.503889.10	mucin TcMUCII, putative
Cluster_75	2660	TcCLB.504031.60	mucin-associated surface protein (MASP, pseudogene), putative
Cluster_75	3002	TcCLB.504313.10	trans-sialidase, Group IV, putative
Cluster_75	3036	TcCLB.504175.40	dual specificity protein phosphatase, putative
Cluster_75	3168	TcCLB.504219.40	trans-sialidase (pseudogene), putative
Cluster_75	3239	TcCLB.504669.50	mucin TcMUCI, putative
Cluster_75	3258	TcCLB.506009.80	DNA repair and transcription factor protein, putative, transcription factor II H complex, TFB2 subunit, putative
Cluster_75	3344	TcCLB.505201.50	trans-sialidase (pseudogene), putative
Cluster_75	3430	TcCLB.506133.179	hypothetical protein
Cluster_75	3621	TcCLB.506269.70	mucin TcMUCII, putative
Cluster_75	3659	TcCLB.506279.60	trans-sialidase, Group VI, putative
Cluster_75	3718	TcCLB.506245.220	mucin TcMUCII, putative
Cluster_75	3793	TcCLB.506345.90	trans-sialidase, Group II, putative
Cluster_75	3868	TcCLB.506363.140	hypothetical protein, conserved
Cluster_75	3911	TcCLB.506425.10	serine carboxypeptidase S28, putative
Cluster_75	3995	TcCLB.506559.190	dual specificity protein phosphatase, putative
Cluster_75	4205	TcCLB.506683.240	trans-sialidase, Group II, putative
Cluster_75	4249	TcCLB.506741.100	trans-sialidase, Group V, putative
Cluster_75	4480	TcCLB.506813.200	mucin-like glycoprotein (pseudogene), putative
Cluster_75	4486	TcCLB.506909.100	trans-sialidase, Group V, putative
Cluster_75	4519	TcCLB.506919.20	trans-sialidase (pseudogene), putative
Cluster_75	4585	TcCLB.506825.80	hypothetical protein, conserved
Cluster_75	4625	TcCLB.506789.20	trans-sialidase, Group V, putative
Cluster_75	4776	TcCLB.506973.10	trans-sialidase, Group V, putative
Cluster_75	4873	TcCLB.507071.80	trans-sialidase, Group VI, putative
Cluster_75	4946	TcCLB.506955.198	hypothetical protein
Cluster_75	5126	TcCLB.507283.39	trans-sialidase (pseudogene), putative
Cluster_75	5146	TcCLB.507515.20	hypothetical protein, conserved
Cluster_75	5356	TcCLB.507715.90	hypothetical protein, conserved
Cluster_75	5372	TcCLB.507925.50	hypothetical protein, conserved
Cluster_75	5466	TcCLB.507747.80	mucin TcMUCII, putative
Cluster_75	5482	TcCLB.507853.20	dynein beta chain, flagellar outer arm (pseudogene), putative
Cluster_75	5567	TcCLB.508061.20	trans-sialidase, Group II, putative
Cluster_75	5659	TcCLB.508221.530	trans-sialidase (pseudogene), putative
Cluster_75	5705	TcCLB.508125.149	trans-sialidase, putative (fragment)
Cluster_75	5715	TcCLB.508011.70	mucin TcMUCII (pseudogene), putative
Cluster_75	5737	TcCLB.508225.4	trans-sialidase, putative
Cluster_75	5832	TcCLB.508181.4	AGC/RSK family serine/threonine kinase, putative (fragment)
Cluster_75	5891	TcCLB.508265.110	hypothetical protein, conserved
Cluster_75	5963	TcCLB.508293.140	mucin-associated surface protein (MASP), putative
Cluster_75	5981	TcCLB.508433.70	trans-sialidase, Group V, putative
Cluster_75	6059	TcCLB.508499.39	trans-sialidase (pseudogene), putative
Cluster_75	6160	TcCLB.508521.100	trans-sialidase, Group VIII, putative
Cluster_75	6219	TcCLB.508789.120	trans-sialidase, Group VI, putative
Cluster_75	6268	TcCLB.508559.20	trans-sialidase (pseudogene), putative
Cluster_75	6340	TcCLB.508589.10	hypothetical protein
Cluster_75	6390	TcCLB.508747.40	mucin TcMUCII, putative
Cluster_75	6447	TcCLB.508903.100	ATPase, putative
Cluster_75	6577	TcCLB.508873.289	90 kDa surface protein, putative, serine-alanine-and proline-rich protein, putative
Cluster_75	6589	TcCLB.509033.10	trans-sialidase (pseudogene), putative
Cluster_75	6632	TcCLB.509047.70	hypothetical protein, conserved
Cluster_75	6638	TcCLB.508887.20	mucin TcMUCII, putative
Cluster_75	6688	TcCLB.509157.40	hypothetical protein, conserved
Cluster_75	6765	TcCLB.509549.10	trans-sialidase, Group V, putative
Cluster_75	6903	TcCLB.509875.30	trans-sialidase (pseudogene), putative
Cluster_75	6914	TcCLB.509875.120	trans-sialidase, Group II, putative
Cluster_75	6988	TcCLB.509897.200	trans-sialidase, Group V, putative
Cluster_75	7154	TcCLB.509869.10	mucin TcMUCI, putative
Cluster_75	7167	TcCLB.510061.30	trans-sialidase, Group V, putative
Cluster_75	7215	TcCLB.510191.40	trans-sialidase (pseudogene), putative
Cluster_75	7221	TcCLB.510199.10	GP85-like protein, putative
Cluster_75	7241	TcCLB.510085.50	trans-sialidase (pseudogene), putative
Cluster_75	7405	TcCLB.510269.60	trans-sialidase (pseudogene), putative
Cluster_75	7411	TcCLB.510047.80	trans-sialidase, Group V, putative
Cluster_75	7541	TcCLB.510475.90	mucin TcMUCII, putative
Cluster_75	7544	TcCLB.510477.30	mucin TcMUCI, putative
Cluster_75	7553	TcCLB.510475.110	mucin TcMUCII, putative
Cluster_75	7579	TcCLB.510483.210	trans-sialidase (pseudogene), putative
Cluster_75	7586	TcCLB.510557.10	trans-sialidase (pseudogene), putative
Cluster_75	7587	TcCLB.510483.60	trans-sialidase, Group V, putative
Cluster_75	7594	TcCLB.507699.10	mucin TcMUCII, putative
Cluster_75	7616	TcCLB.510497.40	trans-sialidase, Group V, putative
Cluster_75	7663	TcCLB.510503.50	trans-sialidase, Group V, putative
Cluster_75	7667	TcCLB.510419.20	trans-sialidase, Group VI, putative
Cluster_75	7814	TcCLB.510713.90	trans-sialidase, Group V, putative
Cluster_75	7903	TcCLB.510831.10	mucin-associated surface protein (MASP, pseudogene), putative
Cluster_75	7977	TcCLB.510861.70	hypothetical protein, conserved
Cluster_75	8042	TcCLB.511121.30	hypothetical protein
Cluster_75	8152	TcCLB.511041.30	hypothetical protein, conserved
Cluster_75	8228	TcCLB.511173.280	trans-sialidase, Group V, putative
Cluster_75	8265	TcCLB.511175.10	mucin-associated surface protein (MASP), putative
Cluster_75	8268	TcCLB.511099.210	mucin TcMUCII, putative
Cluster_75	8331	TcCLB.511349.20	trans-sialidase (pseudogene), putative
Cluster_75	8379	TcCLB.511565.30	mucin TcMUCII, putative
Cluster_75	8591	TcCLB.511395.120	UDP-Gal or UDP-GlcNAc-dependent glycosyltransferase, putative
Cluster_75	8714	TcCLB.511871.80	frataxin-like, mitochondrial precursor, putative
Cluster_75	8758	TcCLB.511661.70	hypothetical protein, conserved
Cluster_75	8850	TcCLB.511843.70	trans-sialidase, Group V, putative
Cluster_75	8858	TcCLB.511711.70	hypothetical protein, conserved
Cluster_75	8883	TcCLB.511921.90	mucin-associated surface protein (MASP, pseudogene), putative
Cluster_76	2552	TcCLB.503571.19	hypothetical protein, conserved
Cluster_76	3167	TcCLB.504431.90	U2 small nuclear ribonucleoprotein B, putative
Cluster_76	3613	TcCLB.506173.70	trans-sialidase, Group V, putative
Cluster_76	3853	TcCLB.506469.139	hypothetical protein, conserved
Cluster_76	6260	TcCLB.508723.80	disgorgin, putative
Cluster_76	7831	TcCLB.510799.60	mucin TcMUCII, putative
Cluster_76	8146	TcCLB.511149.180	trans-sialidase, Group VI, putative
Cluster_77	124	TcCLB.510101.10	protein transport protein Sec31, putative (pseudogene)
Cluster_77	2427	TcCLB.503741.10	mucin TcMUCII, putative
Cluster_77	5996	TcCLB.508433.40	trans-sialidase, Group V, putative
Cluster_77	6048	TcCLB.508305.9	trans-sialidase, putative
Cluster_77	6605	TcCLB.508965.80	hypothetical protein, conserved
Cluster_77	7776	TcCLB.510693.270	trans-sialidase, Group VI, putative
Cluster_77	7877	TcCLB.510919.9	trans-sialidase, putative (fragment)
Cluster_77	8472	TcCLB.511379.9	hypothetical protein, conserved (fragment)
Cluster_78	1009	TcCLB.506789.280	methylthioadenosine phosphorylase, putative
Cluster_78	2205	TcCLB.447255.10	hypothetical protein, conserved
Cluster_79	198	TcCLB.511229.50	S-adenosylhomocysteine hydrolase, putative
Cluster_79	1200	TcCLB.507017.40	2-hydroxy-3-oxopropionate reductase, putative
Cluster_79	1671	TcCLB.511211.70	cytochrome c oxidase assembly protein (COX15)
Cluster_79	6191	TcCLB.508641.280	hypothetical protein, conserved
Cluster_79	8739	TcCLB.511733.10	aldehyde dehydrogenase, putative
Cluster_80	2945	TcCLB.504081.390	trans-sialidase (pseudogene), putative
Cluster_80	3395	TcCLB.506131.170	trans-sialidase, Group V, putative
Cluster_80	4491	TcCLB.506909.160	trans-sialidase, Group V, putative
Cluster_80	5259	TcCLB.507633.80	trans-sialidase, Group V, putative
Cluster_80	5271	TcCLB.507709.80	hypothetical protein, conserved
Cluster_80	7572	TcCLB.510363.250	trans-sialidase, Group V, putative
Cluster_81	3328	TcCLB.506067.300	trans-sialidase, Group V, putative
Cluster_81	5692	TcCLB.508221.870	trans-sialidase, Group V, putative
Cluster_81	7152	TcCLB.509867.70	trans-sialidase, Group VI, putative
Cluster_82	4176	TcCLB.506737.10	hypothetical protein, conserved
Cluster_83	464	TcCLB.510355.220	GDP-mannose transporter, putative
Cluster_83	5079	TcCLB.507275.20	hypothetical protein, conserved
Cluster_83	8288	TcCLB.511099.230	mucin TcMUCII, putative
Cluster_84	6133	TcCLB.508461.460	hypothetical protein, conserved
Cluster_84	8103	TcCLB.511277.390	hypothetical protein, conserved
Cluster_85	256	TcCLB.504175.9	hypothetical protein, conserved
Cluster_85	5417	TcCLB.507817.70	hypothetical protein, conserved
Cluster_85	5894	TcCLB.508269.50	hypothetical protein, conserved
Cluster_85	6194	TcCLB.508547.130	NUDIX family hydrolase, putative
Cluster_85	6363	TcCLB.508741.350	hypothetical protein, conserved
Cluster_85	6778	TcCLB.509551.60	hypothetical protein, conserved
Cluster_85	8785	TcCLB.511901.30	hypothetical protein, conserved
Cluster_86	3432	TcCLB.505997.80	trans-sialidase, Group VIII, putative
Cluster_87	5127	TcCLB.507125.10	trans-sialidase, Group II, putative
Cluster_87	6108	TcCLB.510631.20	trans-sialidase (pseudogene), putative
Cluster_88	2	TcCLB.506493.90	cysteine peptidase, Clan CA, family C2, putative
Cluster_88	3448	TcCLB.505655.20	hypothetical protein
Cluster_88	3998	TcCLB.506499.190	90 kDa surface protein, putative
Cluster_88	4393	TcCLB.506761.19	mucin TcMUCII, putative
Cluster_88	4747	TcCLB.506939.40	mucin TcMUCII, putative
Cluster_88	5115	TcCLB.507295.40	hypothetical protein
Cluster_88	6841	TcCLB.509349.30	hypothetical protein
Cluster_88	7396	TcCLB.510269.40	hypothetical protein
Cluster_89	44	TcCLB.508461.400	nucleoside diphosphate kinase (NDPK2)
Cluster_89	688	TcCLB.419417.4	ADP-ribosylation factor, putative (fragment)
Cluster_89	997	TcCLB.511071.10	hypothetical protein, conserved
Cluster_89	1363	TcCLB.506721.20	radial spoke protein 3, putative (RSP3)
Cluster_89	1371	TcCLB.508303.4	ubiquitin-conjugating enzyme E2, putative, ubiquitin carrier protein, putative, ubiquitin-protein ligase, putative
Cluster_89	1553	TcCLB.506559.550	C2 domain containing protein, putative
Cluster_89	1770	TcCLB.506229.40	leucine-rich repeat protein, putative
Cluster_89	1935	TcCLB.509683.50	calmodulin, putative
Cluster_89	2270	TcCLB.422921.10	hypothetical protein, conserved
Cluster_89	2288	TcCLB.503463.20	hypothetical protein, conserved
Cluster_89	2404	TcCLB.503507.50	mucin TcMUCII, putative
Cluster_89	2462	TcCLB.503639.20	hypothetical protein, conserved
Cluster_89	2476	TcCLB.503635.89	hypothetical protein, conserved
Cluster_89	2548	TcCLB.503565.29	hypothetical protein, conserved
Cluster_89	2903	TcCLB.504073.10	endonuclease/exonuclease/phosphatase, putative
Cluster_89	2915	TcCLB.504069.60	GPI transamidase component GAA1, putative
Cluster_89	2988	TcCLB.504087.10	hypothetical protein, conserved
Cluster_89	3080	TcCLB.504427.20	hypothetical protein, conserved
Cluster_89	3107	TcCLB.504105.70	hypothetical protein, conserved
Cluster_89	3461	TcCLB.506145.70	hypothetical protein, conserved
Cluster_89	3950	TcCLB.506537.210	trans-sialidase (pseudogene), putative
Cluster_89	4088	TcCLB.506559.500	hypothetical protein, conserved
Cluster_89	4354	TcCLB.506755.70	hypothetical protein, conserved
Cluster_89	4357	TcCLB.506797.110	hypothetical protein, conserved
Cluster_89	4499	TcCLB.506857.10	glycogen synthase kinase-3 alpha, putative
Cluster_89	4904	TcCLB.506999.110	hypothetical protein, conserved
Cluster_89	5343	TcCLB.507795.50	syntaxin, putative
Cluster_89	5433	TcCLB.507669.190	hypothetical protein, conserved
Cluster_89	6323	TcCLB.508815.40	hypothetical protein, conserved
Cluster_89	6462	TcCLB.509069.14	hypothetical protein, conserved
Cluster_89	6481	TcCLB.508909.210	hypothetical protein, conserved
Cluster_89	6604	TcCLB.508879.160	hypothetical protein, conserved
Cluster_89	6788	TcCLB.509207.100	hypothetical protein, conserved
Cluster_89	6924	TcCLB.509617.40	hypothetical protein, conserved
Cluster_89	7419	TcCLB.510055.100	hypothetical protein, conserved
Cluster_89	7549	TcCLB.510463.180	trans-sialidase (pseudogene), putative
Cluster_89	7660	TcCLB.510579.50	hypothetical protein, conserved
Cluster_89	7816	TcCLB.510715.150	trans-sialidase, Group VI, putative
Cluster_89	7830	TcCLB.510901.180	hypothetical protein, conserved
Cluster_89	7847	TcCLB.510901.170	hypothetical protein, conserved
Cluster_89	7870	TcCLB.510821.40	hypothetical protein, conserved
Cluster_89	8116	TcCLB.511139.30	hypothetical protein, conserved
Cluster_90	686	TcCLB.506101.20	trans-sialidase (pseudogene), putative
Cluster_90	5163	TcCLB.507379.9	dispersed gene family protein 1 (DGF-1), putative (fragment)
Cluster_91	129	TcCLB.510155.140	Meckel syndrome type 6 protein, putative (mks6)
Cluster_91	4174	TcCLB.506735.70	hypothetical protein, conserved
Cluster_91	5524	TcCLB.507691.31	hypothetical protein
Cluster_91	6730	TcCLB.509165.49	damage-specific DNA binding protein, putative
Cluster_91	7429	TcCLB.510279.70	hypothetical protein
Cluster_91	8746	TcCLB.511815.80	3'a2rel-related protein, putative
Cluster_92	95	TcCLB.506905.30	hypothetical protein, conserved
Cluster_92	2401	TcCLB.503599.70	hypothetical protein, conserved
Cluster_92	4083	TcCLB.506613.100	mucin TcMUCII (pseudogene), putative
Cluster_92	5240	TcCLB.507211.20	protein kinase, putative
Cluster_92	5546	TcCLB.507875.50	hypothetical protein
Cluster_92	6182	TcCLB.508777.110	hypothetical protein, conserved
Cluster_92	6302	TcCLB.508661.34	hypothetical protein, conserved
Cluster_92	7499	TcCLB.510357.50	hypothetical protein, conserved
Cluster_93	967	TcCLB.507763.10	hypothetical protein, conserved
Cluster_93	968	TcCLB.511509.30	protein kinase, putative
Cluster_93	1202	TcCLB.503903.79	hypothetical protein
Cluster_93	1379	TcCLB.506721.30	calpain-like cysteine peptidase, putative, cysteine peptidase, Clan CA, family C2, putative
Cluster_93	2746	TcCLB.503919.50	hypothetical protein, conserved
Cluster_93	2898	TcCLB.504125.60	Kinesin-13 3, putative (KIN13-3)
Cluster_93	3321	TcCLB.504741.40	hypothetical protein, conserved
Cluster_93	3703	TcCLB.506195.140	hypothetical protein, conserved
Cluster_93	3910	TcCLB.506363.40	hypothetical protein, conserved
Cluster_93	4731	TcCLB.507011.130	hypothetical protein, conserved
Cluster_93	4906	TcCLB.506999.120	hypothetical protein, conserved
Cluster_93	5147	TcCLB.507611.270	hypothetical protein, conserved
Cluster_93	6152	TcCLB.508625.60	hypothetical protein, conserved
Cluster_93	6843	TcCLB.509331.74	hypothetical protein, conserved
Cluster_93	7064	TcCLB.509911.30	hypothetical protein
Cluster_93	7439	TcCLB.510283.130	hypothetical protein, conserved
Cluster_93	8186	TcCLB.511159.30	hypothetical protein, conserved
Cluster_93	8499	TcCLB.511529.190	hypothetical protein, conserved
Cluster_94	3654	TcCLB.506327.80	serine/threonine protein kinase, putative
Cluster_95	8634	TcCLB.511807.130	hypothetical protein, conserved
Cluster_96	193	TcCLB.510949.10	dual specificity protein phosphatase, putative
Cluster_96	614	TcCLB.509417.9	trans-sialidase, putative
Cluster_96	6351	TcCLB.508669.10	hypothetical protein, conserved
Cluster_96	8255	TcCLB.511255.190	trans-sialidase, Group V, putative
Cluster_97	2164	TcCLB.511831.10	trans-sialidase, putative (fragment)
Cluster_97	4009	TcCLB.506451.20	trans-sialidase, Group V, putative
Cluster_97	4115	TcCLB.506623.20	trans-sialidase (pseudogene), putative
Cluster_97	5997	TcCLB.508295.50	mucin TcMUCII, putative
Cluster_97	6905	TcCLB.509875.30	trans-sialidase (pseudogene), putative
Cluster_97	7115	TcCLB.509843.20	trans-sialidase, Group VII, putative
Cluster_98	6586	TcCLB.508871.180	hypothetical protein
Cluster_98	6610	TcCLB.508969.20	dispersed gene family protein 1 (DGF-1, pseudogene), putative
Cluster_98	8015	TcCLB.510995.9	dispersed gene family protein 1 (DGF-1), putative
Cluster_99	6335	TcCLB.508737.40	hypothetical protein
Cluster_99	7894	TcCLB.510659.170	denn domain-containing protein
Cluster_100	384	TcCLB.506287.100	hypothetical protein, conserved
Cluster_100	504	TcCLB.504069.20	cytochrome c oxidase subunit VI, putative
Cluster_100	538	TcCLB.506625.80	cAMP-specific phosphodiesterase, putative
Cluster_100	706	TcCLB.509699.268	glyceraldehyde 3-phosphate dehydrogenase (pseudogene), putative
Cluster_100	1079	TcCLB.506705.20	adenosine kinase, putative
Cluster_100	1103	TcCLB.508827.40	acyl-CoA dehydrogenase, putative
Cluster_100	1369	TcCLB.508303.10	alanine racemase 2, putative
Cluster_100	1883	TcCLB.508297.50	short chain dehydrogenase, putative
Cluster_100	1929	TcCLB.509747.70	actin-like protein, putative
Cluster_100	2267	TcCLB.507491.90	protein kinase, putative
Cluster_100	2378	TcCLB.503487.70	hypothetical protein, conserved
Cluster_100	2400	TcCLB.503717.90	surface protease GP63, putative
Cluster_100	2874	TcCLB.503955.30	hypothetical protein, conserved
Cluster_100	2998	TcCLB.504171.40	hypothetical protein, conserved
Cluster_100	3076	TcCLB.504203.10	hypothetical protein, conserved
Cluster_100	3411	TcCLB.504929.10	casein kinase, delta isoform, putative
Cluster_100	3420	TcCLB.510307.220	retrotransposon hot spot (RHS) protein, putative
Cluster_100	3661	TcCLB.506279.90	mucin TcMUCII, putative
Cluster_100	3706	TcCLB.506195.160	hypothetical protein, conserved
Cluster_100	3723	TcCLB.506295.100	hypothetical protein, conserved
Cluster_100	3938	TcCLB.506375.90	hypothetical protein, conserved
Cluster_100	4086	TcCLB.506559.50	hypothetical protein, conserved
Cluster_100	4241	TcCLB.506693.50	ribonuclease inhibitor-like protein, putative
Cluster_100	4469	TcCLB.506773.110	hypothetical protein, conserved
Cluster_100	4650	TcCLB.506929.30	hypothetical protein, conserved
Cluster_100	5484	TcCLB.507765.20	PUF nine target 1
Cluster_100	5809	TcCLB.508049.40	hypothetical protein, conserved
Cluster_100	6014	TcCLB.508443.30	hypothetical protein, conserved
Cluster_100	6060	TcCLB.508461.120	hypothetical protein, conserved
Cluster_100	6725	TcCLB.509527.50	mucin TcMUCII (pseudogene), putative
Cluster_100	6974	TcCLB.509627.10	hypothetical protein, conserved
Cluster_100	6987	TcCLB.509791.180	hypothetical protein, conserved
Cluster_100	7192	TcCLB.510135.10	retrotransposon hot spot protein (RHS, pseudogene), putative
Cluster_100	8358	TcCLB.511419.70	hypothetical protein
Cluster_100	8511	TcCLB.511445.70	hypothetical protein, conserved
Cluster_101	169	TcCLB.508799.270	protein associated with differentiation 4, putative, protein associated with differentiation 8, putative, protein associated with differentiation 7, putative, hypothetical protein, conserved
Cluster_101	321	TcCLB.510735.50	hypothetical protein, conserved
Cluster_101	327	TcCLB.507099.30	Ran-binding protein 1, putative
Cluster_101	404	TcCLB.503925.40	hypothetical protein
Cluster_101	471	TcCLB.506885.4	hypothetical protein, conserved (fragment)
Cluster_101	558	TcCLB.507857.50	protein phosphotase, putative
Cluster_101	565	TcCLB.506563.10	pumilio/PUF RNA binding protein 9, putative (PUF9)
Cluster_101	672	TcCLB.506953.30	protein kinase, putative
Cluster_101	675	TcCLB.504147.170	gamma-tubulin complex subunit, putative
Cluster_101	759	TcCLB.504867.70	cytochrome c oxidase assembly protein, putative
Cluster_101	800	TcCLB.509165.40	60S acidic ribosomal protein P2 beta (H6.4), putative (P2-beta (H6.4))
Cluster_101	809	TcCLB.511391.160	cytochrome c1, heme protein, mitochondrial precursor, putative
Cluster_101	978	TcCLB.507021.70	hypothetical protein, conserved
Cluster_101	1263	TcCLB.506477.10	cytochrome c oxidase assembly factor, putative, electron transport protein SCO1/2, putative
Cluster_101	1316	TcCLB.508397.60	methyltransferase, putative
Cluster_101	1385	TcCLB.509213.70	ribulose-5-phosphate 3-epimerase, putative
Cluster_101	1407	TcCLB.508027.40	folate/pteridine transporter, putative
Cluster_101	1417	TcCLB.508831.20	oligomeric golgi complex component 8, putative
Cluster_101	1439	TcCLB.509213.130	autophagocytosis associated protein, putative
Cluster_101	1757	TcCLB.510879.160	tyrosine phosphatase, putative
Cluster_101	1838	TcCLB.509809.10	NADH-ubiquinone oxidoreductase complex I subunit, putative (NDUFS1)
Cluster_101	2061	TcCLB.506855.260	thymidine kinase, putative
Cluster_101	2105	TcCLB.424795.10	hypothetical protein, conserved
Cluster_101	2343	TcCLB.471901.10	hypothetical protein, conserved
Cluster_101	2393	TcCLB.503723.70	protein farnesyltransferase, putative
Cluster_101	2477	TcCLB.503751.20	hypothetical protein
Cluster_101	2487	TcCLB.503527.60	hypothetical protein, conserved
Cluster_101	2488	TcCLB.503541.10	hypothetical protein, conserved
Cluster_101	2580	TcCLB.503689.20	hypothetical protein, conserved
Cluster_101	2766	TcCLB.504001.10	hypothetical protein, conserved
Cluster_101	2804	TcCLB.503855.40	calpain-like cysteine peptidase, putative, cysteine peptidase, Clan CA, family C2, putative
Cluster_101	2822	TcCLB.504005.54	hypothetical protein, conserved
Cluster_101	3009	TcCLB.504165.20	hypothetical protein, conserved
Cluster_101	3134	TcCLB.504153.110	hypothetical protein, conserved
Cluster_101	3416	TcCLB.504935.20	hypothetical protein, conserved
Cluster_101	3690	TcCLB.506327.90	serine/threonine protein kinase, putative
Cluster_101	3872	TcCLB.506413.70	hypothetical protein, conserved
Cluster_101	3953	TcCLB.506493.40	hypothetical protein, conserved
Cluster_101	4023	TcCLB.506559.30	hypothetical protein, conserved
Cluster_101	4181	TcCLB.506735.10	mitochondrial processing peptidase alpha subunit, putative, metallo-peptidase, Clan ME, Family M16, putative
Cluster_101	4244	TcCLB.506739.99	zinc finger (CCCH type) protein, putative
Cluster_101	4445	TcCLB.506893.80	monothiol glutaredoxin, putative
Cluster_101	4723	TcCLB.507053.170	hypothetical protein, conserved
Cluster_101	4735	TcCLB.506941.130	hypothetical protein, conserved
Cluster_101	5306	TcCLB.507777.30	retrotransposon hot spot protein (RHS, pseudogene), putative
Cluster_101	5326	TcCLB.507711.190	hypothetical protein, conserved
Cluster_101	5353	TcCLB.511115.30	hypothetical protein, conserved
Cluster_101	5860	TcCLB.508461.580	hypothetical protein
Cluster_101	6114	TcCLB.508319.30	hypothetical protein, conserved
Cluster_101	6117	TcCLB.508409.180	hypothetical protein, conserved
Cluster_101	6409	TcCLB.508625.30	ARP2/3 complex subunit, putative
Cluster_101	6534	TcCLB.509023.80	hypothetical protein, conserved
Cluster_101	6582	TcCLB.508959.20	hypothetical protein, conserved
Cluster_101	6851	TcCLB.509597.20	carbonic anhydrase-like protein, putative
Cluster_101	7108	TcCLB.509753.20	trans-sialidase (pseudogene), putative
Cluster_101	7436	TcCLB.510187.340	hypothetical protein, conserved
Cluster_101	8131	TcCLB.511283.260	hypothetical protein, conserved
Cluster_101	8156	TcCLB.511143.30	hypothetical protein, conserved
Cluster_101	8220	TcCLB.511245.180	guanin nucleotide-binding protein, putative
Cluster_101	8374	TcCLB.511357.9	hypothetical protein, conserved
Cluster_101	8697	TcCLB.511727.220	hypothetical protein, conserved
Cluster_101	8760	TcCLB.511661.80	hypothetical protein, conserved
Cluster_101	8812	TcCLB.511827.20	hypothetical protein, conserved
Cluster_101	8820	TcCLB.511907.310	hypothetical protein, conserved
Cluster_102	3446	TcCLB.505655.10	trans-sialidase (pseudogene), putative
Cluster_103	3428	TcCLB.504155.150	surface protease GP63, putative
Cluster_103	3932	TcCLB.506373.39	trans-sialidase, putative (fragment)
Cluster_103	3949	TcCLB.506537.200	trans-sialidase, Group VIII, putative
Cluster_103	6437	TcCLB.508831.190	trans-sialidase (pseudogene), putative
Cluster_103	6794	TcCLB.509313.9	trans-sialidase (pseudogene), putative
Cluster_103	7016	TcCLB.509905.200	trans-sialidase, Group II, putative
Cluster_103	7545	TcCLB.510477.70	mucin TcMUCII, putative
Cluster_103	8876	TcCLB.511781.10	trans-sialidase (pseudogene), putative
Cluster_104	2492	TcCLB.503417.50	hypothetical protein
Cluster_105	486	TcCLB.506239.20	hypothetical protein, conserved
Cluster_105	1091	TcCLB.508175.200	hypothetical protein, conserved
Cluster_105	1343	TcCLB.508375.50	dihydroorotate dehydrogenase (fumarate), putative (DHODH)
Cluster_105	1668	TcCLB.511211.49	hypothetical protein, conserved
Cluster_105	2057	TcCLB.509153.60	lipin, putative
Cluster_105	2318	TcCLB.503703.20	hypothetical protein, conserved
Cluster_105	2330	TcCLB.472777.30	protein disulfide isomerase, putative
Cluster_105	3125	TcCLB.504427.50	SNF1-related protein kinase regulatory subunit beta, putative, 5'-AMP-activated protein kinase subunit beta, putative, AMPK subunit beta, putative (AMPKB)
Cluster_105	3243	TcCLB.504689.30	trans-sialidase (pseudogene), putative
Cluster_105	3524	TcCLB.506211.190	hypothetical protein, conserved
Cluster_105	3878	TcCLB.506475.40	MORN repeat-containing protein
Cluster_105	4361	TcCLB.506797.40	hypothetical protein, conserved
Cluster_105	4619	TcCLB.506795.10	RNA-binding protein, putative
Cluster_105	4668	TcCLB.506957.80	hypothetical protein, conserved
Cluster_105	4700	TcCLB.506963.80	hypothetical protein, conserved
Cluster_105	4972	TcCLB.507231.20	trans-sialidase (pseudogene), putative
Cluster_105	5537	TcCLB.507709.10	hypothetical protein, conserved
Cluster_105	5927	TcCLB.508347.40	hypothetical protein, conserved
Cluster_105	5956	TcCLB.508355.270	hypothetical protein
Cluster_105	6350	TcCLB.508601.30	DNA-directed RNA polymerase I/III subunit, putative
Cluster_105	6388	TcCLB.508827.110	leucine-rich repeat protein (LRRP), putative
Cluster_105	6485	TcCLB.508851.130	hypothetical protein
Cluster_105	6561	TcCLB.509027.70	protein kinase, putative, kinetoplastid kinetochore protein 19, putative (kkt19)
Cluster_105	6686	TcCLB.509055.40	hypothetical protein, conserved
Cluster_105	6781	TcCLB.509551.80	hypothetical protein, conserved
Cluster_105	7007	TcCLB.509719.56	hypothetical protein, conserved
Cluster_105	7060	TcCLB.509819.10	hypothetical protein, conserved
Cluster_105	7095	TcCLB.509937.70	hypothetical protein
Cluster_105	7234	TcCLB.509995.29	hypothetical protein, conserved
Cluster_105	8196	TcCLB.511165.100	serine/threonine protein kinase, putative
Cluster_105	8877	TcCLB.511717.100	hypothetical protein, conserved
Cluster_106	61	TcCLB.506941.60	phospholipid-translocating P-type ATPase (flippase), putative
Cluster_106	100	TcCLB.510121.70	hypothetical protein, conserved
Cluster_106	424	TcCLB.504089.70	hypothetical protein, conserved
Cluster_106	569	TcCLB.510187.130	Bardet-Biedl syndrome 4 protein, putative (BBS4)
Cluster_106	578	TcCLB.508357.90	T-complex protein 1, beta subunit, putative
Cluster_106	613	TcCLB.509561.30	citrate transporter, putative
Cluster_106	894	TcCLB.510877.30	hypothetical protein, conserved
Cluster_106	926	TcCLB.408345.20	2-oxoglutarate dehydrogenase subunit, putative (fragment)
Cluster_106	976	TcCLB.507021.60	p1/s1 nuclease, putative
Cluster_106	1106	TcCLB.507969.10	vesicular transport-associated repeat protein, putative
Cluster_106	1206	TcCLB.508837.189	endoplasmic reticulum oxidoreductin, putative
Cluster_106	1305	TcCLB.507897.20	squalene synthase, putative
Cluster_106	1355	TcCLB.506885.400	40 kDa cyclophilin, putative, PPIase, putative, rotamase, putative, peptidyl-prolyl cis-trans isomerase, putative (CYP40)
Cluster_106	1373	TcCLB.509601.70	vacuolar proton translocating ATPase subunit A, putative, V-type proton ATPase subunit a, putative (VAa)
Cluster_106	1408	TcCLB.508027.70	ATP-dependent RNA helicase, putative
Cluster_106	1910	TcCLB.511277.400	UDP-galactose transporter
Cluster_106	2144	TcCLB.503897.170	citrate transporter, putative
Cluster_106	2412	TcCLB.485683.10	RNA-binding protein 42 (RNA-binding motif protein 42), putative
Cluster_106	2437	TcCLB.503733.40	hypothetical protein, conserved
Cluster_106	2528	TcCLB.503431.50	hypothetical protein, conserved
Cluster_106	2636	TcCLB.503893.90	hypothetical protein, conserved
Cluster_106	2768	TcCLB.504001.20	hypothetical protein, conserved
Cluster_106	2831	TcCLB.503939.40	hypothetical protein, conserved
Cluster_106	3179	TcCLB.504153.360	succinyl-coA:3-ketoacid-coenzyme A transferase, mitochondrial precursor, putative
Cluster_106	3309	TcCLB.504741.70	hypothetical protein, conserved
Cluster_106	3750	TcCLB.506247.180	hypothetical protein, conserved
Cluster_106	3844	TcCLB.506529.130	WD repeat and HMG-box DNA-binding protein, putative
Cluster_106	4118	TcCLB.506563.200	calpain cysteine peptidase, putative, cysteine peptidase, Clan CA, family C2, putative
Cluster_106	4200	TcCLB.506575.70	hypothetical protein, conserved
Cluster_106	4239	TcCLB.506693.40	hypothetical protein, conserved
Cluster_106	4551	TcCLB.506825.130	hypothetical protein, conserved
Cluster_106	4639	TcCLB.506925.550	calpain-like cysteine peptidase (pseudogene), putative, cysteine peptidase, Clan CA, family C2, putative, frameshift
Cluster_106	5004	TcCLB.507093.229	U-rich RNA-binding protein UBP-2
Cluster_106	5027	TcCLB.507485.100	hypothetical protein, conserved
Cluster_106	5073	TcCLB.507499.30	retrotransposon hot spot protein (RHS, pseudogene), putative
Cluster_106	5172	TcCLB.507623.60	hypothetical protein, conserved
Cluster_106	5313	TcCLB.507643.30	retrotransposon hot spot protein (RHS, pseudogene), putative
Cluster_106	5480	TcCLB.507851.50	hypothetical protein, conserved
Cluster_106	6189	TcCLB.508641.230	hypothetical protein, conserved
Cluster_106	6441	TcCLB.508837.140	U1 small nuclear ribonucleoprotein, putative
Cluster_106	6484	TcCLB.508909.230	calcium-transporting ATPase (pseudogene), putative
Cluster_106	6731	TcCLB.509253.30	3-Beta-hydroxysteroid-delta(8), delta(7)-isomerase, putative
Cluster_106	6864	TcCLB.509353.60	calmodulin, putative
Cluster_106	6882	TcCLB.509691.10	hypothetical protein, conserved
Cluster_106	7003	TcCLB.509719.30	hypothetical protein, conserved
Cluster_106	7010	TcCLB.509717.34	hypothetical protein, conserved
Cluster_106	7161	TcCLB.509859.10	hypothetical protein, conserved
Cluster_106	7276	TcCLB.510091.100	hypothetical protein, conserved
Cluster_106	7592	TcCLB.510557.50	mucin TcMUCII, putative
Cluster_106	7751	TcCLB.510615.4	hypothetical protein, conserved
Cluster_106	8189	TcCLB.511163.30	NGG1 interacting factor 3, putative
Cluster_106	8392	TcCLB.511507.30	cyclosome subunit, putative
Cluster_106	8453	TcCLB.511583.40	tricarboxylate carrier, putative
Cluster_106	8740	TcCLB.511655.20	hypothetical protein, conserved
Cluster_107	3	TcCLB.511317.30	regulator of nonsense transcripts UPF1, putative
Cluster_107	5	TcCLB.506227.230	N-acetyltransferase complex ARD1 subunit, putative
Cluster_107	31	TcCLB.509507.10	hypothetical protein, conserved
Cluster_107	34	TcCLB.506265.30	mitochondrial DNA polymerase I protein A, putative
Cluster_107	40	TcCLB.506895.40	Kinesin-13 1, putative (KIN13-1)
Cluster_107	45	TcCLB.507003.60	hypothetical protein, conserved
Cluster_107	58	TcCLB.509611.80	cation-transporting ATPase, putative
Cluster_107	75	TcCLB.505163.80	oligosaccharyl transferase subunit, putative
Cluster_107	82	TcCLB.508993.10	cytidine triphosphate synthase, putative
Cluster_107	114	TcCLB.508415.50	ADP-ribosylation factor 1, putative (ARF1)
Cluster_107	119	TcCLB.505229.10	Isoprenylcysteine alpha-carbonyl methylesterase, putative
Cluster_107	138	TcCLB.509643.130	heat shock protein 85, putative
Cluster_107	140	TcCLB.507883.100	malate dehydrogenase, putative
Cluster_107	148	TcCLB.508277.160	glutaminyl-tRNA synthetase, putative
Cluster_107	149	TcCLB.510745.40	protein kinase, putative
Cluster_107	157	TcCLB.507603.270	cruzipain precursor, putative, cathepsin L-like, putative, major cysteine proteinase, putative, cysteine peptidase, clan CA, family C1, putative
Cluster_107	162	TcCLB.507681.160	40S ribosomal protein S24E, putative
Cluster_107	168	TcCLB.506885.440	hypothetical protein, conserved
Cluster_107	180	TcCLB.507389.70	peptidase, putative, metallo-peptidase, Clan ME, Family M16, putative
Cluster_107	211	TcCLB.507017.120	ubiquitin hydrolase, putative, cysteine peptidase, Clan CA, family C19, putative
Cluster_107	225	TcCLB.510769.140	hypothetical protein, conserved
Cluster_107	235	TcCLB.508547.80	hypothetical protein, conserved
Cluster_107	236	TcCLB.511545.100	hypothetical protein, conserved
Cluster_107	267	TcCLB.511303.60	translation initiation factor, putative
Cluster_107	276	TcCLB.508355.260	60S acidic ribosomal protein P0, putative (P0)
Cluster_107	288	TcCLB.506947.40	peroxisome assembly protein, putative
Cluster_107	291	TcCLB.506411.10	thimet oligopeptidase, putative, metallo-peptidase, clan MA(E), family M3, putative
Cluster_107	312	TcCLB.509695.200	T-complex protein 1, delta subunit, putative
Cluster_107	335	TcCLB.509321.19	GTP-binding protein, putative
Cluster_107	357	TcCLB.505163.80	oligosaccharyl transferase subunit, putative
Cluster_107	389	TcCLB.511725.230	protein kinase, putative
Cluster_107	456	TcCLB.503959.50	hypothetical protein, conserved
Cluster_107	459	TcCLB.504741.20	GTP-binding protein, putative
Cluster_107	463	TcCLB.503539.30	GTP-binding nuclear protein rtb2, putative
Cluster_107	488	TcCLB.507077.9	hypothetical protein, conserved
Cluster_107	506	TcCLB.511209.69	membrane-bound acid phosphatase, putative (fragment)
Cluster_107	525	TcCLB.511229.110	glycyl-tRNA synthetase, putative
Cluster_107	532	TcCLB.511809.130	40S ribosomal protein S15, putative
Cluster_107	546	TcCLB.509999.110	serine/threonine-protein kinase, putative
Cluster_107	562	TcCLB.510431.220	Ribosome assembly protein rrb1, putative
Cluster_107	576	TcCLB.508461.140	poly(A)-binding protein, putative, polyadenylate-binding protein, putative
Cluster_107	584	TcCLB.504071.50	spliceosome-associated protein, putative
Cluster_107	586	TcCLB.506885.110	hypothetical protein, conserved
Cluster_107	587	TcCLB.504071.90	glycosyltransferase family 28 protein, putative
Cluster_107	595	TcCLB.507093.229	U-rich RNA-binding protein UBP-2
Cluster_107	602	TcCLB.505939.60	ribonuclease H1, putative
Cluster_107	651	TcCLB.510901.150	proteasome regulatory non-ATPase subunit 2, putative
Cluster_107	658	TcCLB.506297.240	pretranslocation protein, alpha subunit, putative, protein transport protein SEC61 subunit alpha, putative
Cluster_107	671	TcCLB.504103.100	ABC1 protein, putative
Cluster_107	720	TcCLB.507801.60	hypothetical protein, conserved
Cluster_107	725	TcCLB.507681.200	serine carboxypeptidase S28, putative
Cluster_107	741	TcCLB.509459.60	Na/H antiporter-like protein, putative
Cluster_107	753	TcCLB.508409.220	hypothetical protein, conserved
Cluster_107	821	TcCLB.511589.10	ATP synthase, putative
Cluster_107	826	TcCLB.504625.70	kinetoplast DNA-associated protein, putative
Cluster_107	835	TcCLB.508457.20	hypothetical protein, conserved
Cluster_107	855	TcCLB.506821.20	ATP-dependent Clp protease subunit, heat shock protein 104 (HSP104), putative, atp-dependent chaperone, ATP-dependent Clp protease subunit, heat shock protein 100 (pseudogene), putative, serine peptidase (pseudogene), putative (HSP100)
Cluster_107	858	TcCLB.507963.79	nucleosome assembly protein, putative
Cluster_107	862	TcCLB.506195.270	hypothetical protein, conserved
Cluster_107	886	TcCLB.506559.420	dolichyl-P-Man:GDP-Man1GlcNAc2-PP-dolichyl alpha-1,3-mannosyltransferase, putative
Cluster_107	912	TcCLB.508041.60	eukaryotic release factor 3, putative
Cluster_107	933	TcCLB.507093.150	hypothetical protein, conserved (pseudogene)
Cluster_107	950	TcCLB.509157.279	heat shock protein 60, Chaperonin HSP60, mitochondrial (HSP60)
Cluster_107	977	TcCLB.507483.4	polyubiquitin (pseudogene), putative
Cluster_107	988	TcCLB.507087.60	hypothetical protein, conserved
Cluster_107	994	TcCLB.507609.30	ATP-dependent DEAD/H RNA helicase, putative
Cluster_107	1021	TcCLB.506789.160	hypothetical protein, conserved
Cluster_107	1026	TcCLB.510617.10	hypothetical protein, conserved
Cluster_107	1052	TcCLB.507601.10	phosphoprotein phosphatase, putative
Cluster_107	1062	TcCLB.506247.100	hypothetical protein, conserved
Cluster_107	1069	TcCLB.506249.20	protein transport protein Sec23A, putative
Cluster_107	1102	TcCLB.506503.4	transporter, putative
Cluster_107	1118	TcCLB.507105.70	ABC transporter, putative
Cluster_107	1120	TcCLB.407477.20	hypothetical protein, conserved
Cluster_107	1194	TcCLB.506529.640	hypothetical protein, conserved
Cluster_107	1226	TcCLB.506529.340	Protein kinase domain, putative
Cluster_107	1251	TcCLB.508641.90	hypothetical protein, conserved
Cluster_107	1279	TcCLB.510243.30	chaperone DNAJ protein, putative
Cluster_107	1296	TcCLB.508059.10	hypothetical protein, conserved
Cluster_107	1365	TcCLB.511181.50	mitochondrial processing peptidase, beta subunit, putative, metallo-peptidase, Clan ME, Family M16
Cluster_107	1409	TcCLB.511751.130	small GTP-binding protein Rab28, putative
Cluster_107	1415	TcCLB.508831.60	Low-affinity phosphate transporter, putative, phosphate transporter, putative (PHO91)
Cluster_107	1477	TcCLB.509065.70	glyceraldehyde 3-phosphate dehydrogenase, putative
Cluster_107	1505	TcCLB.506289.60	hypothetical protein, conserved
Cluster_107	1519	TcCLB.511367.60	la RNA binding protein, putative
Cluster_107	1551	TcCLB.510219.30	cleavage and polyadenylation specificity factor 30 kDa subunit, putative, CPSF 30 kDa subunit, putative (CPSF30)
Cluster_107	1583	TcCLB.509445.30	solanesyl-diphosphate synthase (SPPS)
Cluster_107	1608	TcCLB.510769.120	calcium motive p-type ATPase, putative
Cluster_107	1616	TcCLB.506181.104	actyltransferase-like protein
Cluster_107	1637	TcCLB.511819.59	dynein heavy chain, cytosolic, putative
Cluster_107	1638	TcCLB.511127.70	hypothetical protein, conserved
Cluster_107	1645	TcCLB.510823.70	60S acidic ribosomal protein, putative
Cluster_107	1669	TcCLB.511211.60	protein phosphatase 4 catalytic subunit, putative
Cluster_107	1676	TcCLB.507221.20	poly(A)-specific ribonuclease PARN, putative
Cluster_107	1697	TcCLB.509649.30	19S proteasome non-atpase subunit 8 (Rpn8)
Cluster_107	1701	TcCLB.506579.80	hypothetical protein, conserved
Cluster_107	1709	TcCLB.510353.10	major vault protein, putative
Cluster_107	1718	TcCLB.504105.140	enolase
Cluster_107	1721	TcCLB.509733.170	valosin-containing protein homolog, Transitional endoplasmic reticulum ATPase, putative (VCP)
Cluster_107	1729	TcCLB.507639.20	universal minicircle sequence binding protein, putative (UMSBP2)
Cluster_107	1742	TcCLB.504107.10	calpain-like cysteine peptidase, putative (fragment)
Cluster_107	1751	TcCLB.508277.180	mismatch repair protein MSH3, putative
Cluster_107	1765	TcCLB.503971.40	translation initiation factor 2 subunit, putative
Cluster_107	1822	TcCLB.509573.50	hypothetical protein, conserved
Cluster_107	1824	TcCLB.511245.79	hypothetical protein, conserved
Cluster_107	1890	TcCLB.503395.50	40S ribosomal protein S12, putative
Cluster_107	1897	TcCLB.510225.20	hypothetical protein, conserved
Cluster_107	1905	TcCLB.508461.510	60S ribosomal protein L27A/L29, putative
Cluster_107	1913	TcCLB.510741.80	riboflavin kinase, putative
Cluster_107	1931	TcCLB.506337.210	signal recognition particle receptor like protein, putative
Cluster_107	1933	TcCLB.509965.190	DREV methyltransferase, putative
Cluster_107	1959	TcCLB.511277.160	60S ribosomal protein L10a, putative
Cluster_107	1969	TcCLB.511389.150	thiolase protein-like protein, putative
Cluster_107	1977	TcCLB.507023.280	hypothetical protein, conserved
Cluster_107	1983	TcCLB.507503.20	glycine dehydrogenase [decarboxylating] (pseudogene), putative, glycinedecarboxylase (pseudogene), putative, glycine cleavage system p-protein (pseudogene), putative
Cluster_107	1996	TcCLB.510689.30	proteasome beta 7 subunit, putative
Cluster_107	2012	TcCLB.511355.40	GUP1, putative
Cluster_107	2017	TcCLB.510989.60	hypothetical protein, conserved
Cluster_107	2027	TcCLB.510155.20	KREL1
Cluster_107	2039	TcCLB.510679.30	metal-ion transporter, putative, zinc transporter, putative
Cluster_107	2058	TcCLB.509023.180	kinesin, putative
Cluster_107	2077	TcCLB.504081.250	90 kDa surface protein, putative
Cluster_107	2124	TcCLB.511315.20	hypothetical protein, conserved
Cluster_107	2125	TcCLB.511317.40	hypothetical protein, conserved
Cluster_107	2145	TcCLB.506591.4	heat shock protein 90, putative (LPG3)
Cluster_107	2179	TcCLB.410923.30	hypothetical protein
Cluster_107	2180	TcCLB.411059.18	clathrin heavy chain, putative
Cluster_107	2207	TcCLB.444777.29	intraflagellar transport protein 88, putative (fragment) (IFT88)
Cluster_107	2208	TcCLB.445281.9	calpain-like cysteine peptidase, putative
Cluster_107	2220	TcCLB.449247.10	hypothetical protein, conserved
Cluster_107	2234	TcCLB.418221.30	hypothetical protein, conserved
Cluster_107	2236	TcCLB.418221.4	hypothetical protein, conserved (fragment)
Cluster_107	2255	TcCLB.421621.20	syntaxin binding protein (pseudogene), putative
Cluster_107	2271	TcCLB.460127.20	CAAX prenyl protease 1, putative, metallo- peptidase, Clan M- Family M48 (FACE1)
Cluster_107	2273	TcCLB.460757.10	receptor-type adenylate cyclase, putative
Cluster_107	2275	TcCLB.458015.10	hypothetical protein, conserved
Cluster_107	2292	TcCLB.469435.10	hypothetical protein, conserved
Cluster_107	2304	TcCLB.503459.29	hypothetical protein, conserved
Cluster_107	2307	TcCLB.503697.40	hypothetical protein
Cluster_107	2340	TcCLB.503477.10	hypothetical protein, conserved
Cluster_107	2362	TcCLB.503703.80	hypothetical protein, conserved
Cluster_107	2399	TcCLB.503599.50	hypothetical protein, conserved
Cluster_107	2418	TcCLB.503505.14	PTP1-interacting protein, 39 kDa, putative
Cluster_107	2455	TcCLB.503521.60	hypothetical protein, conserved
Cluster_107	2493	TcCLB.503529.20	hypothetical protein, conserved
[truncated: 6,905 more rows]
