# Supplementary material for: Systems Biology Approach to Model the Life Cycle of Trypanosoma cruzi
Source: PLoS One. 2016 Jan 11;11(1):e0146947. doi: 10.1371/journal.pone.0146947 (PMC4709001; doi:10.1371/journal.pone.0146947)
Supplement: S3 Table — Gene-expression levels of each cluster (rows) in each different stage (columns) used in all further modeling computations. (XLSX) [file pone.0146947.s011.xlsx]

## Sheet: Hoja1
Cluster ID	Intra-cluster average of the expression levels
	Amastigote	Epimastigote	Metacyclic tryp.	Trypomastigote
cluster_1	0.93553	-1.2071	-0.81672	-0.62129
cluster_2	0.84449	-0.95717	-0.60219	-0.64952
cluster_3	-0.91127	0.15679	0.7562	-1.539
cluster_4	-0.73374	0.14537	0.66478	-1.3078
cluster_5	-0.53005	-0.64892	0.29356	-0.50633
cluster_6	-0.65901	-0.73867	0.054761	-0.67144
cluster_7	-1.0508	0.9013	-0.19744	-1.4225
cluster_8	-1.2742	0.94308	-0.12787	-1.6741
cluster_9	0.061483	-0.039384	-0.26725	-0.49622
cluster_10	0.28804	0.076271	-0.1534	-0.59405
cluster_11	-0.71022	-0.37038	0.05837	0.50187
cluster_12	-0.79397	-0.42907	0.26062	0.30371
cluster_13	0.35747	-0.55934	-0.097789	-0.049163
cluster_14	0.42007	-0.38271	-0.30343	-0.11777
cluster_15	-0.64716	-0.4781	0.74985	-0.62578
cluster_16	-0.53826	-0.44866	0.82788	-0.91526
cluster_17	-0.39616	-0.11165	0.13897	-0.63739
cluster_18	-0.51158	-0.34387	0.057028	-0.74353
cluster_19	-1.0914	-0.534	0.89615	-0.80556
cluster_20	-0.90036	-0.73408	0.86725	-0.62771
cluster_21	-1.0919	0.21959	0.38161	-0.23164
cluster_22	-1.3588	0.30545	0.3218	-0.17054
cluster_23	-0.77441	-0.02357	0.49714	-1.0347
cluster_24	-0.54003	-0.022465	0.58834	-0.90769
cluster_25	-0.72866	0.39538	0.45933	-1.2163
cluster_26	-0.72965	0.58706	0.2534	-1.2794
cluster_27	-0.12365	0.018379	0.14043	-0.20899
cluster_28	-0.30842	-0.036689	-0.024598	-0.29789
cluster_29	-1.3052	-1.266	-0.34221	0.93676
cluster_30	-1.3082	-1.174	-0.6471	1.0189
cluster_31	-0.30743	-0.52068	-0.25833	0.41109
cluster_32	-0.21963	-0.72896	-0.19558	0.53538
cluster_33	0.62696	-0.073168	-0.30613	-1.0883
cluster_34	0.5498	0.0095831	-0.41705	-0.81193
cluster_35	-1.4989	0.5056	0.34389	-0.83611
cluster_36	-1.5055	0.40253	0.35186	-0.53894
cluster_37	-1.1456	-0.0044894	-0.3826	0.52204
cluster_38	-1.1745	0.13493	-0.33672	0.22701
cluster_39	-1.0658	-1.5496	-1.1409	1.0813
cluster_40	-0.79983	-1.3489	-1.0457	1.0261
cluster_41	0.05354	-0.28259	0.037323	0.017442
cluster_42	0.089139	-0.059664	-0.11417	-0.065512
cluster_43	0.71945	-1.662	-1.712	0.35588
cluster_44	0.76735	-2.0114	-1.7224	0.30574
cluster_45	-0.43948	0.50246	0.083099	-0.76596
cluster_46	-0.2393	0.52747	-0.017065	-0.94636
cluster_47	0.82548	-0.72869	-0.85158	-0.33518
cluster_48	0.72023	-0.93704	-0.84733	-0.12034
cluster_49	-1.5235	-0.85374	0.010222	0.78009
cluster_50	-1.2958	-0.67234	-0.12586	0.79471
cluster_51	-0.76257	-0.36736	0.20049	-1.4938
cluster_52	-0.94415	-0.12773	0.31891	-1.5198
cluster_53	-0.99927	-0.035002	0.49209	-0.072645
cluster_54	-0.97934	-0.15343	0.2909	-0.28346
cluster_55	0.14885	-0.50846	0.17931	-0.068837
cluster_56	0.19395	-0.32454	0.070483	-0.23502
cluster_57	-0.45129	0.59905	0.0096957	-1.5048
cluster_58	-0.38589	0.76696	-0.22277	-1.5274
cluster_59	0.47484	-1.707	-1.2694	0.62398
cluster_60	0.27443	-1.4794	-1.2884	0.73477
cluster_61	0.86676	-1.5255	-1.5631	0.023209
cluster_62	0.76117	-1.4284	-1.2413	0.086863
cluster_63	-0.37373	-0.2861	0.67284	-0.72789
cluster_64	-0.35397	-0.029764	0.53157	-0.72243
cluster_65	-0.072251	-0.09966	-0.7348	0.21308
cluster_66	0.060329	-0.30674	-0.56236	0.33232
cluster_67	-0.065381	-1.2838	-1.1577	0.71454
cluster_68	0.22615	-1.1402	-1.2147	0.59217
cluster_69	-0.15626	-0.0064682	-0.0057963	0.040751
cluster_70	-0.65402	0.39918	0.054038	-0.16818
cluster_71	-0.64514	0.48183	-0.25797	-0.17214
cluster_72	-1.1503	0.39618	0.048309	-0.46604
cluster_73	-0.84217	0.49797	-0.030806	-0.48277
cluster_74	-0.40886	-0.26433	-0.18985	0.32823
cluster_75	-0.23424	-0.22123	-0.020426	0.22559
cluster_76	-0.26322	-0.63839	-0.7097	0.71374
cluster_77	-0.33036	-0.52939	-0.51223	0.5579
cluster_78	-0.077809	0.64105	-0.78332	-0.50135
cluster_79	0.14532	0.52744	-0.74383	-0.72378
cluster_80	-0.055773	-0.56794	-0.80171	0.47052
cluster_81	-0.14733	-0.7878	-0.72239	0.26051
cluster_82	-0.0060765	0.068757	0.040652	-1.5922
cluster_83	-0.10071	0.18795	0.32525	-1.5341
cluster_84	0.87687	-0.54595	-0.75968	-0.92205
cluster_85	0.77599	-0.53395	-0.44678	-0.89483
cluster_86	-1.7819	-0.36192	-0.19167	0.76227
cluster_87	-1.6441	-0.09852	-0.062386	0.59745
cluster_88	-0.60806	0.055598	0.15997	-0.49339
cluster_89	-0.5071	0.02982	0.40741	-0.37145
cluster_90	-0.88518	-0.10883	0.21278	-1.1687
cluster_91	-0.82348	0.18472	0.28362	-1.1727
cluster_92	-1.2211	0.52312	0.44619	-1.4437
cluster_93	-0.92031	0.49914	0.46311	-1.4868
cluster_94	-0.76173	0.3399	0.63325	-1.8832
cluster_95	-0.72637	0.45586	0.35853	-2.0986
cluster_96	-0.93018	-0.027207	0.020952	0.39697
cluster_97	-1.1878	-0.15561	0.10941	0.33819
cluster_98	-0.63406	-0.46456	-0.00067429	-0.99703
cluster_99	-0.35799	-0.5859	-0.084886	-0.83556
cluster_100	-0.69826	0.51375	0.24338	-0.94261
cluster_101	-0.51539	0.62499	0.065159	-1.0982
cluster_102	-0.90849	-0.65862	-0.13767	0.44914
cluster_103	-0.98033	-0.34338	-0.11431	0.60313
cluster_104	0.058098	-0.29666	-0.021208	-0.72924
cluster_105	0.32086	-0.24176	0.16566	-0.67887
cluster_106	0.078987	0.14597	-0.27466	-0.1834
cluster_107	0.055402	0.20435	-0.091221	-0.39333
cluster_108	0.39706	-1.0596	-0.50761	-0.43974
cluster_109	0.64166	-1.0419	-0.50649	-0.16665
cluster_110	-0.043197	0.61981	-0.48287	-0.85341
cluster_111	-0.30112	0.64096	-0.33874	-0.78395
cluster_112	-0.10419	-0.70644	0.21862	0.05655
cluster_113	-0.29959	-0.68661	0.16373	0.27055
cluster_114	-0.058822	-0.1734	0.47311	-0.84838
cluster_115	-0.042526	0.086947	0.32394	-0.94559
cluster_116	-0.32539	0.63389	0.14915	-1.8413
cluster_117	-0.36532	0.78961	-0.15772	-1.9501
cluster_118	-1.308	-0.16642	0.94243	-2.0272
cluster_119	-1.4601	0.017344	0.71031	-1.8558
cluster_120	-0.098367	0.47565	0.0025131	-1.5539
cluster_121	0.19088	0.34842	-0.017964	-1.4704
cluster_122	-0.83145	-0.68237	0.18492	0.53401
cluster_123	-1.1008	-0.50914	0.21632	0.48789
cluster_124	0.21407	-0.70199	-0.28727	0.076657
cluster_125	0.1829	-0.46687	-0.31476	0.2541
cluster_126	0.89205	-0.83019	-0.89622	-0.63025
cluster_127	0.485	-1.0445	-0.74154	0.22398
cluster_128	0.52873	-0.7661	-0.56906	0.11924
cluster_129	-0.23963	0.47437	0.11845	-1.2387
cluster_130	-0.42066	0.40621	0.28938	-1.1258
cluster_131	-0.47601	-0.91648	-0.79814	0.82559
cluster_132	-0.50905	-0.73938	-0.55221	0.75444
cluster_133	-1.3011	0.66168	-0.22359	-1.8537
cluster_134	-1.1616	0.90965	-0.069233	-1.9703
cluster_135	-0.3664	0.10787	0.095522	-0.054177
cluster_136	-0.67361	-0.28548	0.26933	-0.28112
cluster_137	-0.69527	-0.0076383	0.057628	-0.21418
cluster_138	0.44563	-0.32804	-0.018837	-0.49062
cluster_139	0.075165	0.13969	0.079546	-0.61856
cluster_140	0.086022	-0.05939	0.13839	-0.41505
cluster_141	-0.79134	-0.17348	0.17426	-0.84043
cluster_142	-0.57878	0.055001	0.1547	-0.85232
cluster_143	-1.5875	0.66306	0.45737	-1.9269
cluster_144	-1.7178	0.45149	0.63126	-1.737
cluster_145	-0.16531	0.032041	0.34242	-0.57991
cluster_146	-0.19682	0.23169	0.15437	-0.50141
cluster_147	-0.7194	0.81132	-0.16952	-1.773
cluster_148	-0.9069	0.93256	-0.33508	-1.9002
cluster_149	-0.90191	0.15983	0.50936	-0.59503
cluster_150	-0.73863	-0.077131	0.6219	-0.54376
cluster_151	-0.43327	0.83237	-0.49261	-1.7949
cluster_152	-0.49008	0.84482	-0.60483	-1.4728
cluster_153	-1.3109	0.14968	0.51206	-0.39556
cluster_154	-0.10978	0.3753	-0.2559	-0.36325
cluster_155	-1.3942	-0.2375	0.50926	-0.29097
cluster_156	-1.3619	-0.45937	0.19966	-0.22377
cluster_157	-0.12368	0.42738	-0.057909	-0.69613
cluster_158	-0.80739	0.5407	0.34935	-1.7845
cluster_159	-0.43535	0.43136	-0.033842	-0.37883
cluster_160	-0.062248	-0.24842	-0.23279	0.26668
cluster_161	-1.0314	-0.015908	0.81062	-1.2801
cluster_162	-1.3773	0.055205	0.80739	-1.3205
cluster_163	-1.1751	0.36734	0.48553	-0.78329
cluster_164	-0.97074	0.39617	0.27977	-0.63636
cluster_165	-0.27355	-0.56032	0.62981	-0.54076
cluster_166	-0.41825	-0.33967	0.56633	-0.38243
cluster_167	-0.70324	-0.16739	0.75715	-1.4948
cluster_168	-0.94487	-0.38396	0.93826	-1.3932
cluster_169	0.46781	-0.20977	-0.40893	-0.30396
cluster_170	0.3011	-0.098852	-0.15788	-0.30247
cluster_171	-0.57816	0.77049	-0.20521	-1.2073
cluster_172	-0.63426	0.70757	-0.15058	-0.88053
cluster_173	-0.0075164	-0.54816	-0.054813	0.29807
cluster_174	0.1661	0.63433	-0.82099	-1.0395
cluster_175	0.41234	0.4327	-0.92924	-0.91058
cluster_176	-1.4227	0.98618	-0.42855	-1.5213
cluster_177	-1.3182	0.99234	-0.57034	-1.8843
cluster_178	-0.55351	0.44322	0.36208	-1.4878
cluster_179	-0.21711	0.29801	0.23425	-0.8175
cluster_180	0.053768	0.26365	0.061311	-0.90136
cluster_181	0.72316	-0.82299	-1.21	-0.35541
cluster_182	0.88463	-0.47847	-1.1553	-0.48229
cluster_183	-0.06454	-0.72824	-0.43994	0.4477
cluster_184	-0.55939	-0.87882	-0.13334	-0.19505
cluster_185	-0.63666	-0.5312	0.0010534	-0.069852
cluster_186	0.29925	0.20116	-0.43711	-0.47656
cluster_187	0.54037	-1.23	-0.38888	0.1525
cluster_188	0.35636	-1.1212	-0.48901	0.45133
cluster_189	-0.11462	-0.11218	0.66891	-1.79
cluster_190	-0.41831	-0.28887	0.5383	-1.6273
cluster_191	-0.77832	0.1788	0.31192	-0.2991
cluster_192	0.49768	-1.3641	-1.1543	0.51357
cluster_193	0.14294	-0.49118	-0.80087	0.20211
cluster_194	-0.21437	0.81366	-0.83934	-0.87659
cluster_195	-0.54979	0.83355	-0.9191	-0.69726
cluster_196	-0.71141	-0.19482	0.34198	0.14377
cluster_197	-0.42498	-0.2935	0.21049	0.21743
cluster_198	0.63313	-0.36061	-0.29768	-0.6117
cluster_199	0.56634	-0.65058	-0.14114	-0.44604
cluster_200	-0.065727	-0.75469	-0.2861	-0.38294
cluster_201	-0.20334	-0.53417	-0.14147	-0.1443
cluster_202	-0.24357	-0.43733	-0.037164	-1.1591
cluster_203	-0.41429	-0.60981	-0.23854	-1.4292
cluster_204	-1.5596	-1.0161	-0.32468	0.93858
cluster_205	-2.245	0.29736	0.83722	-2.3826
cluster_206	-1.8745	0.29131	0.80855	-2.2162
cluster_207	0.46323	-0.41024	-0.5877	0.0013251
cluster_208	-2.1072	-0.67205	0.35374	0.62887
cluster_209	-1.8435	-0.58795	0.056775	0.6662
cluster_210	-0.30796	-0.14493	0.62742	-1.0511
cluster_211	-0.69033	-0.21666	-0.21351	0.49521
cluster_212	0.25081	-0.79267	-0.56118	0.38025
cluster_213	0.15787	-0.91279	-0.82882	0.55183
cluster_214	-1.2233	1.1213	-0.89854	-2.5782
cluster_215	-1.2393	0.80454	-0.90425	-2.3013
cluster_216	-0.15507	-0.12192	0.65131	-1.3921
cluster_217	-1.2038	0.91011	-0.1626	-2.3619
cluster_218	-1.286	0.74372	0.1772	-2.3042
cluster_219	-0.54732	0.32639	0.30698	-0.63005
cluster_220	-0.49578	0.23495	0.45713	-0.92397
cluster_221	-0.3227	0.77669	-0.50508	-1.1878
cluster_222	0.00022354	0.63172	-0.44506	-1.2509
cluster_223	0.20205	0.35544	-0.31976	-0.75377
cluster_224	0.32763	0.40301	-0.53469	-1.0192
cluster_225	-0.75467	-0.77428	-0.1732	0.72311
cluster_226	-0.66163	-0.48193	-0.3257	0.67355
cluster_227	-0.21252	-0.24802	-0.24309	-0.5348
cluster_228	-0.20138	-0.21535	0.084473	-0.40783
cluster_229	-0.074579	-0.38486	0.45897	-0.45946
cluster_230	0.37693	-0.77027	0.059185	-0.19916
cluster_231	0.46546	-0.74512	0.24375	-0.52195
cluster_232	-1.1382	0.73093	0.20969	-1.4869
cluster_233	-1.0757	-0.1168	-0.13592	0.040678
cluster_234	-0.24853	-0.1879	0.31926	-0.094456
cluster_235	-1.644	-0.62468	0.37426	0.35365
cluster_236	-1.4043	-0.354	0.47026	0.20037
cluster_237	0.63865	-0.07504	-0.69053	-0.63958
cluster_238	0.62107	-0.68159	-0.40557	-0.15941
cluster_239	-1.1664	0.42428	0.58941	-1.7479
cluster_240	-1.1608	0.53658	0.52159	-2.1001
cluster_241	-1.0038	0.30199	0.58577	-1.158
cluster_242	0.090335	0.47617	-0.20164	-1.0509
cluster_243	-1.5431	0.064153	0.71135	-0.6333
cluster_244	-1.7475	-0.071795	0.84775	-0.97003
cluster_245	-0.41168	-0.73028	-1.0779	-0.48785
cluster_246	-0.33412	-0.63647	-0.66632	-0.38152
cluster_247	0.26022	-1.2241	0.27926	-0.016585
cluster_248	-0.061816	-1.0355	0.28774	0.21932
cluster_249	-1.97	0.50695	0.49004	-2.2388
cluster_250	-0.8941	-0.38969	0.57138	0.0041356
cluster_251	-1.7271	-0.25311	0.71506	-2.0365
cluster_252	-0.18707	-0.10675	-0.3881	0.0082573
cluster_253	-0.078553	-1.2524	-0.34604	0.679
cluster_254	-0.12921	-0.9852	-0.096648	0.44233
cluster_255	-1.0704	-0.051927	0.74683	-0.77527
cluster_256	-0.86036	0.7474	0.0080457	-1.2635
cluster_257	-0.55191	0.92064	-0.89185	-1.2599
cluster_258	-0.7133	0.26039	-0.16274	-0.76762
cluster_259	-0.7542	0.72564	-0.98243	-1.9903
cluster_260	-0.82465	1.0609	-1.2278	-2.1334
cluster_261	-1.0861	0.71989	0.24849	-1.8648
cluster_262	0.44689	0.49336	-0.95371	-1.3449
cluster_263	0.14802	0.3788	-0.68709	-0.29114
cluster_264	0.28441	0.060931	-0.55436	-0.11585
cluster_265	-0.89253	0.13224	0.112	0.12011
cluster_266	0.10758	0.58821	-1.1239	-0.43599
cluster_267	0.72877	-0.44679	-0.62657	-0.50776
cluster_268	-1.178	-0.0044063	0.23588	-0.71333
cluster_269	-0.38906	0.29999	-0.27311	0.012947
cluster_270	-0.094581	-1.5379	-0.70117	0.81037
cluster_271	-0.09996	-1.1811	-0.74688	0.53302
cluster_272	-0.58621	-0.016488	-0.053261	0.28739
cluster_273	-0.19068	-1.3251	0.60917	-0.2585
cluster_274	-0.25902	-0.90774	0.74367	-0.43076
cluster_275	0.53603	-0.043138	-0.88392	-0.31568
cluster_276	0.54609	-0.45041	-0.961	-0.17855
cluster_277	-1.8653	-0.24838	0.49932	0.17289
cluster_278	0.25981	-0.96751	-0.10698	0.23827
cluster_279	0.54861	-1.9892	-2.0373	0.66017
cluster_280	0.48908	-1.618	-1.7381	0.64323
cluster_281	0.25641	-0.31838	0.43693	-0.99937
cluster_282	0.22146	-0.67542	-0.69947	-0.13103
cluster_283	-0.06508	0.040315	-0.42168	-0.77401
cluster_284	-0.072127	0.17356	-0.22365	-1.1983
cluster_285	-1.8553	0.32027	0.76359	-1.4089
cluster_286	-1.4139	0.42009	0.63893	-1.2733
cluster_287	-1.2017	0.43164	0.097656	-0.10417
cluster_288	-0.44774	-0.069153	0.30383	-1.1277
cluster_289	0.12464	-0.96265	0.37604	-0.30891
cluster_290	-2.0676	0.72848	0.4271	-1.7885
cluster_291	-1.823	0.45647	0.72326	-3.4257
cluster_292	-2.3181	0.47157	0.75745	-3.5235
cluster_293	-1.6435	0.80796	-0.26147	-1.9688
cluster_294	-1.7055	0.88597	0.15837	-2.2067
cluster_295	0.99064	-1.1472	-1.1486	-0.8106
cluster_296	0.91278	-1.7344	-1.0013	-0.10733
cluster_297	-0.488	-0.1321	-0.52162	0.50714
cluster_298	0.13031	0.35508	-1.2647	-0.86959
cluster_299	0.44187	-0.055403	-0.065396	-0.95273
cluster_300	-0.21237	-0.48268	0.70829	-1.1795
cluster_301	-1.2388	0.63336	0.2704	-1.0089
cluster_302	0.057632	0.78051	-1.1167	-1.2068
cluster_303	-1.6471	0.35537	0.28419	-0.10002
cluster_304	-1.0077	0.033133	-0.098251	-0.34495
cluster_305	1.0819	-1.6498	-1.2917	-0.69675
cluster_306	1.0569	-1.4965	-1.6935	-0.36583
cluster_307	-0.5779	0.20293	0.018021	-1.4901
cluster_308	-0.88091	-0.7751	1.011	-1.1476
cluster_309	-1.4619	0.13795	0.075664	0.31376
cluster_310	-0.83645	-0.86939	-0.63222	-0.032393
cluster_311	-0.64619	-0.77365	-0.26907	0.32593
cluster_312	-0.29928	-1.0157	-1.0979	0.78455
cluster_313	-1.2963	-0.42315	-0.52609	0.84697
cluster_314	-0.38124	0.64757	-0.9883	-0.057404
cluster_315	-0.12482	0.25027	-0.76961	0.14572
cluster_316	-0.62444	-0.863	0.61233	-0.076337
cluster_317	0.032461	-0.72868	0.55109	-0.76591
cluster_318	0.62567	-0.24373	-1.0152	-0.85582
cluster_319	0.42488	-0.76111	-1.6045	0.56123
cluster_320	0.53855	-0.89461	-1.0862	0.35093
cluster_321	-0.6305	0.76458	-0.40021	-0.59676
cluster_322	-0.87786	-0.91406	-0.57659	0.86518
cluster_323	-2.1548	0.41822	0.7819	-2.8915
cluster_324	-0.33712	0.36658	0.42246	-1.8754
cluster_325	-0.58379	-0.11945	-0.71407	-0.49509
cluster_326	-1.9841	1.1208	-0.66482	-3.2919
cluster_327	-1.77	1.0633	-0.38139	-2.631
cluster_328	-2.1716	0.84684	0.26901	-2.3582
cluster_329	0.97253	-1.0359	-0.41478	-1.265
cluster_330	0.63631	-0.96101	0.26508	-1.3038
cluster_331	-0.012478	-1.7764	-2.2345	0.80598
cluster_332	-0.077473	0.83126	-1.513	-0.78815
cluster_333	0.0014213	0.72874	-0.54846	-2.0414
cluster_334	-0.12285	-2.1981	0.29817	0.35436
cluster_335	-0.74487	-1.2399	0.50447	0.36534
cluster_336	-0.87227	-1.1857	1.1051	-1.795
cluster_337	-1.97	-1.4318	-1.4702	1.1242
cluster_338	-2.4009	-1.0734	-0.02522	0.91949
cluster_339	-2.2809	-0.61962	1.1087	-1.602
