# Supplementary material for: Systems Biology Approach to Model the Life Cycle of Trypanosoma cruzi
Source: PLoS One. 2016 Jan 11;11(1):e0146947. doi: 10.1371/journal.pone.0146947 (PMC4709001; doi:10.1371/journal.pone.0146947)
Supplement: S5 Table — List of the genes with important regulatory activity for the maintenance of the parasite’s steady states. The steady states are indicated by a capital letter: amastigote (A), epimastigote (E), metacyclic tryp. (M) and trypomastigote (T). (XLSX) [file pone.0146947.s013.xlsx]

## Sheet: Hoja1
Stage	Regulatory cluster ID	Regulatory gene ID	# of regulated clusters	OligoID	Gene name	UniProtID	GoTerm	Protein name
E, T	29	3541	23, 11	QTC00014_D_15	TcCLB.506251.70	-	-	trans-sialidase (pseudogene), putative heterozygous, Esmeraldo-like haplotype allele of Tc00.1047053508231.120
E, T	29	6040	23, 11	QTC00022_K_20	TcCLB.508367.70	-	-	trans-sialidase (pseudogene), putative heterozygous, Esmeraldo-like haplotype
E, M, T	30	3347	18, 11, 16	QTC00013_I_20	TcCLB.505207.10	Q4D308	GO:0008152 (metab proc), GO:0009405 (pathogenesis), GO:0004308 (exo-alpha-sialidase activity)	trans-sialidase, putative
E, M, T	30	8847	18, 11, 16	QTC00032_N_16	TcCLB.511911.60	Q4DQV8	GO:0008152 (metab proc), GO:0009405 (pathogenesis), GO:0004308 (exo-alpha-sialidase activity)	trans-sialidase, putative
A, E, M, T	39	8299	25, 46, 41, 35	QTC00030_O_21	TcCLB.511117.50	Q4D292	GO:0006508 (proteolysis), GO:0007155 (cell adhesion), GO:0004222 (metalloendopeptidase activity), GO:0008233 (peptidase activity), GO:0016020 (membrane)	surface protease GP63, putative
E, M, T	40	2850	24, 23, 19	QTC00011_N_19	TcCLB.504015.30	Q4CPE3	GO:0006508 (proteolysis), GO:0007155 (cell adhesion), GO:0004222 (metalloendopeptidase activity), GO:0008233 (peptidase activity), GO:0016020 (membrane)	surface protease GP63, putative
E, M, T	40	6836	24, 23, 19	QTC00025_M_11	TcCLB.509217.160	Q4DQ07	GO:0008152 (metab proc), GO:0009405 (pathogenesis), GO:0004308 (exo-alpha-sialidase activity)	complement regulatory protein, putative
A, E, M	43	1172	14, 26, 33	QTC00006_B_22	TcCLB.508837.147	Q4DUF4	GO:0007018 (microtubule-based movement), GO:0008152 (metabolic process), GO:0000166 (nucleotide binding), GO:0003777 (microtubule motor activity), GO:0005524 (ATP binding), GO:0008017 (microtubule binding), GO:0005871 (kinesin complex), GO:0005874 (microtubule)	kinesin, putative
A, E, M	44	7488	19, 67, 58	QTC00028_C_12	TcCLB.510359.160	Q4E555	GO:0003676 (nucleic acid binding), GO:0008270 (zinc ion binding)	uncharacterised protein
E	59	3583	14	QTC00014_F_20	TcCLB.506315.80	Q4D797	-	uncharacterised protein
E	59	4792	14	QTC00018_H_15	TcCLB.507021.80	Q4DB45	GO:0001522 (pseudouridine synthesis), GO:0009451 (RNA modification), GO:0003723 (RNA binding), GO:0009982 (pseudouridine synthase activity)	uncharacterised protein
A, E, M	61	7332	14, 19, 32	QTC00027_J_4	TcCLB.510239.60	Q4D5C8	-	mucin TcMUCII, putative
A	86	3432	23	QTC00013_N_21	TcCLB.505997.80	Q4DWA9	GO:0008152 (metab proc), GO:0009405 (pathogenesis), GO:0004308 (exo-alpha-sialidase activity)	trans-sialidase, putative
A	87	5127	12	QTC00019_I_9	TcCLB.507125.10	Q4CTA6		trans-sialidase, putative
A	87	6108	12	QTC00022_O_12	TcCLB.510631.20	-	-	trans-sialidase (pseudogene), putative gene with more than two copies in the genome that does not belong to a merged region and that could not be assigned to a particular haplotype
A, M, T	118	2876	15, 15, 19	QTC00011_O_24	TcCLB.503955.40	Q4DH92	GO:0008152 (metab proc), GO:0009405 (pathogenesis), GO:0004308 (exo-alpha-sialidase activity)	trans-sialidase, putative
T	189	718	11	QTC00004_F_24	TcCLB.509591.60	Q4D434	GO:0006812 (cation transport), GO:0008152 (metabolic process), GO:0015914 (phospholipid transport), GO:0045332 (phospholipid translocation), GO:0098655 (cation transmembrane transport), GO:0000166 (nucleotide binding), GO:0000287 (magnesium ion binding), GO:0004012 (phospholipid-translocating ATPase activity), GO:0005524 (ATP binding), GO:0016787 (hydrolase activity), GO:0019829 (cation-transport…	phospholipid-transporting ATPase 1-like protein, putative
A, E	204	5706	18, 15	QTC00021_I_16	TcCLB.508125.30	Q4DAF9	-	mucin TcMUCII, putative
A, E	204	5752	18, 15	QTC00021_K_4	TcCLB.508139.250	Q4E1E4	GO:0008152 (metab proc), GO:0009405 (pathogenesis), GO:0004308 (exo-alpha-sialidase activity)	trans-sialidase, putative
A, M, T	205	2905	43, 15, 32	QTC00012_A_17	TcCLB.504073.20	Q4CR97	-	uncharacterised protein
A, T	206	1899	16, 13	QTC00008_G_9	TcCLB.511557.50	Q4D6G7	-	uncharacterised protein
A, T	206	3088	16, 13	QTC00012_J_9	TcCLB.504199.10	Q4CVJ2	-	uncharacterised protein
A, T	206	6503	16, 13	QTC00024_D_5	TcCLB.509007.50	Q4DSM3	-	uncharacterised protein
A, E	208	6398	54, 13	QTC00023_N_5	TcCLB.508743.10	Q4CNF0	-	mucin-like glycoprotein, putative
A	209	1213	30	QTC00006_D_6	TcCLB.511129.40	Q4D8H5	GO:0008152 (metab proc), GO:0009405 (pathogenesis), GO:0004308 (exo-alpha-sialidase activity)	trans-sialidase, putative
A	209	6185	30	QTC00023_C_10	TcCLB.508231.120	-	-	trans-sialidase (pseudogene), putative gene with more than two copies in the genome that does not belong to a merged region and that could not be assigned to a particular haplotype allele of Tc00.1047053506251.70
A, E, M, T	214	121	28, 30, 40, 58	QTC00001_K_10	TcCLB.510943.50	Q4DRT8	GO:0006537 (glutamate biosynthetic process), GO:0006561 (proline biosynthetic process), GO:0008152 (metabolic process), GO:0055114 (oxidation-reduction process), GO:0003842 (1-pyrroline-5-carboxylate dehydrogenase activity), GO:0016491 (oxidoreductase activity), GO:0016620 (oxidoreductase activity, acting on the aldehyde or oxo group of donors, NAD or NADP as acceptor)	delta-1-pyrroline-5-carboxylate dehydrogenase, putative
A, M, T	215	1972	13, 20, 17	QTC00008_K_18	TcCLB.507023.70	Q4DZ79	-	uncharacterised protein
A, T	251	165	17, 13	QTC00001_N_7	TcCLB.509005.90	Q4D2M8	-	uncharacterised protein
M	259	8762	11	QTC00032_I_16	TcCLB.511751.160	Q4DVU8	GO:0006810 (transport), GO:0005215 (transporter activity), GO:0005622 (intracellular)	uncharacterised protein
A, E, M, T	260	4053	19, 25, 59, 44	QTC00015_P_12	TcCLB.506559.410	Q4E589	GO:0003824 (catalytic act), GO:0008152 (metab proc)	uncharacterised protein
A, E, M, T	260	5564	19, 25, 59, 44	QTC00020_P_9	TcCLB.507875.20	Q4DWV8	GO:0006520 (cellular amino acid metabolic process), GO:0055114 (oxidation-reduction process), GO:0016491 (oxidoreductase activity), GO:0016639 (oxidoreductase activity, acting on the CH-NH2 group of donors, NAD or NADP as acceptor)	glutamate dehydrogenase, putative
E	273	4376	15	QTC00017_B_13	TcCLB.506841.20	Q4CTX4	GO:0008152 (metab proc), GO:0009405 (pathogenesis), GO:0004308 (exo-alpha-sialidase activity)	trans-sialidase, putative
A	277	4185	18	QTC00016_G_11	TcCLB.506577.80	Q4DR84	GO:0008152 (metab proc), GO:0009405 (pathogenesis), GO:0004308 (exo-alpha-sialidase activity)	trans-sialidase, putative
A, E, M, T	279	625	16, 77, 84, 23	QTC00004_A_22	TcCLB.507711.250	Q4DZQ3	-	uncharacterised protein
A, E, M, T	279	5425	16, 77, 84, 23	QTC00020_I_18	TcCLB.507747.210	Q4DVH8	GO:0006886 (intracellular protein transport), GO:0017119 (Golgi transport complex)	putative uncharacterised protein
A, E, M, T	279	6647	16, 77, 84, 23	QTC00024_M_9	TcCLB.508879.90	Q4DXE7	-	uncharacterised protein
E, M, T	280	1142	22, 34, 11	QTC00005_P_17	TcCLB.508495.140	Q4DSN5	-	mucin TcMUCII, putative
E, M, T	280	1622	22, 34, 11	QTC00007_I_22	TcCLB.510001.40	Q4CY85	GO:0006529 (asparagine biosynthetic process), GO:0004066 (asparagine synthase (glutamine-hydrolyzing) activity)	uncharacterised protein
E, M, T	280	5902	22, 34, 11	QTC00022_D_14	TcCLB.508467.19	Q4CKQ1	-	uncharacterised protein
A, E, M, T	291	3970	60, 21, 36, 81	QTC00015_K_12	TcCLB.506437.10	Q4CQ15	-	amastin, putative
A, E, M, T	292	37	87, 26, 44, 93	QTC00001_C_24	TcCLB.509289.10	Q4CVP3	-	amastin, putative
A, E, M, T	292	1754	87, 26, 44, 93	QTC00007_P_12	TcCLB.507485.150	Q4DDC5	-	amastin, putative
A, E, M, T	295	500	11, 13, 22, 17	QTC00003_J_10	TcCLB.507527.30	Q4CZ61	GO:0006260 (DNA replication), GO:0006270 (DNA replication initiation), GO:0032508 (DNA duplex unwinding), GO:0000166 (nucleotide binding), GO:0003677 (DNA binding), GO:0003678 (DNA helicase activity), GO:0004386 (helicase activity), GO:0005524 (ATP binding), GO:0016787 (hydrolase activity), GO:0005634 (nucleus), GO:0042555 (MCM complex)	minichromosome maintenance (MCM) complex subunit, putative
A, E, M, T	295	5463	11, 13, 22, 17	QTC00020_K_23	TcCLB.507681.189	Q4DW35	-	uncharacterised protein
A, E, M, T	295	7280	11, 13, 22, 17	QTC00027_G_24	TcCLB.510091.30	Q4DB96	-	uncharacterised protein
A, E, M	296	8094	14, 30, 15	QTC00030_D_2	TcCLB.511277.359	Q4E5F8	GO:0008152 (metab proc), GO:0003824 (catalytic act), GO:0016020 (membrane)	phosphatidic acid phosphatase, putative
M	302	54	12	QTC00001_E_2	TcCLB.511385.30	Q4DKH4	GO:0008152 (metabolic process), GO:0015992 (proton transport), GO:0055085 (transmembrane transport), GO:0004427 (inorganic diphosphatase activity), GO:0009678 (hydrogen-translocating pyrophosphatase activity), GO:0016787 (hydrolase activity), GO:0016020 (membrane)	vacuolar-type proton translocating pyrophosphatase 1, putative
M	302	1532	12	QTC00007_E_10	TcCLB.510773.20	Q4DGG5	GO:0008152 (metabolic process), GO:0015992 (proton transport), GO:0055085 (transmembrane transport), GO:0004427 (inorganic diphosphatase activity), GO:0009678 (hydrogen-translocating pyrophosphatase activity), GO:0016787 (hydrolase activity), GO:0016020 (membrane)	vacuolar-type proton translocating pyrophosphatase 1, putative
M	302	1831	12	QTC00008_D_16	TcCLB.506773.50	Q4DQF7	GO:0006810 (transport), GO:1901642 (nucleoside transmembrane transport), GO:0005337 (nucleoside transmembrane transporter activity), GO:0016021 (integral component of membrane)	nucleoside transporter-like, putative
M	302	3907	12	QTC00015_G_21	TcCLB.506367.30	Q4DFX2	GO:0055114 (oxidation-reduction process), GO:0010309 (acireductone dioxygenase [iron(II)-requiring] activity)	uncharacterised protein
A, E, M, T	305	5091	33, 55, 48, 30	QTC00019_G_9	TcCLB.507099.80	Q4DSH1	GO:0000166 (nucleotide binding), GO:0005524 (ATP binding), GO:0016887 (ATPase act), GO:0006200 (ATP catabolic proc)	ABC transporter, putative
A, E, M	306	5726	23, 30, 52	QTC00021_J_18	TcCLB.508231.30	Q4DW68	GO:0000166 (nucleotide binding), GO:0005524 (ATP binding), GO:0008144 (drug binding), GO:0016301 (kinase act), GO:0016740 (transferase act), GO:0016772 (transferase activity, transferring phosphorus-containing groups), GO:0016773 (phosphotransferase activity, alcohol group as acceptor), GO:0016310 (phosphorylation)	phosphatidylinositol 3 kinase, putative
E	308	4040	11	QTC00015_O_16	TcCLB.506457.90	Q4DG97	-	uncharacterised protein
A, M, T	323	8901	53, 24, 53	QTC00033_G_13	TcCLB.507485.150	Q4DDC5	-	amastin, putative
A, E, M, T	326	1389	82, 54, 36, 94	QTC00006_N_18	TcCLB.510257.80	Q4DBK5	GO:0016787 (hydrolase act), GO:0008152 (metab proc)	peptidase M20/M25/M40, putative
A, E, T	327	364	40,19, 32	QTC00003_A_15	TcCLB.503419.30	Q4CZ29	-	thiol-dependent reductase 1, putative
A, E, T	327	8558	40, 19, 32	QTC00031_M_5	TcCLB.511391.120	Q4DU62	GO:0006508 (proteolysis), GO:0006526 (arginine biosynthetic process), GO:0008152 (metabolic process), GO:0004180 (carboxypeptidase activity), GO:0008270 (zinc ion binding), GO:0008777 (acetylornithine deacetylase activity), GO:0016787 (hydrolase activity), GO:0050897 (cobalt ion binding), GO:0005737 (cytoplasm)	glutamamyl carboxypeptidase, putative
A, T	328	6971	32, 17	QTC00026_E_4	TcCLB.509713.30	Q4CUF8	GO:0016021 (integral component of membrane), GO:0055085 (transmembrane transport)	uncharacterised protein
A, T	328	7252	32, 17	QTC00027_F_10	TcCLB.510205.60	Q4D3Q6	-	uncharacterised protein
A, E, T	329	8223	16, 21, 41	QTC00030_K_11	TcCLB.511071.40	Q4DI09	-	amastin, putative
A, E, T	330	2245	11, 19, 33	QTC00009_M_7	TcCLB.510289.40	Q4D5N4	GO:0016787 (hydrolase act), GO:0008152 (metab proc)	GPI inositol deacylase precursor, putative
A, E, T	330	7972	11, 19, 33	QTC00029_N_10	TcCLB.510967.10	Q4CUX3	GO:0016787 (hydrolase act), GO:0008152 (metab proc)	GPI inositol deacylase, putative
E, M, T	331	4452	67, 97, 30	QTC00017_F_18	TcCLB.506897.10	Q4CUU5	-	mucin TcMUCII, putative
E, M	332	4595	15, 60	QTC00017_N_10	TcCLB.506925.300	Q4E4L9	GO:0000413 (protein peptidyl-prolyl isomerization), GO:0006457 (protein folding), GO:0003755 (peptidyl-prolyl cis-trans isomerase activity), GO:0016853 (isomerase activity)	peptidyl-prolyl cis-trans isomerase
T	333	868	17	QTC00004_P_16	TcCLB.504045.110	Q4D9S6	GO:0008152 (metabolic process), GO:0016153 (urocanate hydratase activity)	urocanate hydratase, putative
T	333	1825	17	QTC00008_D_10	TcCLB.506773.90	Q4DQF4	GO:0003333 (amino acid transmembrane transport), GO:0015171 (amino acid transmembrane transporter activity), GO:0016020 (membrane), GO:0016021 (integral component of membrane)	amino acid permease/transporter, putative
E	334	1518	92	QTC00007_D_18	TcCLB.510889.280	Q4E2M3	-	metaciclina II, putative
A, E, M, T	336	4492	40, 72, 68, 68	QTC00017_H_19	TcCLB.506859.230	Q4DVF6	GO:0046872 (metal ion binding)	uncharacterised protein
A, E, M, T	337	2515	100, 100, 106, 67	QTC00010_M_12	TcCLB.503557.20	Q4CR69	-	ankyrin repeat protein, putative
A, E, T	338	5161	101, 57, 51	QTC00019_K_22	TcCLB.511675.3	Q4CUB2	-	uncharacterised protein
A, E, M, T	339	5340	73, 25, 42, 36	QTC00020_D_22	TcCLB.507915.10	Q4CM47	-	uncharacterised protein
					Pseudogenes			Uncharacterised proteins
