# Supplementary material for: Systems Biology Approach to Model the Life Cycle of Trypanosoma cruzi
Source: PLoS One. 2016 Jan 11;11(1):e0146947. doi: 10.1371/journal.pone.0146947 (PMC4709001; doi:10.1371/journal.pone.0146947)
Supplement: S6 Table — List of the genes regulated by the external cues responsible for the transitions between the steady states. (XLSX) [file pone.0146947.s014.xlsx]

## Sheet: Hoja1
External cue	Cluster ID	Gene ID	Regulation type	OligoID	Gene name	UniProt ID	GoTerm	Protein name
4	1	4054	-	QTC00015_P_13	TcCLB.506513.14	Q4DPJ7	-	uncharacterised protein
4	2	2070	-	QTC00008_P_21	TcCLB.510897.10	Q4D5L7	GO:0006511 (ubiquitin-dependent protein catabolic process):GO:0031625 (ubiquitin protein ligase binding):GO:0031461 (cullin-RING ubiquitin ligase complex)	cullin 2, putative
4	2	8655	-	QTC00032_C_15	TcCLB.511649.100	Q4DL06	GO:0016020 (membrane):GO:0016021 (integral component of membrane)	amino acid permease, putative
4	2	8208	-	QTC00030_J_16	TcCLB.511291.50	Q4DC41	-	uncharacterised protein
3	16	2858	+	QTC00011_N_7	TcCLB.504013.110	Q4D6N8	GO:0008152 (metabolic process):GO:0016311 (dephosphorylation):GO:0004721 (phosphoprotein phosphatase activity):GO:0016787 (hydrolase activity)	serine/threonine-protein phosphatase
3	16	4158	+	QTC00016_E_4	TcCLB.506625.120	Q4DUC9	-	uncharacterised protein
3	16	7172	+	QTC00027_A_20	TcCLB.510065.10	Q4CWM3	-	uncharacterised protein
3	19	779	+	QTC00004_J_15	TcCLB.506491.10	Q4CRN6	GO:0006468 (protein phosphorylation):GO:0016310 (phosphorylation):GO:0000166 (nucleotide binding):GO:0004672 (protein kinase activity):GO:0004674 (protein serine/threonine kinase activity):GO:0005524 (ATP binding):GO:0016301 (kinase activity):GO:0016772 (ransferase activity, transferring phosphorus-containing groups)	protein kinase, putative
3	20	2350	+	QTC00010_D_16	TcCLB.503709.10	Q4CPI9	GO:0000166 (nucleotide binding):GO:0003676 (nucleic acid binding)	uncharacterised protein
3	20	2059	+	QTC00008_P_1	TcCLB.511269.50	Q4D4Z9	GO:0006468 (protein phosphorylation):GO:0016310 (phosphorylation):GO:0000166 (nucleotide binding):GO:0004672 (protein kinase activity):GO:0004674 (protein serine/threonine kinase activity):GO:0005524 (ATP binding):GO:0016301 (kinase activity):GO:0016740 (transferase activity):GO:0016772 (transferase activity, transferring phosphorus-containing groups)	protein kinase A catalytic subunit, putative
1, 2, 4	29	3541	- , - , +	QTC00014_D_15	TcCLB.506251.70	-	-	trans-sialidase (pseudogene), putative heterozygous, Esmeraldo-like haplotype allele of Tc00.1047053508231.120
1, 2, 4	29	6040	- , - , +	QTC00022_K_20	TcCLB.508367.70	-	-	trans-sialidase (pseudogene), putative heterozygous, Esmeraldo-like haplotype
1, 2, 4	30	3347	- , - , +	QTC00013_I_20	TcCLB.505207.10	Q4D308	GO:0008152 (metab proc):GO:0009405 (pathogenesis):GO:0004308 (exo-alpha-sialidase activity)	trans-sialidase, putative
1, 2, 4	30	8847	- , - , +	QTC00032_N_16	TcCLB.511911.60	Q4DQV8	GO:0008152 (metab proc):GO:0009405 (pathogenesis):GO:0004308 (exo-alpha-sialidase activity)	trans-sialidase, putative
1, 4	33	4658	+ , -	QTC00018_A_19	TcCLB.506931.4	Q4D2M7	GO:0046872 (metal ion binding)	uncharacterised protein
1, 2	39	8299	-	QTC00030_O_21	TcCLB.511117.50	Q4D292	GO:0006508 (proteolysis):GO:0007155 (cell adhesion):GO:0004222 (metalloendopeptidase activity):GO:0008233 (peptidase activity):GO:0016020 (membrane)	surface protease GP63, putative
1, 2, 3	40	2850	-	QTC00011_N_19	TcCLB.504015.30	Q4CPE3	GO:0006508 (proteolysis):GO:0007155 (cell adhesion):GO:0004222 (metalloendopeptidase activity):GO:0008233 (peptidase activity):GO:0016020 (membrane)	surface protease GP63, putative
1, 2, 3	40	6836	-	QTC00025_M_11	TcCLB.509217.160	Q4DQ07	GO:0008152 (metab proc):GO:0009405 (pathogenesis):GO:0004308 (exo-alpha-sialidase activity)	complement regulatory protein, putative
2, 3	43	1172	-	QTC00006_B_22	TcCLB.508837.147	Q4DUF4	GO:0007018 (microtubule-based movement):GO:0008152 (metabolic process):GO:0000166 (nucleotide binding):GO:0003777 (microtubule motor activity):GO:0005524 (ATP binding):GO:0008017 (microtubule binding):GO:0005871 (kinesin complex):GO:0005874 (microtubule)	kinesin, putative
2, 3	44	7488	- , -	QTC00028_C_12	TcCLB.510359.160	Q4E555	GO:0003676 (nucleic acid binding):GO:0008270 (zinc ion binding)	uncharacterised protein
1, 4	49	5440	- , +	QTC00020_J_16	TcCLB.507949.210	Q4DS03	GO:0008152 (metab proc):GO:0009405 (pathogenesis):GO:0004308 (exo-alpha-sialidase activity)	trans-sialidase, putative
1, 4	50	7666	- , +	QTC00028_M_11	TcCLB.510331.10	Q4CUZ0	GO:0008152 (metab proc):GO:0009405 (pathogenesis):GO:0004308 (exo-alpha-sialidase activity)	trans-sialidase, putative
1, 4	50	414	- , +	QTC00003_D_2	TcCLB.504429.50	-	-	trans-sialidase (pseudogene), putative heterozygous, non-Esmeraldo-like haplotype
2	59	4792	-	QTC00018_H_15	TcCLB.507021.80	Q4DB45	GO:0001522 (pseudouridine synthesis):GO:0009451 (RNA modification):GO:0003723 (RNA binding):GO:0009982 (pseudouridine synthase activity)	uncharacterised protein
2	59	3583	-	QTC00014_F_20	TcCLB.506315.80	Q4D797	-	uncharacterised protein
2	60	4238	-	QTC00016_J_14	TcCLB.506743.120	Q4DPP3	GO:0008152 (metabolic process):GO:0003824 (catalytic activity):GO:0008080 (N-acetyltransferase activity):GO:0016740 (transferase activity):GO:0051536 (iron-sulfur cluster binding)	histone acethyltransferase-like protein, putative
2	60	5047	-	QTC00019_E_5	TcCLB.507093.280	Q4E1M9	-	uncharacterised protein
2	60	7446	-	QTC00027_P_8	TcCLB.510279.340	Q4E371	-	mucin TcMUCII, putative
2	67	5244	-	QTC00019_O_9	TcCLB.507185.40	-	-	trans-sialidase (pseudogene), putative gene with more than two copies in the genome that does not belong to a merged region and that could not be assigned to a particular haplotype
3	78	1009	-	QTC00005_I_11	TcCLB.506789.280	Q4DZW1	GO:0006166 (purine ribonucleoside salvage):GO:0009116 (nucleoside metabolic process):GO:0003824 (catalytic activity):GO:0004645 (phosphorylase activity):GO:0004731 (purine-nucleoside phosphorylase activity):GO:0016740 (transferase activity):GO:0016757 (transferase activity, transferring glycosyl groups):GO:0016763 (transferase activity, transferring pentosyl groups): GO:0017061 (S-methyl-5-thioad…	purine nucleoside phosphorylase
3	78	2205	-	QTC00009_J_24	TcCLB.447255.10	Q4CNV1	-	uncharacterised protein
1	82	4176	+	QTC00016_F_22	TcCLB.506737.10	Q4DGT0	GO:0002098 (tRNA wobble uridine modification):GO:0034227 (tRNA thio-modification):GO:0000049 (tRNA binding)	uncharacterised protein
1, 4	84	6133	+ , -	QTC00022_P_21	TcCLB.508461.460	Q4E4R3	-	putative uncharacterised protein
1, 4	84	8103	+ , -	QTC00030_D_8	TcCLB.511277.390	Q4E5F5	-	uncharacterised protein
1, 4	85	8785	+ , -	QTC00032_J_22	TcCLB.511901.30	Q4CRB4	GO:0006071 (glycerol metabolic process):GO:0006629 (lipid metabolic process):GO:0008081 (phosphoric diester hydrolase activity):GO:0008889 (glycerophosphodiester phosphodiesterase activity)	uncharacterised protein
1, 4	85	6194	+ , -	QTC00023_C_19	TcCLB.508547.130	Q4DRF4	GO:0008152 (metabolic process):GO:0016787 (hydrolase activity)	uncharacterised protein
1, 4	85	256	+ , -	QTC00002_F_4	TcCLB.504175.9	Q4CXG8	GO:0008152 (metabolic process):GO:0055114 (oxidation-reduction process):GO:0003824 (catalytic activity):GO:0010181 (FMN binding):GO:0016491 (oxidoreductase activity):GO:0051536 (iron-sulfur cluster binding)	uncharacterised protein
1, 4	85	5894	+ , -	QTC00022_C_7	TcCLB.508269.50	Q4D6B0	GO:0008270 (zinc ion binding)	uncharacterised protein
1, 4	85	6778	+ , -	QTC00025_H_12	TcCLB.509551.60	Q4DJJ6	GO:0046872 (metal ion binding)	uncharacterised protein
1, 4	85	5417	+ , -	QTC00020_H_5	TcCLB.507817.70	Q4D0J4	-	uncharacterised protein
1, 4	85	6363	+ , -	QTC00023_L_17	TcCLB.508741.350	Q4E337	-	uncharacterised protein
1, 4	86	3432	- , +	QTC00013_N_21	TcCLB.505997.80	Q4DWA9	GO:0008152 (metab proc):GO:0009405 (pathogenesis):GO:0004308 (exo-alpha-sialidase activity)	trans-sialidase, putative
1, 4	87	5127	- , +	QTC00019_I_9	TcCLB.507125.10	Q4CTA6	GO:0008152 (metab proc):GO:0009405 (pathogenesis):GO:0004308 (exo-alpha-sialidase activity)	trans-sialidase, putative
1, 4	87	6108	- , +	QTC00022_O_12	TcCLB.510631.20	-	-	trans-sialidase (pseudogene), putative gene with more than two copies in the genome that does not belong to a merged region and that could not be assigned to a particular haplotype
1	116	8752	+	QTC00032_H_23	TcCLB.511817.20	Q4DYC5	GO:0046872 (metal ion binding)	uncharacterised protein
1	116	2931	+	QTC00012_B_24	TcCLB.504243.40	Q4D105	-	uncharacterised protein
1, 2	117	8848	+	QTC00032_N_17	TcCLB.511837.90	Q4DC95	GO:0006468 (protein phosphorylation):GO:0016310 (phosphorylation):GO:0004672 (protein kinase activity):GO:0004674 (protein serine/threonine kinase activity):GO:0005524 (ATP binding):GO:0016301 (kinase activity):GO:0016772 (ransferase activity, transferring phosphorus-containing groups)	protein kinase, putative
1, 2	117	6966	+	QTC00026_E_2	TcCLB.509699.40	Q4DSG4	GO:0008152 (metab proc):GO:0009405 (pathogenesis):GO:0004308 (exo-alpha-sialidase activity)	trans-sialidase, putative
3	118	2876	+	QTC00011_O_24	TcCLB.503955.40	Q4DH92	GO:0008152 (metab proc):GO:0009405 (pathogenesis):GO:0004308 (exo-alpha-sialidase activity)	trans-sialidase, putative
1	121	4545	+	QTC00017_K_2	TcCLB.506825.10	Q4DZG2	GO:0000166 (nucleotide binding):GO:0003676 (nucleic acid binding)	RNA-binding protein, putative
1	121	2008	+	QTC00008_M_10	TcCLB.511491.70	Q4DHP3	GO:0016021 (integral component of membrane)	endosomal integral membrane protein, putative
1	121	188	+	QTC00001_P_18	TcCLB.511491.70	Q4DHP3	GO:0016021 (integral component of membrane)	endosomal integral membrane protein, putative
1	121	5991	+	QTC00022_H_24	TcCLB.508479.370	Q4E2I3	-	uncharacterised protein
4	126	4657	-	QTC00018_A_18	TcCLB.506959.90	Q4DID3	GO:0008152 (metabolic process):GO:0055114 (oxidation-reduction process):GO:0003824 (catalytic activity):GO:0016491 (oxidoreductase activity):GO:0016616 (oxidoreductase activity, acting on the CH-OH group of donors, NAD or NADP as acceptor):GO:0050662 (coenzyme binding)	uncharacterised protein
4	126	3833	-	QTC00015_C_7	TcCLB.506355.150	Q4DKC0	-	uncharacterised protein
4	126	3873	-	QTC00015_E_5	TcCLB.506357.80	Q4DY20	-	putative uncharacterised protein
4	126	4719	-	QTC00018_D_16	TcCLB.507053.150	Q4DTJ0	-	uncharacterised protein
4	126	6218	-	QTC00023_D_21	TcCLB.508723.110	Q4DFJ6	-	uncharacterised protein
4	126	6570	-	QTC00024_H_22	TcCLB.509109.50	Q4DQN0	-	uncharacterised protein
4	126	8033	-	QTC00030_A_17	TcCLB.511003.110	Q4DNT9	-	uncharacterised protein
2	134	5264	+	QTC00020_A_10	TcCLB.507709.20	Q4DIW3	GO:0008270 (zinc ion binding):GO:0046872 (metal ion binding)	putative uncharacterised protein
2	134	859	+	QTC00004_O_6	TcCLB.507963.20	Q4D5Y5	GO:0046872 (metal ion binding)	arginase, putative
2	148	8005	+	QTC00029_O_5	TcCLB.510667.120	Q4DFH6	GO:0006012 (galactose metabolic process):GO:0008152 (metabolic process):GO:0016310 (phosphorylation):GO:0046835 (carbohydrate phosphorylation):GO:0000166 (nucleotide binding):GO:0004335 (galactokinase activity):GO:0005524 (ATP binding):GO:0016301 (kinase activity):GO:0016740 (transferase activity):GO:0016773 (phosphotransferase activity, alcohol group as acceptor):GO:0005737 (cytoplasm)	galactokinase, putative
2	148	125	+	QTC00001_K_17	TcCLB.509205.120	Q4D7E5	GO:0006470 (protein dephosphorylation):GO:0006508 (proteolysis):GO:0035335 (peptidyl-tyrosine dephosphorylation):GO:0004725 (protein tyrosine phosphatase activity):GO:0008239 (dipeptidyl-peptidase activity):GO:0016787 (hydrolase activity )	uncharacterised protein
2	148	2769	+	QTC00011_J_14	TcCLB.504045.60	Q4D9T0	GO:0006508 (proteolysis):GO:0004180 (carboxypeptidase activity):GO:0004181 (metallocarboxypeptidase activity)	thermostable carboxypeptidase 1, putative
2	148	1264	+	QTC00006_G_18	TcCLB.506661.30	Q4DHY1	GO:0006629 (lipid metabolic process):GO:0006631 (fatty acid metabolic process):GO:0006633 (fatty acid biosynthetic process):GO:0016740 (transferase activity):GO:0016020 (membrane):GO:0016021 (integral component of membrane)	elongation of fatty acids protein
2	148	1181	+	QTC00006_C_10	TcCLB.510039.40	Q4D9K8	GO:0006807 (nitrogen compound metabolic process):GO:0000257 (nitrilase activity):GO:0016787 (hydrolase activity):GO:0016810 (hydrolase activity, acting on carbon-nitrogen (but not peptide) bonds)	nitrilase, putative
2	148	281	-	QTC00002_I_24	TcCLB.506223.40	Q4DEY8	-	uncharacterised protein
3	168	1317	+	QTC00006_J_17	TcCLB.506863.10	Q4D747	GO:0006412 (translation):GO:0006419 (alanyl-tRNA aminoacylation):GO:0043039 (tRNA aminoacylation):GO:0070143 (mitochondrial alanyl-tRNA aminoacylation):GO:0000049 (tRNA binding):GO:0000166 (nucleotide binding):GO:0003676 (nucleic acid binding):GO:0003723 (RNA binding):GO:0004812 (aminoacyl-tRNA ligase activity):GO:0004813 (alanine-tRNA ligase activity):GO:0005524 (ATP binding):GO:0008270 (zinc io…	alanine-tRNA ligase
3	168	5120	+	QTC00019_I_21	TcCLB.507143.60	Q4DD22	-	uncharacterised protein
3	168	6862	+	QTC00025_O_3	TcCLB.509229.10	Q4DI25	-	uncharacterised protein
1	181	998	+	QTC00005_H_19	TcCLB.507609.60	Q4DFC2	GO:0006021 (inositol biosynthetic process):GO:0008654 (phospholipid biosynthetic process):GO:0004512 (inositol-3-phosphate synthase activity)	myo-inositol-1-phosphate synthase, putative
4	182	8509	-	QTC00031_K_14	TcCLB.511445.100	Q4DIY4	-	uncharacterised protein
1, 3	189	718	+	QTC00004_F_24	TcCLB.509591.60	Q4D434	GO:0006812 (cation transport):GO:0008152 (metabolic process):GO:0015914 (phospholipid transport):GO:0045332 (phospholipid translocation):GO:0098655 (cation transmembrane transport):GO:0000166 (nucleotide binding):GO:0000287 (magnesium ion binding):GO:0004012 (phospholipid-translocating ATPase activity):GO:0005524 (ATP binding):GO:0016787 (hydrolase activity):GO:0019829 (cation-transporting ATPase…	phospholipid-transporting ATPase 1-like protein, putative
3	190	4429	+	QTC00017_E_12	TcCLB.506809.10	-	-	trans-sialidase (pseudogene), putative gene with more than two copies in the genome that does not belong to a merged region and that could not be assigned to a particular haplotype
3	195	6382	-	QTC00023_M_20	TcCLB.508693.50	Q4DTV8	GO:0008152 (metabolic process):GO:0016813 (hydrolase activity, acting on carbon-nitrogen (but not peptide) bonds, in linear amidines):GO:0005737 (cytoplasm)	putative uncharacterised protein
3	195	6588	-	QTC00024_I_8	TcCLB.508951.20	Q4D3P5	GO:0005975 (carbohydrate metabolic process):GO:0006096 (glycolytic process):GO:0016310 (phosphorylation):GO:0046835 (carbohydrate phosphorylation):GO:0000166 (nucleotide binding):GO:0004396 (hexokinase activity):GO:0005524 (ATP binding):GO:0016301 (kinase activity):GO:0016740 (transferase activity):GO:0016773 (phosphotransferase activity, alcohol group as acceptor)	hexokinase, putative
4	198	4942	-	QTC00018_O_3	TcCLB.506953.20	Q4CZI7	GO:0000062 (fatty-acyl-CoA binding)	uncharacterised protein
	198	7044		QTC00026_I_7	TcCLB.509643.80	Q4DBN2	GO:0006298 (mismatch repair):GO:0005524 (ATP binding):GO:0030983 (mismatched DNA binding):GO:0032301 (MutSalpha complex):GO:0032302 (MutSbeta complex)	DNA mismatch repair protein MSH2, putative
4	198	885	-	QTC00005_A_4	TcCLB.510155.120	Q4E0G2	GO:0006464 (cellular protein modification process):GO:0003824 (catalytic activity):GO:0005524 (ATP binding):GO:0008641 (small protein activating enzyme activity):GO:0016881 (acid-amino acid ligase activity)	ubiquitin activating enzyme, putative
4	198	408	-	QTC00003_C_9	TcCLB.510989.10	Q4D5J7	GO:0006629 (lipid metabolic process):GO:0006631 (fatty acid metabolic process):GO:0006633 (fatty acid biosynthetic process):GO:0016740 (transferase activity):GO:0016020 (membrane):GO:0016021 (integral component of membrane)	elongation of fatty acids protein
4	198	2752	-	QTC00011_I_19	TcCLB.503847.20	Q4D6S9	GO:0008152 (metabolic process):GO:0003774 (motor activity):GO:0005524 (ATP binding):GO:0016459 (myosin complex)	myosin heavy chain, putative
4	198	5046	-	QTC00019_E_4	TcCLB.507251.10	Q4CQJ8	GO:0008152 (metabolic process):GO:0016787 (hydrolase activity)	uncharacterised protein
4	198	3665	-	QTC00014_K_13	TcCLB.506181.90	Q4DHJ6	GO:0030036 (actin cytoskeleton organization):GO:0003779 (actin binding):GO:0008290 (F-actin capping protein complex):GO:0071203 (WASH complex)	F-actin capping protein, putative
4	198	1965	-	QTC00008_K_11	TcCLB.510305.30	Q4DCR5	-	lipin, putative
4	198	8482	-	QTC00031_I_23	TcCLB.511389.10	Q4DIU9	-	uncharacterised protein
4	198	3528	-	QTC00014_C_23	TcCLB.506155.90	-	-	hypothetical protein, conserved (pseudogene) homozygous allele located in a merged assembly of Esmeraldo and non-Esmeraldo homologous sequences or a repetitive gene whose different copies were merged during the assembly.
1, 4	204	5752	- , +	QTC00021_K_4	TcCLB.508139.250	Q4E1E4	GO:0008152 (metab proc):GO:0009405 (pathogenesis):GO:0004308 (exo-alpha-sialidase activity)	trans-sialidase, putative
1, 4	204	5706	- , +	QTC00021_I_16	TcCLB.508125.30	Q4DAF9	-	mucin TcMUCII, putative
2, 3	206	1899	+	QTC00008_G_9	TcCLB.511557.50	Q4D6G7	-	uncharacterised protein	dynein heavy chain, coiled coil stalk
2, 3	206	3088	+	QTC00012_J_9	TcCLB.504199.10	Q4CVJ2	-	uncharacterised protein
2, 3	206	6503	+	QTC00024_D_5	TcCLB.509007.50	Q4DSM3	-	uncharacterised protein
1, 4	208	6398	- , +	QTC00023_N_5	TcCLB.508743.10	Q4CNF0	-	mucin-like glycoprotein, putative
1, 4	209	1213	- , +	QTC00006_D_6	TcCLB.511129.40	Q4D8H5	GO:0008152 (metab proc):GO:0009405 (pathogenesis):GO:0004308 (exo-alpha-sialidase activity)	trans-sialidase, putative
1, 4	209	6185	- , +	QTC00023_C_10	TcCLB.508231.120	-	-	trans-sialidase (pseudogene), putative gene with more than two copies in the genome that does not belong to a merged region and that could not be assigned to a particular haplotype allele of Tc00.1047053506251.70
2	214	121	+	QTC00001_K_10	TcCLB.510943.50	Q4DRT8	GO:0006537 (glutamate biosynthetic process):GO:0006561 (proline biosynthetic process):GO:0008152 (metabolic process):GO:0055114 (oxidation-reduction process):GO:0003842 (1-pyrroline-5-carboxylate dehydrogenase activity):GO:0016491 (oxidoreductase activity):GO:0016620 (oxidoreductase activity, acting on the aldehyde or oxo group of donors, NAD or NADP as acceptor)	delta-1-pyrroline-5-carboxylate dehydrogenase, putative
2	215	1972	+	QTC00008_K_18	TcCLB.507023.70	Q4DZ79	-	uncharacterised protein
2	217	1543	+	QTC00007_E_20	TcCLB.506945.190	Q4DX81	GO:0055114 (oxidation-reduction process):GO:0004497 (monooxygenase activity):GO:0005506 (iron ion binding):GO:0016491 (oxidoreductase activity):GO:0016705 (oxidoreductase activity, acting on paired donors, with incorporation or reduction of molecular oxygen):GO:0020037 (heme binding):GO:0046872 (metal ion binding)	cytochrome p450-like protein, putative
2	217	6768	+	QTC00025_G_1	TcCLB.509179.20	Q4DQ03	-	uncharacterised protein
2	218	4003	+	QTC00015_M_13	TcCLB.506399.80	Q4D4H2	GO:0006626 (protein targeting to mitochondrion):GO:0005741 (mitochondrial outer membrane)	uncharacterised protein
2	218	407	+	QTC00003_C_7	TcCLB.510989.30	Q4D5J5	GO:0007264 (small GTPase mediated signal transduction):GO:0015031 (protein transport):GO:0000166 (nucleotide binding):GO:0005525 (GTP binding)	guanin nucleotide-binding protein, putative
2	218	7495	+	QTC00028_C_2	TcCLB.510357.30	Q4DBW1	GO:0008152 (metabolic process):GO:0004792 (thiosulfate sulfurtransferase activity):GO:0016740 (transferase activity)	sulfurtransferase
4	235	3232	+	QTC00013_B_4	TcCLB.506003.39	Q4CQC9	GO:0008152 (metab proc):GO:0009405 (pathogenesis):GO:0004308 (exo-alpha-sialidase activity)	trans-sialidase, putative
4	236	8272	+	QTC00030_N_10	TcCLB.511311.20	Q4DLE3	GO:0008152 (metab proc):GO:0009405 (pathogenesis):GO:0004308 (exo-alpha-sialidase activity)	trans-sialidase, putative
4	236	6502	+	QTC00024_D_4	TcCLB.509077.20	-	-	trans-sialidase (pseudogene), putative gene with more than two copies in the genome that does not belong to a merged region and that could not be assigned to a particular haplotype
2	240	2448	+	QTC00010_I_21	TcCLB.503415.30	Q4D315	GO:0007018 (microtubule-based movement):GO:0008152 (metabolic process):GO:0003777 (microtubule motor activity):GO:0005524 (ATP binding):GO:0008017 (microtubule binding)	uncharacterised protein
2	240	549	+	QTC00003_M_12	TcCLB.504057.40	Q4DSF3	GO:0008152 (metabolic process):GO:0003824 (catalytic activity):GO:0050662 (coenzyme binding)	uncharacterised protein
2	240	1693	+	QTC00007_M_11	TcCLB.511289.90	Q4DD11	-	uncharacterised protein
2	240	6399	+	QTC00023_N_8	TcCLB.508825.20	Q4CPJ4	-	uncharacterised protein
2	240	6624	+	QTC00024_L_15	TcCLB.509051.20	Q4CVL1	-	amastin, putative
2	240	6822	+	QTC00025_L_14	TcCLB.509575.20	Q4CWJ8	-	uncharacterised protein
2	240	8675	+	QTC00032_D_16	TcCLB.511867.90	Q4DKQ7	-	uncharacterised protein
3	251	165	-	QTC00001_N_7	TcCLB.509005.90	Q4D2M8	-	uncharacterised protein
2	260	4053	+	QTC00015_P_12	TcCLB.506559.410	Q4E589	GO:0003824 (catalytic act):GO:0008152 (metab proc)	uncharacterised protein
2	260	5564	+	QTC00020_P_9	TcCLB.507875.20	Q4DWV8	GO:0006520 (cellular amino acid metabolic process):GO:0055114 (oxidation-reduction process):GO:0016491 (oxidoreductase activity):GO:0016639 (oxidoreductase activity, acting on the CH-NH2 group of donors, NAD or NADP as acceptor)	glutamate dehydrogenase, putative
1, 4	262	4821	+, -	QTC00018_I_24	TcCLB.506989.30	Q4DWA3	GO:0006200 (ATP catabolic process):GO:0000166 (nucleotide binding):GO:0005524 (ATP binding):GO:0016887 (ATPase activity)	ABC transporter, putative
3	266	1621	-	QTC00007_I_21	TcCLB.510187.100	Q4E4E1	GO:0006096 (glycolytic process):GO:0016310 (phosphorylation):GO:0051156 (glucose 6-phosphate metabolic process):GO:0000166 (nucleotide binding):GO:0004340 (glucokinase activity):GO:0005524 (ATP binding):GO:0016301 (kinase activity):GO:0016740 (transferase activity)	glucokinase 1, putative
2	270	1381	-	QTC00006_N_10	TcCLB.510609.30	Q4DJM9	GO:0005525 (GTP binding):GO:0005730 (nucleolus)	GTPase, putative
3	273	4376	+	QTC00017_B_13	TcCLB.506841.20	Q4CTX4	GO:0008152 (metab proc):GO:0009405 (pathogenesis):GO:0004308 (exo-alpha-sialidase activity)	trans-sialidase, putative
1, 4	277	4185	- , +	QTC00016_G_11	TcCLB.506577.80	Q4DR84	GO:0008152 (metab proc):GO:0009405 (pathogenesis):GO:0004308 (exo-alpha-sialidase activity)	trans-sialidase, putative
2, 3	279	5425	-	QTC00020_I_18	TcCLB.507747.210	Q4DVH8	GO:0006886 (intracellular protein transport):GO:0017119 (Golgi transport complex)	putative uncharacterised protein
2, 3	279	625	-	QTC00004_A_22	TcCLB.507711.250	Q4DZQ3	-	uncharacterised protein
2, 3	279	6647	-	QTC00024_M_9	TcCLB.508879.90	Q4DXE7	-	uncharacterised protein
2, 3	280	1622	-	QTC00007_I_22	TcCLB.510001.40	Q4CY85	GO:0006529 (asparagine biosynthetic process):GO:0004066 (asparagine synthase (glutamine-hydrolyzing) activity)	uncharacterised protein
2, 3	280	1142	-	QTC00005_P_17	TcCLB.508495.140	Q4DSN5	-	mucin TcMUCII, putative
2, 3	280	5902	-	QTC00022_D_14	TcCLB.508467.19	Q4CKQ1	-	uncharacterised protein
1, 2, 3	291	3970	+	QTC00015_K_12	TcCLB.506437.10	Q4CQ15	-	amastin, putative
2, 3	292	37	+	QTC00001_C_24	TcCLB.509289.10	Q4CVP3	-	amastin, putative
2, 3	292	1754	+	QTC00007_P_12	TcCLB.507485.150	Q4DDC5	-	amastin, putative
1, 4	295	500	+ , -	QTC00003_J_10	TcCLB.507527.30	Q4CZ61	GO:0006260 (DNA replication):GO:0006270 (DNA replication initiation):GO:0032508 (DNA duplex unwinding):GO:0000166 (nucleotide binding):GO:0003677 (DNA binding):GO:0003678 (DNA helicase activity):GO:0004386 (helicase activity):GO:0005524 (ATP binding):GO:0016787 (hydrolase activity):GO:0005634 (nucleus):GO:0042555 (MCM complex)	minichromosome maintenance (MCM) complex subunit, putative
1, 4	295	5463	+ , -	QTC00020_K_23	TcCLB.507681.189	Q4DW35	-	uncharacterised protein
1, 4	295	7280	+ , -	QTC00027_G_24	TcCLB.510091.30	Q4DB96	-	uncharacterised protein
3	298	6775	-	QTC00025_G_23	TcCLB.509197.39	Q4CVF3	GO:0030001 (metal ion transport):GO:0055085 (transmembrane transport):GO:0046873 (metal ion transmembrane transporter activity):GO:0016020 (membrane)	cation transporter, putative
3	300	8245	+	QTC00030_L_12	TcCLB.511301.160	Q4DM78	GO:0008152 (metab proc):GO:0009405 (pathogenesis):GO:0004308 (exo-alpha-sialidase activity)	trans-sialidase, putative
3	300	2315	+	QTC00010_B_2	TcCLB.503697.120	Q4DKF4	-	uncharacterised protein
3	302	1831	-	QTC00008_D_16	TcCLB.506773.50	Q4DQF7	GO:0006810 (transport):GO:1901642 (nucleoside transmembrane transport):GO:0005337 (nucleoside transmembrane transporter activity):GO:0016021 (integral component of membrane)	nucleoside transporter-like, putative
3	302	1532	-	QTC00007_E_10	TcCLB.510773.20	Q4DGG5	GO:0008152 (metabolic process):GO:0015992 (proton transport):GO:0055085 (transmembrane transport): GO:0004427 (inorganic diphosphatase activity): GO:0009678 (hydrogen-translocating pyrophosphatase activity):GO:0016787 (hydrolase activity):GO:0016020 (membrane)	vacuolar-type proton translocating pyrophosphatase 1, putative
3	302	54	-	QTC00001_E_2	TcCLB.511385.30	Q4DKH4	GO:0008152 (metabolic process):GO:0015992 (proton transport):GO:0055085 (transmembrane transport):GO:0004427 (inorganic diphosphatase activity):GO:0009678 (hydrogen-translocating pyrophosphatase activity):GO:0016787 (hydrolase activity):GO:0016020 (membrane)	vacuolar-type proton translocating pyrophosphatase 1, putative
3	302	3907	-	QTC00015_G_21	TcCLB.506367.30	Q4DFX2	GO:0055114 (oxidation-reduction process):GO:0010309 (acireductone dioxygenase [iron(II)-requiring] activity)	uncharacterised protein
4	303	1405	+	QTC00006_O_10	TcCLB.504199.20	Q4CVJ1	-	uncharacterised protein
4	303	7211	+	QTC00027_C_7	TcCLB.509979.270	Q4E2D0	-	mucin-associated surface protein (MASP), putative
4	303	8023	+	QTC00029_P_6	TcCLB.510979.60	Q4D2K9	-	mucin TcMUCII, putative
4	305	5091	-	QTC00019_G_9	TcCLB.507099.80	Q4DSH1	GO:0000166 (nucleotide binding):GO:0005524 (ATP binding):GO:0016887 (ATPase act):GO:0006200 (ATP catabolic proc)	ABC transporter, putative
4	306	5726	-	QTC00021_J_18	TcCLB.508231.30	Q4DW68	GO:0000166 (nucleotide binding):GO:0005524 (ATP binding):GO:0008144 (drug binding):GO:0016301 (kinase act):GO:0016740 (transferase act):GO:0016772 (transferase activity, transferring phosphorus-containing groups):GO:0016773 (phosphotransferase activity, alcohol group as acceptor):GO:0016310 (phosphorylation)	phosphatidylinositol 3 kinase, putative
3	308	4040	+	QTC00015_O_16	TcCLB.506457.90	Q4DG97	-	uncharacterised protein
4	309	7791	+	QTC00029_C_9	TcCLB.510643.40	Q4DWU9	GO:0008152 (metab proc):GO:0009405 (pathogenesis):GO:0004308 (exo-alpha-sialidase activity)	trans-sialidase, putative
2, 3	312	7340	-	QTC00027_K_11	TcCLB.510025.50	Q4DTC3	GO:0008152 (metab proc):GO:0009405 (pathogenesis):GO:0004308 (exo-alpha-sialidase activity)	trans-sialidase, putative
2, 3	312	5153	-	QTC00019_K_13	TcCLB.507163.30	Q4D5F6	-	90 kDa surface protein, putative
1	313	7012	-	QTC00026_H_10	TcCLB.509905.170	Q4DR51	GO:0008152 (metab proc):GO:0009405 (pathogenesis):GO:0004308 (exo-alpha-sialidase activity)	trans-sialidase, putative
3	314	1763	-	QTC00007_P_24	TcCLB.510121.20	Q4DQ27	GO:0005975 (carbohydrate metabolic process):GO:0006096 (glycolytic process):GO:0016310 (phosphorylation):GO:0046835 (carbohydrate phosphorylation):GO:0000166 (nucleotide binding):GO:0004396 (hexokinase activity):GO:0005524 (ATP binding):GO:0016301 (kinase activity):GO:0016740 (transferase activity):GO:0016773 (phosphotransferase activity, alcohol group as acceptor)	hexokinase, putative
4	318	5441	-	QTC00020_J_17	TcCLB.507837.20	Q4D4L7	GO:0006468 (protein phosphorylation):GO:0016310 (phosphorylation):GO:0000166 (nucleotide binding):GO:0004672 (protein kinase activity):GO:0004674 (protein serine/threonine kinase activity):GO:0005524 (ATP binding):GO:0016301 (kinase activity):GO:0016740 (transferase activity):GO:0016772 (transferase activity, transferring phosphorus-containing groups)	protein kinase, putative
3	319	983	-	QTC00005_G_23	TcCLB.509051.40	Q4CVK9	GO:0006166 (purine ribonucleoside salvage):GO:0006167 (AMP biosynthetic process):GO:0016310 (phosphorylation):GO:0004001 (adenosine kinase activity):GO:0016301 (kinase activity):GO:0016740 (transferase activity)	adenosine kinase, putative
1	322	2797	-	QTC00011_K_19	TcCLB.503861.40	Q4DSI1	GO:0008152 (metab proc):GO:0009405 (pathogenesis):GO:0004308 (exo-alpha-sialidase activity)	trans-sialidase, putative
1	322	4173	-	QTC00016_F_19	TcCLB.506683.110	Q4DYD0	GO:0008152 (metab proc):GO:0009405 (pathogenesis):GO:0004308 (exo-alpha-sialidase activity)	trans-sialidase, putative
1	322	7334	-	QTC00027_J_6	TcCLB.510239.80	Q4D5C6	GO:0008152 (metab proc):GO:0009405 (pathogenesis):GO:0004308 (exo-alpha-sialidase activity)	trans-sialidase, putative
1	322	2104	-	QTC00009_B_24	TcCLB.429185.20	-	-	trans-sialidase (pseudogene), putative heterozygous, Esmeraldo-like haplotype
2	323	8901	+	QTC00033_G_13	TcCLB.507485.150	Q4DDC5	-	amastin, putative
1	324	7861	+	QTC00029_G_24	TcCLB.510723.20	Q4CPC2	-	uncharacterised protein
1	324	8644	+	QTC00032_B_24	TcCLB.511867.130	Q4DKQ3	-	uncharacterised protein
2	326	1389	+	QTC00006_N_18	TcCLB.510257.80	Q4DBK5	GO:0016787 (hydrolase act):GO:0008152 (metab proc)	peptidase M20/M25/M40, putative
2	327	8558	+	QTC00031_M_5	TcCLB.511391.120	Q4DU62	GO:0006508 (proteolysis):GO:0006526 (arginine biosynthetic process):GO:0008152 (metabolic process):GO:0004180 (carboxypeptidase activity):GO:0008270 (zinc ion binding):GO:0008777 (acetylornithine deacetylase activity):GO:0016787 (hydrolase activity):GO:0050897 (cobalt ion binding):GO:0005737 (cytoplasm)	glutamamyl carboxypeptidase, putative
2	327	364	-	QTC00003_A_15	TcCLB.503419.30	Q4CZ29	-	thiol-dependent reductase 1, putative
2	328	6971	+	QTC00026_E_4	TcCLB.509713.30	Q4CUF8	GO:0016021 (integral component of membrane):GO:0055085 (transmembrane transport)	uncharacterised protein
2	328	7252	+	QTC00027_F_10	TcCLB.510205.60	Q4D3Q6	-	uncharacterised protein
1, 4	329	8223	+ , -	QTC00030_K_11	TcCLB.511071.40	Q4DI09	-	amastin, putative
1, 4	330	2245	+ , -	QTC00009_M_7	TcCLB.510289.40	Q4D5N4	GO:0016787 (hydrolase act):GO:0008152 (metab proc)	GPI inositol deacylase precursor, putative
1, 4	330	7972	+ , -	QTC00029_N_10	TcCLB.510967.10	Q4CUX3	GO:0016787 (hydrolase act):GO:0008152 (metab proc)	GPI inositol deacylase precursor, putative
2, 3	331	4452	-	QTC00017_F_18	TcCLB.506897.10	Q4CUU5	-	mucin TcMUCII, putative
3	332	4595	-	QTC00017_N_10	TcCLB.506925.300	Q4E4L9	GO:0000413 (protein peptidyl-prolyl isomerization):GO:0006457 (protein folding):GO:0003755 (peptidyl-prolyl cis-trans isomerase activity):GO:0016853 (isomerase activity)	cyclophilin A
1, 4	333	1825	+ , -	QTC00008_D_10	TcCLB.506773.90	Q4DQF4	GO:0003333 (amino acid transmembrane transport):GO:0015171 (amino acid transmembrane transporter activity):GO:0016020 (membrane):GO:0016021 (integral component of membrane)	amino acid permease/transporter, putative
1, 4	333	868	+ , -	QTC00004_P_16	TcCLB.504045.110	Q4D9S6	GO:0008152 (metabolic process):GO:0016153 (urocanate hydratase activity)	urocanate hydratase, putative
2	334	1518	-	QTC00007_D_18	TcCLB.510889.280	Q4E2M3	-	metaciclina II, putative
3	336	4492	+	QTC00017_H_19	TcCLB.506859.230	Q4DVF6	GO:0046872 (metal ion binding)	uncharacterised protein
1, 2, 3, 4	337	2515	- , - , - , +	QTC00010_M_12	TcCLB.503557.20	Q4CR69	-	ankyrin repeat protein, putative
1, 4	338	5161	- , +	QTC00019_K_22	TcCLB.511675.3	Q4CUB2	-	uncharacterised protein
3	339	5340	+	QTC00020_D_22	TcCLB.507915.10	Q4CM47	-	uncharacterised protein
					Pseudogenes			uncharacterised proteins
