# Supplementary material for: Systems Biology Approach to Model the Life Cycle of Trypanosoma cruzi
Source: PLoS One. 2016 Jan 11;11(1):e0146947. doi: 10.1371/journal.pone.0146947 (PMC4709001; doi:10.1371/journal.pone.0146947)
Supplement: S7 Table — Result of the Interproscan analysis of the uncharacterised proteins without GO annotations, listed in S5 and S6 Tables. Uncharacterised proteins with no Interproscan information are listed at the end. (XLSX) [file pone.0146947.s015.xlsx]

## Sheet: Hoja1
Gene name	Sequence Length	Analysis	Signature Accession	Signature Description	Start location	Stop location	Score	InterPro annotations - accession	InterPro annotations - description	GO annotations
TcCLB.509005.90	469	Phobius	CYTOPLASMIC_DOMAIN	Region of a membrane-bound protein predicted to be outside the membrane, in the cytoplasm.	338	469	-
TcCLB.509005.90	469	Phobius	TRANSMEMBRANE	Region of a membrane-bound protein predicted to be embedded in the membrane.	316	337	-
TcCLB.509005.90	469	Phobius	NON_CYTOPLASMIC_DOMAIN	Region of a membrane-bound protein predicted to be outside the membrane, in the extracellular region.	1	315	-
TcCLB.511557.50	2493	Coils	Coil		1119	1154	-
TcCLB.511557.50	2493	Coils	Coil		783	818	-
TcCLB.511557.50	2493	Coils	Coil		1035	1070	-
TcCLB.511557.50	2493	Coils	Coil		1749	1784	-
TcCLB.511557.50	2493	Coils	Coil		1833	1868	-
TcCLB.511557.50	2493	Coils	Coil		1497	1532	-
TcCLB.511557.50	2493	Coils	Coil		2397	2425	-
TcCLB.511557.50	2493	Phobius	NON_CYTOPLASMIC_DOMAIN	Region of a membrane-bound protein predicted to be outside the membrane, in the extracellular region.	1	2467	-
TcCLB.511557.50	2493	TMHMM	TMhelix	Region of a membrane-bound protein predicted to be embedded in the membrane.	2465	2487	-
TcCLB.511557.50	2493	Coils	Coil		1413	1448	-
TcCLB.511557.50	2493	Coils	Coil		699	734	-
TcCLB.511557.50	2493	Coils	Coil		1665	1700	-
TcCLB.511557.50	2493	Coils	Coil		94	129	-
TcCLB.511557.50	2493	Coils	Coil		1077	1112	-
TcCLB.511557.50	2493	Coils	Coil		2043	2078	-
TcCLB.511557.50	2493	Coils	Coil		459	480	-
TcCLB.511557.50	2493	Coils	Coil		909	944	-
TcCLB.511557.50	2493	Coils	Coil		1875	1910	-
TcCLB.511557.50	2493	Coils	Coil		1707	1742	-
TcCLB.511557.50	2493	Coils	Coil		1791	1826	-
TcCLB.511557.50	2493	Coils	Coil		1329	1364	-
TcCLB.511557.50	2493	Coils	Coil		1959	1994	-
TcCLB.511557.50	2493	Coils	Coil		559	594	-
TcCLB.511557.50	2493	Coils	Coil		2127	2162	-
TcCLB.511557.50	2493	Coils	Coil		601	636	-
TcCLB.511557.50	2493	Phobius	TRANSMEMBRANE	Region of a membrane-bound protein predicted to be embedded in the membrane.	2468	2487	-
TcCLB.511557.50	2493	Coils	Coil		993	1028	-
TcCLB.511557.50	2493	Coils	Coil		1371	1406	-
TcCLB.511557.50	2493	Coils	Coil		867	902	-
TcCLB.511557.50	2493	Coils	Coil		1539	1574	-
TcCLB.511557.50	2493	Coils	Coil		1623	1658	-
TcCLB.511557.50	2493	Coils	Coil		1917	1952	-
TcCLB.511557.50	2493	Phobius	CYTOPLASMIC_DOMAIN	Region of a membrane-bound protein predicted to be outside the membrane, in the cytoplasm.	2488	2493	-
TcCLB.511557.50	2493	SUPERFAMILY	SSF57997		969	1150	0
TcCLB.511557.50	2493	Coils	Coil		965	986	-
TcCLB.511557.50	2493	Coils	Coil		1203	1238	-
TcCLB.511557.50	2493	Coils	Coil		2085	2120	-
TcCLB.511557.50	2493	Coils	Coil		1287	1322	-
TcCLB.511557.50	2493	Coils	Coil		1161	1196	-
TcCLB.511557.50	2493	Coils	Coil		2001	2036	-
TcCLB.511557.50	2493	Pfam	PF12777	Microtubule-binding stalk of dynein motor	135	317	3.4e-10	IPR024743	Dynein heavy chain, coiled coil stalk
TcCLB.511557.50	2493	Coils	Coil		1581	1616	-
TcCLB.511557.50	2493	Coils	Coil		274	309	-
TcCLB.511557.50	2493	Coils	Coil		1259	1280	-
TcCLB.511557.50	2493	Coils	Coil		741	776	-
TcCLB.511557.50	2493	Coils	Coil		1455	1490	-
TcCLB.511557.50	2493	Coils	Coil		643	692	-
TcCLB.511557.50	2493	Coils	Coil		832	860	-
TcCLB.507023.70	292	Phobius	TRANSMEMBRANE	Region of a membrane-bound protein predicted to be embedded in the membrane.	6	23	-
TcCLB.507023.70	292	Phobius	CYTOPLASMIC_DOMAIN	Region of a membrane-bound protein predicted to be outside the membrane, in the cytoplasm.	24	292	-
TcCLB.507023.70	292	SMART	SM00516	Domain in homologues of a S. cerevisiae phosphatidylinositol transfer protein (Sec14p)	133	283	3.3e-16	IPR001251	CRAL-TRIO domain
TcCLB.507023.70	292	TMHMM	TMhelix	Region of a membrane-bound protein predicted to be embedded in the membrane.	3	22	-
TcCLB.507023.70	292	Pfam	PF03765	CRAL/TRIO, N-terminal domain	69	113	2.3e-06	IPR011074	CRAL/TRIO, N-terminal domain
TcCLB.507023.70	292	SUPERFAMILY	SSF46938		56	129	0	IPR011074	CRAL/TRIO, N-terminal domain
TcCLB.507023.70	292	SUPERFAMILY	SSF52087		130	291	0	IPR001251	CRAL-TRIO domain
TcCLB.507023.70	292	ProSiteProfiles	PS50191	CRAL-TRIO lipid binding domain profile.	128	286	0	IPR001251	CRAL-TRIO domain
TcCLB.507023.70	292	PANTHER	PTHR10174		80	292	0
TcCLB.507023.70	292	Phobius	NON_CYTOPLASMIC_DOMAIN	Region of a membrane-bound protein predicted to be outside the membrane, in the extracellular region.	1	5	-
TcCLB.507023.70	292	Pfam	PF00650	CRAL/TRIO domain	139	281	5.6e-26	IPR001251	CRAL-TRIO domain
TcCLB.507023.70	292	Gene3D	G3DSA:1.10.8.20		54	115	5e-11
TcCLB.507023.70	292	Gene3D	G3DSA:3.40.525.10		116	286	3.1e-38	IPR001251	CRAL-TRIO domain
TcCLB.504073.20	259	Coils	Coil		2	30	-
TcCLB.504073.20	259	Coils	Coil		128	163	-
TcCLB.504073.20	259	Coils	Coil		49	70	-
TcCLB.504073.20	259	Coils	Coil		226	254	-
TcCLB.504199.10	925	Coils	Coil		845	873	-
TcCLB.504199.10	925	Coils	Coil		393	421	-
TcCLB.506315.80	576	Coils	Coil		262	283	-
TcCLB.506315.80	576	Coils	Coil		297	318	-
TcCLB.506315.80	576	Coils	Coil		410	445	-
TcCLB.506457.90	258	Pfam	PF14705	Costars	10	89	2.4e-05	IPR027817	Costars domain
TcCLB.506457.90	258	Coils	Coil		105	126	-
TcCLB.511675.3	345	SignalP_EUK	SignalP-noTM		1	25	-
TcCLB.511675.3	345	Phobius	NON_CYTOPLASMIC_DOMAIN	Region of a membrane-bound protein predicted to be outside the membrane, in the extracellular region.	32	325	-
TcCLB.511675.3	345	SignalP_GRAM_POSITIVE	SignalP-TM		1	34	-
TcCLB.511675.3	345	Phobius	SIGNAL_PEPTIDE_C_REGION	C-terminal region of a signal peptide.	27	31	-
TcCLB.511675.3	345	Phobius	SIGNAL_PEPTIDE_N_REGION	N-terminal region of a signal peptide.	1	13	-
TcCLB.511675.3	345	Phobius	TRANSMEMBRANE	Region of a membrane-bound protein predicted to be embedded in the membrane.	326	344	-
TcCLB.511675.3	345	Phobius	SIGNAL_PEPTIDE_H_REGION	Hydrophobic region of a signal peptide.	14	26	-
TcCLB.511675.3	345	TMHMM	TMhelix	Region of a membrane-bound protein predicted to be embedded in the membrane.	13	35	-
TcCLB.511675.3	345	SignalP_GRAM_NEGATIVE	SignalP-noTM		1	32	-
TcCLB.511675.3	345	Phobius	CYTOPLASMIC_DOMAIN	Region of a membrane-bound protein predicted to be outside the membrane, in the cytoplasm.	345	345	-
TcCLB.511675.3	345	Phobius	SIGNAL_PEPTIDE	Signal peptide region	1	31	-
TcCLB.507681.189	93	Coils	Coil		1	57	-
TcCLB.509007.50	228	Phobius	TRANSMEMBRANE	Region of a membrane-bound protein predicted to be embedded in the membrane.	141	158	-
TcCLB.509007.50	228	Phobius	NON_CYTOPLASMIC_DOMAIN	Region of a membrane-bound protein predicted to be outside the membrane, in the extracellular region.	190	194	-
TcCLB.509007.50	228	Phobius	SIGNAL_PEPTIDE_H_REGION	Hydrophobic region of a signal peptide.	19	29	-
TcCLB.509007.50	228	Phobius	NON_CYTOPLASMIC_DOMAIN	Region of a membrane-bound protein predicted to be outside the membrane, in the extracellular region.	37	140	-
TcCLB.509007.50	228	TMHMM	TMhelix	Region of a membrane-bound protein predicted to be embedded in the membrane.	171	190	-
TcCLB.509007.50	228	TMHMM	TMhelix	Region of a membrane-bound protein predicted to be embedded in the membrane.	15	37	-
TcCLB.509007.50	228	SignalP_EUK	SignalP-TM		1	24	-
TcCLB.509007.50	228	Phobius	CYTOPLASMIC_DOMAIN	Region of a membrane-bound protein predicted to be outside the membrane, in the cytoplasm.	159	169	-
TcCLB.509007.50	228	Phobius	TRANSMEMBRANE	Region of a membrane-bound protein predicted to be embedded in the membrane.	170	189	-
TcCLB.509007.50	228	Phobius	CYTOPLASMIC_DOMAIN	Region of a membrane-bound protein predicted to be outside the membrane, in the cytoplasm.	214	228	-
TcCLB.509007.50	228	Phobius	SIGNAL_PEPTIDE_N_REGION	N-terminal region of a signal peptide.	1	18	-
TcCLB.509007.50	228	Phobius	SIGNAL_PEPTIDE_C_REGION	C-terminal region of a signal peptide.	30	36	-
TcCLB.509007.50	228	Phobius	TRANSMEMBRANE	Region of a membrane-bound protein predicted to be embedded in the membrane.	195	213	-
TcCLB.509007.50	228	Phobius	SIGNAL_PEPTIDE	Signal peptide region	1	36	-
TcCLB.509007.50	228	TMHMM	TMhelix	Region of a membrane-bound protein predicted to be embedded in the membrane.	195	212	-
TcCLB.508879.90	364	Phobius	NON_CYTOPLASMIC_DOMAIN	Region of a membrane-bound protein predicted to be outside the membrane, in the extracellular region.	37	364	-
TcCLB.508879.90	364	Phobius	SIGNAL_PEPTIDE_N_REGION	N-terminal region of a signal peptide.	1	19	-
TcCLB.508879.90	364	Phobius	SIGNAL_PEPTIDE_C_REGION	C-terminal region of a signal peptide.	32	36	-
TcCLB.508879.90	364	Phobius	SIGNAL_PEPTIDE_H_REGION	Hydrophobic region of a signal peptide.	20	31	-
TcCLB.508879.90	364	Phobius	SIGNAL_PEPTIDE	Signal peptide region	1	36	-
TcCLB.510091.30	684	SUPERFAMILY	SSF56399		440	500	0
TcCLB.506357.80	1555	Gene3D	G3DSA:2.30.42.10		1417	1478	1.7e-07	IPR001478	PDZ domain	GO:0005515
TcCLB.506357.80	1555	SUPERFAMILY	SSF50156		1412	1478	0	IPR001478	PDZ domain	GO:0005515
TcCLB.506357.80	1555	SMART	SM00228	Domain present in PSD-95, Dlg, and ZO-1/2.	1415	1479	51000	IPR001478	PDZ domain	GO:0005515
TcCLB.508461.460	364	Coils	Coil		1	43	-
TcCLB.508461.460	364	Coils	Coil		112	133	-
TcCLB.508461.460	364	Coils	Coil		319	340	-
TcCLB.508461.460	364	Coils	Coil		45	80	-
TcCLB.508461.460	364	Coils	Coil		204	235	-
TcCLB.506223.40	362	PANTHER	PTHR21600:SF8		171	344	0
TcCLB.506223.40	362	Pfam	PF04468	PSP1 C-terminal conserved region	245	330	5.2e-26	IPR007557	PSP1, C-terminal
TcCLB.506223.40	362	ProSiteProfiles	PS51411	PSP1 C-terminal domain profile.	245	331	0	IPR007557	PSP1, C-terminal
TcCLB.506223.40	362	PANTHER	PTHR21600		171	344	0
TcCLB.504199.20	152	PANTHER	PTHR12932		2	146	0	IPR008907	P25-alpha
TcCLB.504199.20	152	SUPERFAMILY	SSF47473		1	119	0
TcCLB.504199.20	152	Pfam	PF05517	p25-alpha	4	148	1.1e-46	IPR008907	P25-alpha
TcCLB.511289.90	709	Pfam	PF05347	Complex 1 protein (LYR family)	191	249	1e-05	IPR008011	Complex 1 LYR protein
TcCLB.511289.90	709	PANTHER	PTHR12964:SF0		59	704	0
TcCLB.511289.90	709	PANTHER	PTHR12964		59	704	0
TcCLB.447255.10	157	Phobius	SIGNAL_PEPTIDE_H_REGION	Hydrophobic region of a signal peptide.	10	20	-
TcCLB.447255.10	157	SignalP_EUK	SignalP-noTM		1	23	-
TcCLB.447255.10	157	TMHMM	TMhelix	Region of a membrane-bound protein predicted to be embedded in the membrane.	117	136	-
TcCLB.447255.10	157	Phobius	SIGNAL_PEPTIDE_N_REGION	N-terminal region of a signal peptide.	1	9	-
TcCLB.447255.10	157	TMHMM	TMhelix	Region of a membrane-bound protein predicted to be embedded in the membrane.	85	102	-
TcCLB.447255.10	157	TMHMM	TMhelix	Region of a membrane-bound protein predicted to be embedded in the membrane.	61	83	-
TcCLB.447255.10	157	Phobius	CYTOPLASMIC_DOMAIN	Region of a membrane-bound protein predicted to be outside the membrane, in the cytoplasm.	80	85	-
TcCLB.447255.10	157	TMHMM	TMhelix	Region of a membrane-bound protein predicted to be embedded in the membrane.	5	27	-
TcCLB.447255.10	157	Phobius	TRANSMEMBRANE	Region of a membrane-bound protein predicted to be embedded in the membrane.	86	104	-
TcCLB.447255.10	157	Phobius	SIGNAL_PEPTIDE_C_REGION	C-terminal region of a signal peptide.	21	38	-
TcCLB.447255.10	157	Phobius	TRANSMEMBRANE	Region of a membrane-bound protein predicted to be embedded in the membrane.	116	135	-
TcCLB.447255.10	157	Phobius	SIGNAL_PEPTIDE	Signal peptide region	1	38	-
TcCLB.447255.10	157	Phobius	CYTOPLASMIC_DOMAIN	Region of a membrane-bound protein predicted to be outside the membrane, in the cytoplasm.	136	157	-
TcCLB.447255.10	157	Phobius	NON_CYTOPLASMIC_DOMAIN	Region of a membrane-bound protein predicted to be outside the membrane, in the extracellular region.	105	115	-
TcCLB.447255.10	157	Phobius	TRANSMEMBRANE	Region of a membrane-bound protein predicted to be embedded in the membrane.	62	79	-
TcCLB.447255.10	157	Phobius	NON_CYTOPLASMIC_DOMAIN	Region of a membrane-bound protein predicted to be outside the membrane, in the extracellular region.	39	61	-
TcCLB.504243.40	801	SMART	SM00213	Ubiquitin homologues	730	801	20	IPR000626	Ubiquitin-like	GO:0005515
TcCLB.504243.40	801	Gene3D	G3DSA:3.10.20.90		732	797	1.6e-07
TcCLB.504243.40	801	Pfam	PF00240	Ubiquitin family	741	798	4.5e-06	IPR000626	Ubiquitin-like	GO:0005515
TcCLB.504243.40	801	ProSiteProfiles	PS50053	Ubiquitin domain profile.	732	801	0	IPR000626	Ubiquitin-like	GO:0005515
TcCLB.504243.40	801	SUPERFAMILY	SSF54236		726	798	0	IPR029071	Ubiquitin-related domain
TcCLB.506355.150	361	SUPERFAMILY	SSF117281		36	188	0
TcCLB.506355.150	361	SUPERFAMILY	SSF117281		133	351	0
TcCLB.506355.150	361	Gene3D	G3DSA:2.120.10.80		144	351	7.1e-23	IPR015915	Kelch-type beta propeller	GO:0005515
TcCLB.506355.150	361	Gene3D	G3DSA:2.120.10.80		32	143	3.7e-17	IPR015915	Kelch-type beta propeller	GO:0005515
TcCLB.506355.150	361	PANTHER	PTHR23244		39	352	0
TcCLB.506355.150	361	Pfam	PF13415	Galactose oxidase, central domain	168	221	1.4e-07
TcCLB.506355.150	361	Pfam	PF13415	Galactose oxidase, central domain	93	153	8.3e-06
TcCLB.506355.150	361	Pfam	PF13418	Galactose oxidase, central domain	45	81	0.00029
TcCLB.506513.14	222	Phobius	CYTOPLASMIC_DOMAIN	Region of a membrane-bound protein predicted to be outside the membrane, in the cytoplasm.	30	35	-
TcCLB.506513.14	222	TMHMM	TMhelix	Region of a membrane-bound protein predicted to be embedded in the membrane.	182	204	-
TcCLB.506513.14	222	Phobius	CYTOPLASMIC_DOMAIN	Region of a membrane-bound protein predicted to be outside the membrane, in the cytoplasm.	92	97	-
TcCLB.506513.14	222	Phobius	NON_CYTOPLASMIC_DOMAIN	Region of a membrane-bound protein predicted to be outside the membrane, in the extracellular region.	55	73	-
TcCLB.506513.14	222	TMHMM	TMhelix	Region of a membrane-bound protein predicted to be embedded in the membrane.	39	56	-
TcCLB.506513.14	222	Phobius	TRANSMEMBRANE	Region of a membrane-bound protein predicted to be embedded in the membrane.	12	29	-
TcCLB.506513.14	222	Phobius	TRANSMEMBRANE	Region of a membrane-bound protein predicted to be embedded in the membrane.	184	205	-
TcCLB.506513.14	222	TMHMM	TMhelix	Region of a membrane-bound protein predicted to be embedded in the membrane.	98	115	-
TcCLB.506513.14	222	Phobius	CYTOPLASMIC_DOMAIN	Region of a membrane-bound protein predicted to be outside the membrane, in the cytoplasm.	206	222	-
TcCLB.506513.14	222	Phobius	NON_CYTOPLASMIC_DOMAIN	Region of a membrane-bound protein predicted to be outside the membrane, in the extracellular region.	1	11	-
TcCLB.506513.14	222	TMHMM	TMhelix	Region of a membrane-bound protein predicted to be embedded in the membrane.	71	93	-
TcCLB.506513.14	222	Phobius	NON_CYTOPLASMIC_DOMAIN	Region of a membrane-bound protein predicted to be outside the membrane, in the extracellular region.	173	183	-
TcCLB.506513.14	222	TMHMM	TMhelix	Region of a membrane-bound protein predicted to be embedded in the membrane.	119	141	-
TcCLB.506513.14	222	TMHMM	TMhelix	Region of a membrane-bound protein predicted to be embedded in the membrane.	10	32	-
TcCLB.506513.14	222	Phobius	TRANSMEMBRANE	Region of a membrane-bound protein predicted to be embedded in the membrane.	36	54	-
TcCLB.506513.14	222	Phobius	CYTOPLASMIC_DOMAIN	Region of a membrane-bound protein predicted to be outside the membrane, in the cytoplasm.	142	152	-
TcCLB.506513.14	222	Phobius	TRANSMEMBRANE	Region of a membrane-bound protein predicted to be embedded in the membrane.	120	141	-
TcCLB.506513.14	222	Pfam	PF12036	Protein of unknown function (DUF3522)	9	188	5.1e-58	IPR021910	Protein of unknown function DUF3522
TcCLB.506513.14	222	TMHMM	TMhelix	Region of a membrane-bound protein predicted to be embedded in the membrane.	153	172	-
TcCLB.506513.14	222	Phobius	NON_CYTOPLASMIC_DOMAIN	Region of a membrane-bound protein predicted to be outside the membrane, in the extracellular region.	115	119	-
TcCLB.506513.14	222	Phobius	TRANSMEMBRANE	Region of a membrane-bound protein predicted to be embedded in the membrane.	74	91	-
TcCLB.506513.14	222	Phobius	TRANSMEMBRANE	Region of a membrane-bound protein predicted to be embedded in the membrane.	153	172	-
TcCLB.506513.14	222	Phobius	TRANSMEMBRANE	Region of a membrane-bound protein predicted to be embedded in the membrane.	98	114	-
TcCLB.506625.120	410	Coils	Coil		338	366	-
TcCLB.506625.120	410	Coils	Coil		283	327	-
TcCLB.507053.150	2484	Phobius	NON_CYTOPLASMIC_DOMAIN	Region of a membrane-bound protein predicted to be outside the membrane, in the extracellular region.	1	409	-
TcCLB.507053.150	2484	Phobius	CYTOPLASMIC_DOMAIN	Region of a membrane-bound protein predicted to be outside the membrane, in the cytoplasm.	428	438	-
TcCLB.507053.150	2484	Phobius	NON_CYTOPLASMIC_DOMAIN	Region of a membrane-bound protein predicted to be outside the membrane, in the extracellular region.	463	2484	-
TcCLB.507053.150	2484	Phobius	TRANSMEMBRANE	Region of a membrane-bound protein predicted to be embedded in the membrane.	439	462	-
TcCLB.507053.150	2484	Phobius	TRANSMEMBRANE	Region of a membrane-bound protein predicted to be embedded in the membrane.	410	427	-
TcCLB.507093.280	1103	Phobius	NON_CYTOPLASMIC_DOMAIN	Region of a membrane-bound protein predicted to be outside the membrane, in the extracellular region.	1	738	-
TcCLB.507093.280	1103	Phobius	TRANSMEMBRANE	Region of a membrane-bound protein predicted to be embedded in the membrane.	767	787	-
TcCLB.507093.280	1103	Phobius	NON_CYTOPLASMIC_DOMAIN	Region of a membrane-bound protein predicted to be outside the membrane, in the extracellular region.	788	1103	-
TcCLB.507093.280	1103	Phobius	TRANSMEMBRANE	Region of a membrane-bound protein predicted to be embedded in the membrane.	739	755	-
TcCLB.507093.280	1103	TMHMM	TMhelix	Region of a membrane-bound protein predicted to be embedded in the membrane.	769	791	-
TcCLB.507093.280	1103	Phobius	CYTOPLASMIC_DOMAIN	Region of a membrane-bound protein predicted to be outside the membrane, in the cytoplasm.	756	766	-
TcCLB.507143.60	494	Coils	Coil		178	199	-
TcCLB.507817.70	285	PANTHER	PTHR21635		3	269	0	IPR026157	Leucine zipper transcription factor-like protein 1
TcCLB.507817.70	285	Coils	Coil		217	238	-
TcCLB.507817.70	285	PANTHER	PTHR21635:SF0		3	269	0
TcCLB.507817.70	285	Coils	Coil		152	187	-
TcCLB.507817.70	285	Coils	Coil		241	262	-
TcCLB.508479.370	285	Phobius	NON_CYTOPLASMIC_DOMAIN	Region of a membrane-bound protein predicted to be outside the membrane, in the extracellular region.	284	285	-
TcCLB.508479.370	285	TMHMM	TMhelix	Region of a membrane-bound protein predicted to be embedded in the membrane.	261	283	-
TcCLB.508479.370	285	PANTHER	PTHR12380		179	282	0
TcCLB.508479.370	285	Gene3D	G3DSA:1.20.5.110		190	256	3e-11
TcCLB.508479.370	285	SUPERFAMILY	SSF58038		187	252	0
TcCLB.508479.370	285	PANTHER	PTHR12380:SF41		179	282	0
TcCLB.508479.370	285	Phobius	TRANSMEMBRANE	Region of a membrane-bound protein predicted to be embedded in the membrane.	262	283	-
TcCLB.508479.370	285	Phobius	CYTOPLASMIC_DOMAIN	Region of a membrane-bound protein predicted to be outside the membrane, in the cytoplasm.	1	261	-
TcCLB.508723.110	628	Phobius	TRANSMEMBRANE	Region of a membrane-bound protein predicted to be embedded in the membrane.	440	462	-
TcCLB.508723.110	628	Phobius	NON_CYTOPLASMIC_DOMAIN	Region of a membrane-bound protein predicted to be outside the membrane, in the extracellular region.	1	439	-
TcCLB.508723.110	628	Phobius	CYTOPLASMIC_DOMAIN	Region of a membrane-bound protein predicted to be outside the membrane, in the cytoplasm.	463	628	-
TcCLB.508723.110	628	Gene3D	G3DSA:1.25.40.10		293	380	4.4e-05	IPR011990	Tetratricopeptide-like helical domain	GO:0005515
TcCLB.509109.50	496	Coils	Coil		370	391	-
TcCLB.509109.50	496	Coils	Coil		44	83	-
TcCLB.509109.50	496	Coils	Coil		476	497	-
TcCLB.509109.50	496	Coils	Coil		135	163	-
TcCLB.509179.20	267	Gene3D	G3DSA:3.40.220.10		93	256	7.1e-55
TcCLB.509179.20	267	SMART	SM00506	Appr-1"-p processing enzyme	94	218	4.9e-29	IPR002589	Macro domain
TcCLB.509179.20	267	Pfam	PF01661	Macro domain	111	217	8.7e-34	IPR002589	Macro domain
TcCLB.509179.20	267	PANTHER	PTHR11106		88	249	0
TcCLB.509179.20	267	ProSiteProfiles	PS51154	Macro domain profile.	82	257	0	IPR002589	Macro domain
TcCLB.509179.20	267	SUPERFAMILY	SSF52949		62	258	0
TcCLB.509575.20	444	SignalP_EUK	SignalP-noTM		1	26	-
TcCLB.509575.20	444	Phobius	TRANSMEMBRANE	Region of a membrane-bound protein predicted to be embedded in the membrane.	12	32	-
TcCLB.509575.20	444	Phobius	CYTOPLASMIC_DOMAIN	Region of a membrane-bound protein predicted to be outside the membrane, in the cytoplasm.	1	11	-
TcCLB.509575.20	444	TMHMM	TMhelix	Region of a membrane-bound protein predicted to be embedded in the membrane.	13	32	-
TcCLB.509575.20	444	Phobius	NON_CYTOPLASMIC_DOMAIN	Region of a membrane-bound protein predicted to be outside the membrane, in the extracellular region.	33	444	-
TcCLB.509229.10	363	Coils	Coil		87	108	-
TcCLB.510065.10	498	Phobius	SIGNAL_PEPTIDE_C_REGION	C-terminal region of a signal peptide.	20	27	-
TcCLB.510065.10	498	TMHMM	TMhelix	Region of a membrane-bound protein predicted to be embedded in the membrane.	7	26	-
TcCLB.510065.10	498	Phobius	TRANSMEMBRANE	Region of a membrane-bound protein predicted to be embedded in the membrane.	108	131	-
TcCLB.510065.10	498	Phobius	SIGNAL_PEPTIDE_N_REGION	N-terminal region of a signal peptide.	1	7	-
TcCLB.510065.10	498	Phobius	CYTOPLASMIC_DOMAIN	Region of a membrane-bound protein predicted to be outside the membrane, in the cytoplasm.	232	242	-
TcCLB.510065.10	498	TMHMM	TMhelix	Region of a membrane-bound protein predicted to be embedded in the membrane.	107	129	-
TcCLB.510065.10	498	TMHMM	TMhelix	Region of a membrane-bound protein predicted to be embedded in the membrane.	444	466	-
TcCLB.510065.10	498	TMHMM	TMhelix	Region of a membrane-bound protein predicted to be embedded in the membrane.	64	86	-
TcCLB.510065.10	498	TMHMM	TMhelix	Region of a membrane-bound protein predicted to be embedded in the membrane.	209	231	-
TcCLB.510065.10	498	SignalP_GRAM_NEGATIVE	SignalP-noTM		1	25	-
TcCLB.510065.10	498	SignalP_EUK	SignalP-noTM		1	27	-
TcCLB.510065.10	498	Phobius	TRANSMEMBRANE	Region of a membrane-bound protein predicted to be embedded in the membrane.	62	87	-
TcCLB.510065.10	498	Phobius	NON_CYTOPLASMIC_DOMAIN	Region of a membrane-bound protein predicted to be outside the membrane, in the extracellular region.	132	205	-
TcCLB.510065.10	498	Phobius	NON_CYTOPLASMIC_DOMAIN	Region of a membrane-bound protein predicted to be outside the membrane, in the extracellular region.	272	444	-
TcCLB.510065.10	498	Phobius	CYTOPLASMIC_DOMAIN	Region of a membrane-bound protein predicted to be outside the membrane, in the cytoplasm.	88	107	-
TcCLB.510065.10	498	TMHMM	TMhelix	Region of a membrane-bound protein predicted to be embedded in the membrane.	243	265	-
TcCLB.510065.10	498	Phobius	SIGNAL_PEPTIDE_H_REGION	Hydrophobic region of a signal peptide.	8	19	-
TcCLB.510065.10	498	SignalP_GRAM_POSITIVE	SignalP-TM		1	27	-
TcCLB.510065.10	498	Phobius	TRANSMEMBRANE	Region of a membrane-bound protein predicted to be embedded in the membrane.	243	271	-
TcCLB.510065.10	498	Phobius	TRANSMEMBRANE	Region of a membrane-bound protein predicted to be embedded in the membrane.	206	231	-
TcCLB.510065.10	498	Phobius	TRANSMEMBRANE	Region of a membrane-bound protein predicted to be embedded in the membrane.	445	466	-
TcCLB.510065.10	498	Phobius	CYTOPLASMIC_DOMAIN	Region of a membrane-bound protein predicted to be outside the membrane, in the cytoplasm.	467	498	-
TcCLB.510065.10	498	Phobius	SIGNAL_PEPTIDE	Signal peptide region	1	27	-
TcCLB.510065.10	498	Phobius	NON_CYTOPLASMIC_DOMAIN	Region of a membrane-bound protein predicted to be outside the membrane, in the extracellular region.	28	61	-
TcCLB.510723.20	994	Phobius	NON_CYTOPLASMIC_DOMAIN	Region of a membrane-bound protein predicted to be outside the membrane, in the extracellular region.	1	575	-
TcCLB.510723.20	994	Phobius	TRANSMEMBRANE	Region of a membrane-bound protein predicted to be embedded in the membrane.	576	595	-
TcCLB.510723.20	994	PANTHER	PTHR13673:SF0		169	868	0	IPR029707	UPF0505, invertebrates/plants
TcCLB.510723.20	994	Phobius	TRANSMEMBRANE	Region of a membrane-bound protein predicted to be embedded in the membrane.	615	639	-
TcCLB.510723.20	994	PANTHER	PTHR13673		169	868	0	IPR029705	UPF0505 family
TcCLB.510723.20	994	Phobius	CYTOPLASMIC_DOMAIN	Region of a membrane-bound protein predicted to be outside the membrane, in the cytoplasm.	596	614	-
TcCLB.510723.20	994	Phobius	NON_CYTOPLASMIC_DOMAIN	Region of a membrane-bound protein predicted to be outside the membrane, in the extracellular region.	640	994	-
TcCLB.511003.110	388	Pfam	PF13516	Leucine Rich repeat	242	263	0.52
TcCLB.511003.110	388	Gene3D	G3DSA:3.80.10.10		103	306	1.7e-24
TcCLB.511003.110	388	SUPERFAMILY	SSF52047		91	305	0
TcCLB.511445.100	766	Coils	Coil		511	546	-
TcCLB.511867.90	335	Gene3D	G3DSA:3.90.1410.10		5	272	2.1e-12
TcCLB.511867.90	335	Gene3D	G3DSA:3.90.1410.10		305	333	2.1e-12
TcCLB.511867.90	335	SUPERFAMILY	SSF82199		7	66	0
TcCLB.511867.90	335	SUPERFAMILY	SSF82199		100	334	0
TcCLB.507711.250
TcCLB.507915.10
TcCLB.508467.19
TcCLB.510205.60
TcCLB.503697.120
TcCLB.508741.350
TcCLB.508825.20
TcCLB.511277.390
TcCLB.511291.50
TcCLB.511389.10
TcCLB.511867.130
