# Supplementary material for: Systems Biology Approach to Model the Life Cycle of Trypanosoma cruzi
Source: PLoS One. 2016 Jan 11;11(1):e0146947. doi: 10.1371/journal.pone.0146947 (PMC4709001; doi:10.1371/journal.pone.0146947)
Supplement: S8 Table — Estimated values of parameters wi,j, θi, and kiμ, extracted from matrix Wt. (XLSX) [file pone.0146947.s016.xlsx]

## Sheet: Hoja1
Cluster ID	195	214	257	259	260	332	334
	wi,j sub-network coefficients extracted from Wt
195	0	0.0215	0	0.0184	0.0248	0.0234	-0.0204
214	0.022	0	0.0248	0.0298	0.0362	0.0283	-0.0199
257	0	0.025	0	0.0213	0.027	0.0237	-0.0199
259	0	0.03	0.0208	0	0.0299	0.024	-0.0141
260	0.0253	0.0359	0.0269	0.0299	0	0.0315	-0.0217
332	0.0239	0.0287	0.0236	0.0246	0.0316	0	-0.0233
334	-0.0204	-0.0191	-0.019	-0.0142	-0.0209	-0.0231	0.0272
	θi sub-network coefficients extracted from Wt
	0.0091	-0.4193	-0.075	-0.2487	-0.2196	0.2127	0.0579
μ	kiμ sub-network coefficients extracted from Wt
1	0.0273	0.1445	0.0684	0.1283	0.1338	0.0591	-0.0583
2	0.1596	0.4251	0.2256	0.3033	0.3479	0.13	-0.2685
3	-0.1805	-0.0575	-0.153	-0.0849	-0.1527	-0.304	0.234
4	-0.0068	-0.0929	-0.066	-0.098	-0.1094	-0.0978	0.035
